# Supplementary material for: Loss of CHGA Protein as a Potential Biomarker for Colon Cancer Diagnosis: A Study on Biomarker Discovery by Machine Learning and Confirmation by Immunohistochemistry in Colorectal Cancer Tissue Microarrays
Source: Cancers (Basel). 2022 May 27;14(11):2664. doi: 10.3390/cancers14112664 (PMC9179857; doi:10.3390/cancers14112664)
Supplement: Supplementary file 1 [file cancers-14-02664-s001.zip]

Archive with 1 entries (1 files):
- cancers-1704771-supplementary.xlsx
