# Supplementary material for: Loss of CHGA Protein as a Potential Biomarker for Colon Cancer Diagnosis: A Study on Biomarker Discovery by Machine Learning and Confirmation by Immunohistochemistry in Colorectal Cancer Tissue Microarrays
Source: Cancers (Basel). 2022 May 27;14(11):2664. doi: 10.3390/cancers14112664 (PMC9179857; doi:10.3390/cancers14112664)
Supplement: Supplementary file 1 [file cancers-14-02664-s001.zip › cancers-1704771-supplementary.xlsx]

## Sheet: DE genes for colon cancer
Table S1 Differential expression genes of colon cancer
Gene Symbol	Gene ID	Median (Tumor)	Median (Normal)	Log2(Fold Change)	adjp
RP11-40C6.2	ENSG00000219928.2	1090.972	1.620	8.703	2.92e-197
CEACAM6	ENSG00000086548.8	488.359	4.060	6.596	8.47e-107
DPEP1	ENSG00000015413.9	111.113	0.480	6.243	2.18e-181
S100P	ENSG00000163993.6	516.275	6.310	6.145	5.74e-163
LCN2	ENSG00000148346.11	489.918	6.530	6.027	1.99e-91
CEACAM5	ENSG00000105388.14	1586.904	27.971	5.776	1.52e-70
CLDN2	ENSG00000165376.10	45.972	0.090	5.429	3.97e-166
ETV4	ENSG00000175832.12	67.798	0.750	5.297	0.00e+0
CDH3	ENSG00000062038.13	47.609	0.270	5.258	0.00e+0
MMP7	ENSG00000137673.8	37.139	0.090	5.129	1.45e-181
GPX2	ENSG00000176153.11	883.446	25.149	5.080	1.51e-82
PRAP1	ENSG00000165828.13	159.001	3.770	5.068	9.64e-55
RNF43	ENSG00000108375.12	86.120	1.710	5.007	1.70e-139
KRT18	ENSG00000111057.10	1404.849	44.550	4.948	3.44e-93
UBD	ENSG00000213886.3	77.439	1.600	4.915	1.70e-144
CST1	ENSG00000170373.8	28.249	0.000	4.870	1.81e-167
REG4	ENSG00000134193.14	59.979	1.110	4.853	1.22e-50
CCL20	ENSG00000115009.11	65.208	1.330	4.829	1.82e-111
ASCL2	ENSG00000183734.4	48.240	0.740	4.823	3.62e-171
TFF1	ENSG00000160182.2	89.560	2.300	4.778	2.21e-74
FERMT1	ENSG00000101311.15	65.949	1.480	4.755	9.92e-140
TNS4	ENSG00000131746.12	39.940	0.550	4.723	7.42e-198
PDZK1IP1	ENSG00000162366.7	146.118	4.590	4.718	3.55e-84
NOX1	ENSG00000007952.17	80.070	2.120	4.700	5.22e-69
OLFM4	ENSG00000102837.6	219.244	7.570	4.684	1.65e-29
CLDN4	ENSG00000189143.9	517.171	19.370	4.669	6.34e-63
CYP2S1	ENSG00000167600.13	85.419	2.450	4.647	1.09e-154
AP003391.1	ENSG00000281272.1	23.801	0.000	4.632	9.48e-52
UBE2C	ENSG00000175063.16	133.231	4.520	4.604	5.15e-158
MYBL2	ENSG00000101057.15	42.659	0.810	4.592	2.00e-184
MAL2	ENSG00000147676.13	121.734	4.240	4.550	2.03e-90
EPCAM	ENSG00000119888.10	1014.813	43.440	4.515	9.89e-62
CDH1	ENSG00000039068.18	167.787	6.530	4.486	5.49e-71
CLDN1	ENSG00000163347.5	31.939	0.470	4.486	1.29e-276
RRM2	ENSG00000171848.13	61.439	1.800	4.479	7.16e-152
VIL1	ENSG00000127831.10	172.051	6.880	4.457	2.22e-59
MMP1	ENSG00000196611.4	25.550	0.210	4.456	1.82e-116
GJB1	ENSG00000169562.9	58.720	1.770	4.430	1.01e-62
RNF128	ENSG00000133135.13	35.179	0.750	4.370	3.87e-104
AP1M2	ENSG00000129354.11	103.299	4.050	4.368	3.74e-76
B3GNT3	ENSG00000179913.10	69.801	2.430	4.368	6.10e-78
IGHG4	ENSG00000211892.3	67.930	2.430	4.329	3.14e-47
CCL24	ENSG00000106178.6	40.470	1.090	4.310	3.58e-105
SOX9	ENSG00000125398.5	72.378	2.720	4.302	7.75e-159
HKDC1	ENSG00000156510.12	29.339	0.540	4.300	2.30e-122
TPX2	ENSG00000088325.15	44.910	1.380	4.270	3.08e-185
LAD1	ENSG00000159166.13	158.012	7.470	4.231	4.31e-79
MISP	ENSG00000099812.8	146.554	6.940	4.216	2.05e-53
CTB-191K22.5	ENSG00000267815.1	56.771	2.180	4.183	7.64e-80
MTND4P12	ENSG00000247627.2	26.330	0.510	4.178	1.45e-48
LSR	ENSG00000105699.16	216.526	11.030	4.176	1.47e-79
MUC13	ENSG00000173702.7	255.043	13.420	4.150	4.83e-53
AGR2	ENSG00000106541.11	591.649	32.421	4.148	1.53e-60
SPINK4	ENSG00000122711.8	80.722	3.610	4.148	1.97e-27
ST14	ENSG00000149418.10	208.441	10.920	4.135	3.05e-59
CDC20	ENSG00000117399.13	55.989	2.340	4.093	8.07e-129
CLDN3	ENSG00000165215.6	292.460	16.360	4.079	1.05e-43
DSG2	ENSG00000046604.12	76.261	3.670	4.048	4.35e-71
SPINT2	ENSG00000167642.12	567.036	33.451	4.043	1.05e-69
SAPCD2	ENSG00000186193.8	27.350	0.720	4.043	7.02e-182
CXCL8	ENSG00000169429.10	25.679	0.620	4.042	7.34e-111
FAM83H	ENSG00000180921.6	38.239	1.390	4.037	8.11e-112
IGHG1	ENSG00000211896.6	706.770	43.661	3.986	1.31e-52
PRSS22	ENSG00000005001.9	20.189	0.340	3.983	8.15e-206
PPAP2C	ENSG00000141934.9	138.246	7.850	3.976	2.30e-93
SERPINB5	ENSG00000206075.13	18.430	0.240	3.970	2.42e-136
CDX2	ENSG00000165556.9	134.782	7.680	3.967	1.08e-46
HNF4A	ENSG00000101076.16	81.148	4.300	3.954	8.11e-64
CDCA7	ENSG00000144354.13	66.652	3.390	3.946	6.35e-132
RAB25	ENSG00000132698.13	205.229	12.390	3.945	1.55e-73
ELFN1-AS1	ENSG00000236081.1	15.940	0.110	3.932	1.91e-209
POF1B	ENSG00000124429.17	46.481	2.130	3.923	2.41e-85
CA9	ENSG00000107159.12	22.770	0.570	3.920	2.05e-121
SDC1	ENSG00000115884.10	116.621	6.910	3.894	1.02e-80
GDF15	ENSG00000130513.6	143.867	8.810	3.884	5.18e-155
KIAA0101	ENSG00000166803.10	50.801	2.510	3.883	9.51e-129
GPRC5A	ENSG00000013588.5	125.443	7.660	3.868	8.08e-93
MYH14	ENSG00000105357.15	133.277	8.200	3.867	2.74e-56
CD24	ENSG00000272398.5	706.770	47.570	3.865	1.79e-47
PCSK9	ENSG00000169174.10	17.629	0.290	3.852	4.61e-108
PKP3	ENSG00000184363.9	84.988	4.990	3.844	1.54e-70
GALNT3	ENSG00000115339.13	53.779	2.830	3.838	9.86e-90
LY6G6D	ENSG00000244355.7	31.260	1.260	3.835	8.08e-51
TDGF1	ENSG00000241186.7	20.820	0.530	3.834	1.77e-145
TRIM29	ENSG00000137699.16	41.900	2.020	3.828	1.09e-174
CEMIP	ENSG00000103888.15	24.040	0.770	3.822	3.64e-222
ANKRD22	ENSG00000152766.5	26.259	0.940	3.813	1.87e-111
HOXB9	ENSG00000170689.9	57.699	3.230	3.795	5.93e-57
CDX1	ENSG00000113722.16	178.044	12.100	3.773	8.48e-45
PLEK2	ENSG00000100558.8	61.320	3.570	3.769	1.58e-109
CXCL1	ENSG00000163739.4	58.141	3.340	3.768	6.19e-109
SULT2B1	ENSG00000088002.11	20.910	0.610	3.766	2.97e-224
GYLTL1B	ENSG00000165905.16	20.220	0.560	3.766	2.48e-191
SLC5A1	ENSG00000100170.9	25.300	0.940	3.761	1.63e-79
IGHG3	ENSG00000211897.7	77.192	4.770	3.760	3.15e-55
CCNB1	ENSG00000134057.14	77.139	4.780	3.757	4.03e-157
NEK2	ENSG00000117650.12	18.970	0.480	3.754	5.31e-188
CDH17	ENSG00000079112.9	182.606	12.640	3.751	2.30e-45
SFN	ENSG00000175793.11	142.576	9.720	3.743	2.87e-55
FABP6	ENSG00000170231.15	16.520	0.310	3.741	4.82e-133
SMIM22	ENSG00000267795.5	329.240	23.821	3.734	1.33e-52
KRTCAP3	ENSG00000157992.12	112.173	7.570	3.723	4.79e-71
IHH	ENSG00000163501.6	41.320	2.210	3.721	4.29e-46
RP11-357H14.17	ENSG00000272763.1	36.299	1.830	3.720	4.06e-61
TMPRSS4	ENSG00000137648.16	132.137	9.120	3.718	1.38e-59
KRT23	ENSG00000108244.16	13.960	0.140	3.714	4.78e-112
ASF1B	ENSG00000105011.8	26.620	1.110	3.710	5.93e-143
ATP10B	ENSG00000118322.12	34.059	1.680	3.709	2.75e-48
TMC5	ENSG00000103534.16	37.820	1.970	3.708	1.84e-72
CRB3	ENSG00000130545.15	45.771	2.590	3.704	8.71e-63
BIRC5	ENSG00000089685.14	30.920	1.460	3.698	3.70e-136
MMP12	ENSG00000262406.2	20.941	0.690	3.698	2.36e-89
TOP2A	ENSG00000131747.14	43.870	2.460	3.697	8.25e-157
GJB3	ENSG00000188910.7	18.420	0.500	3.695	1.90e-124
PYCR1	ENSG00000183010.16	104.589	7.290	3.671	2.00e-166
PRSS8	ENSG00000052344.15	175.289	12.880	3.667	2.41e-46
LAMB3	ENSG00000196878.12	57.919	3.650	3.663	1.13e-81
TESC	ENSG00000088992.17	48.849	2.940	3.661	2.78e-114
FAM83H-AS1	ENSG00000203499.10	16.160	0.360	3.657	1.39e-188
KRT19	ENSG00000171345.13	723.524	56.610	3.653	3.40e-46
PRR15L	ENSG00000167183.2	116.896	8.390	3.650	3.05e-57
DEGS2	ENSG00000168350.7	24.939	1.070	3.647	8.83e-63
SERINC2	ENSG00000168528.11	130.218	9.480	3.646	2.11e-43
IL22RA1	ENSG00000142677.3	20.810	0.750	3.640	2.12e-80
MKI67	ENSG00000148773.12	30.700	1.550	3.636	1.14e-141
TSPAN8	ENSG00000127324.8	724.779	57.440	3.635	1.35e-44
CDK1	ENSG00000170312.15	41.769	2.450	3.632	1.07e-164
MYEOV	ENSG00000172927.7	19.311	0.640	3.630	1.51e-129
PRR15	ENSG00000176532.3	77.048	5.330	3.624	1.25e-44
CHMP4C	ENSG00000164695.4	27.590	1.320	3.623	2.66e-107
C6orf223	ENSG00000181577.15	12.650	0.110	3.620	6.93e-210
ESRP1	ENSG00000104413.15	61.222	4.060	3.620	2.28e-62
MSLN	ENSG00000102854.14	22.500	0.920	3.613	2.70e-81
KRT8	ENSG00000170421.11	1998.773	163.936	3.600	1.38e-56
UBE2SP2	ENSG00000224126.2	12.190	0.090	3.597	7.71e-250
MUC3A	ENSG00000169894.17	110.990	8.300	3.590	1.14e-64
TMEM45B	ENSG00000151715.7	81.080	5.820	3.589	3.97e-40
FAM3D	ENSG00000198643.6	201.396	15.830	3.588	9.14e-33
C1orf116	ENSG00000182795.12	17.460	0.550	3.574	2.49e-106
CXCL3	ENSG00000163734.4	30.260	1.630	3.571	1.22e-126
TFF3	ENSG00000160180.15	1273.337	106.248	3.571	3.39e-37
MAD2L1	ENSG00000164109.13	37.470	2.240	3.570	1.59e-183
CBLC	ENSG00000142273.10	43.770	2.780	3.566	1.11e-60
KLF5	ENSG00000102554.13	146.798	11.530	3.560	1.21e-58
FOXA2	ENSG00000125798.14	18.640	0.670	3.556	5.16e-120
MMP9	ENSG00000100985.7	18.860	0.690	3.555	1.78e-102
GGH	ENSG00000137563.11	100.210	7.610	3.555	1.49e-95
VSNL1	ENSG00000163032.11	19.510	0.750	3.551	2.45e-183
PTTG1	ENSG00000164611.12	81.182	6.010	3.551	1.33e-154
CFTR	ENSG00000001626.14	41.131	2.610	3.545	8.70e-49
CCNB2	ENSG00000157456.7	32.680	1.900	3.538	7.34e-135
CKS2	ENSG00000123975.4	148.343	11.890	3.534	3.25e-156
EPHB2	ENSG00000133216.16	58.169	4.110	3.533	8.18e-126
TRIB3	ENSG00000101255.10	34.561	2.080	3.529	2.40e-231
AREG	ENSG00000109321.10	75.462	5.660	3.521	6.66e-100
METTL7B	ENSG00000170439.6	26.460	1.400	3.516	2.21e-58
IGHGP	ENSG00000253755.1	12.440	0.180	3.510	1.54e-68
PI3	ENSG00000124102.4	70.751	5.310	3.507	3.19e-32
GUCY2C	ENSG00000070019.4	26.259	1.400	3.506	1.87e-45
MAP7	ENSG00000135525.18	35.520	2.240	3.495	5.58e-113
HMGA1	ENSG00000137309.19	333.651	28.709	3.494	1.06e-161
EHF	ENSG00000135373.12	48.931	3.450	3.488	3.33e-58
MMP11	ENSG00000099953.9	53.850	3.890	3.488	2.65e-154
KLK10	ENSG00000129451.11	18.740	0.760	3.487	4.52e-108
F2RL1	ENSG00000164251.4	35.951	2.300	3.485	4.47e-42
PLS1	ENSG00000120756.12	60.879	4.540	3.482	3.90e-45
KRT80	ENSG00000167767.13	11.030	0.080	3.478	1.55e-254
MYO5B	ENSG00000167306.18	47.881	3.390	3.477	2.55e-62
AGMAT	ENSG00000116771.5	16.800	0.610	3.467	1.06e-103
NFE2L3	ENSG00000050344.8	61.290	4.640	3.465	8.18e-261
RP5-940J5.9	ENSG00000269968.1	9.980	0.000	3.457	5.96e-64
CDC6	ENSG00000094804.9	15.700	0.530	3.448	2.95e-183
ZWINT	ENSG00000122952.16	46.391	3.390	3.432	2.57e-134
PLEKHS1	ENSG00000148735.14	14.650	0.450	3.432	5.86e-137
CEP55	ENSG00000138180.15	17.970	0.760	3.430	6.52e-202
COL17A1	ENSG00000065618.16	27.500	1.660	3.421	2.80e-30
AOC1	ENSG00000002726.19	83.400	6.940	3.410	9.41e-31
CKS1BP3	ENSG00000268942.2	9.560	0.000	3.401	1.12e-177
CDT1	ENSG00000167513.8	23.230	1.300	3.397	1.13e-151
LYZ	ENSG00000090382.6	264.311	24.250	3.393	2.31e-68
CGREF1	ENSG00000138028.14	21.190	1.120	3.388	1.67e-202
LAMC2	ENSG00000058085.14	40.861	3.020	3.380	7.89e-148
AZGP1	ENSG00000160862.12	59.601	4.850	3.373	6.23e-144
KCNQ1	ENSG00000053918.15	53.928	4.310	3.371	9.08e-93
AURKA	ENSG00000087586.17	31.051	2.100	3.370	7.40e-165
TK1	ENSG00000167900.11	62.691	5.160	3.370	7.01e-129
CXADR	ENSG00000154639.18	21.491	1.180	3.367	8.29e-96
LGR5	ENSG00000139292.12	14.410	0.500	3.361	4.29e-130
TRIM31	ENSG00000204616.10	41.920	3.190	3.357	3.60e-38
EIF5AP4	ENSG00000234743.1	10.040	0.080	3.354	6.56e-194
FUT6	ENSG00000156413.13	26.080	1.650	3.353	8.41e-40
TM4SF5	ENSG00000142484.6	23.980	1.460	3.344	3.53e-66
DSP	ENSG00000096696.13	52.731	4.330	3.334	4.30e-67
FOXQ1	ENSG00000164379.5	10.650	0.160	3.328	9.90e-220
PKMYT1	ENSG00000127564.16	28.561	1.950	3.325	1.18e-151
S100A14	ENSG00000189334.8	192.164	18.290	3.324	1.07e-42
ZG16B	ENSG00000162078.11	49.449	4.040	3.323	3.56e-89
KIFC1	ENSG00000237649.7	23.980	1.500	3.321	5.93e-146
CENPF	ENSG00000117724.12	29.070	2.030	3.311	5.09e-123
ELF3	ENSG00000163435.15	508.392	50.481	3.307	1.17e-48
C1orf106	ENSG00000163362.10	45.079	3.680	3.300	1.09e-47
C19orf33	ENSG00000167644.11	188.457	18.301	3.295	1.23e-47
CDCA5	ENSG00000146670.9	23.140	1.460	3.295	5.56e-174
DDC	ENSG00000132437.17	40.271	3.210	3.293	1.22e-41
CDCA8	ENSG00000134690.10	22.899	1.440	3.292	2.86e-137
CDKN3	ENSG00000100526.19	34.871	2.680	3.285	9.50e-171
GALNT6	ENSG00000139629.15	25.960	1.770	3.283	2.77e-195
HOXB8	ENSG00000120068.6	24.190	1.590	3.282	6.89e-95
NCAPH	ENSG00000121152.9	17.240	0.880	3.278	5.00e-173
USH1C	ENSG00000006611.15	93.850	8.870	3.265	1.18e-54
C12orf75	ENSG00000235162.8	86.198	8.130	3.256	3.68e-120
GPR160	ENSG00000173890.16	58.989	5.290	3.254	3.51e-69
CLRN3	ENSG00000180745.4	51.299	4.510	3.247	7.88e-42
GRB7	ENSG00000141738.13	28.230	2.090	3.242	1.86e-95
KIAA1324	ENSG00000116299.16	25.621	1.840	3.229	1.88e-37
AURKB	ENSG00000178999.12	31.670	2.490	3.227	1.60e-114
GOLT1A	ENSG00000174567.7	16.790	0.900	3.227	1.96e-116
UHRF1	ENSG00000276043.4	13.580	0.560	3.224	3.96e-202
UGT8	ENSG00000174607.10	17.850	1.020	3.222	1.47e-81
CTD-2377D24.6	ENSG00000244649.4	31.890	2.540	3.216	3.82e-54
LMNB1	ENSG00000113368.11	48.250	4.350	3.203	3.55e-118
SLC38A5	ENSG00000017483.14	69.228	6.630	3.202	1.09e-68
BIK	ENSG00000100290.2	23.460	1.660	3.201	4.34e-86
FOXM1	ENSG00000111206.12	30.781	2.470	3.195	3.01e-148
TRABD2A	ENSG00000186854.10	60.719	5.740	3.195	8.73e-58
CXCL10	ENSG00000169245.5	12.910	0.520	3.194	9.46e-79
SLC27A2	ENSG00000140284.10	16.110	0.870	3.194	1.29e-51
ARSE	ENSG00000157399.14	37.041	3.160	3.193	2.70e-64
FOXA3	ENSG00000170608.2	23.569	1.690	3.191	7.71e-66
MELK	ENSG00000165304.7	16.350	0.910	3.183	1.18e-170
COL10A1	ENSG00000123500.9	8.350	0.030	3.182	2.36e-107
FAM84A	ENSG00000162981.13	68.902	6.710	3.181	6.75e-65
EFNA3	ENSG00000143590.13	24.180	1.780	3.179	8.83e-159
PRSS3	ENSG00000010438.16	142.853	14.900	3.178	1.41e-48
SMIM24	ENSG00000095932.6	35.409	3.030	3.175	1.65e-42
SPINK1	ENSG00000164266.10	274.392	29.490	3.175	3.50e-39
MYB	ENSG00000118513.18	32.590	2.740	3.167	1.60e-75
HN1	ENSG00000189159.15	279.847	30.689	3.148	1.49e-91
SKA3	ENSG00000165480.15	11.360	0.400	3.142	4.10e-226
PDX1	ENSG00000139515.5	7.990	0.020	3.140	1.16e-241
BUB1	ENSG00000169679.14	13.640	0.670	3.132	1.93e-181
SORD2P	ENSG00000259479.6	18.710	1.260	3.125	5.63e-202
PBK	ENSG00000168078.9	13.300	0.640	3.124	7.75e-134
GRIN2D	ENSG00000105464.3	8.730	0.120	3.119	1.64e-235
GMDS	ENSG00000112699.10	165.168	18.160	3.116	3.87e-81
SPINT1	ENSG00000166145.14	123.100	13.310	3.116	9.06e-47
AP000349.2	ENSG00000280178.1	9.600	0.230	3.107	6.37e-136
HMMR	ENSG00000072571.19	13.060	0.640	3.100	1.02e-165
KRT20	ENSG00000171431.3	155.912	17.310	3.099	2.92e-12
AC021218.2	ENSG00000204876.4	7.650	0.010	3.098	2.96e-171
MACC1	ENSG00000183742.12	9.180	0.190	3.097	2.06e-222
RP11-284F21.10	ENSG00000272405.1	12.090	0.530	3.097	1.57e-124
GPA33	ENSG00000143167.11	81.899	8.730	3.091	1.76e-23
TMEM139	ENSG00000178826.10	24.100	1.950	3.089	5.47e-57
PPP1R14D	ENSG00000166143.9	67.982	7.160	3.080	1.11e-27
KDF1	ENSG00000175707.8	15.860	1.000	3.076	1.28e-67
CENPA	ENSG00000115163.14	13.240	0.690	3.075	2.32e-188
ACSL5	ENSG00000197142.10	134.019	15.070	3.071	8.96e-60
PSAT1	ENSG00000135069.13	32.680	3.030	3.063	2.57e-159
OVOL1	ENSG00000172818.9	16.750	1.130	3.059	1.96e-60
IRF6	ENSG00000117595.10	28.181	2.510	3.055	2.32e-63
PHLDA2	ENSG00000181649.5	47.891	4.900	3.051	3.25e-106
C6orf132	ENSG00000188112.8	27.350	2.440	3.043	2.99e-72
PPP1R1B	ENSG00000131771.13	292.805	34.671	3.042	1.07e-60
GRHL2	ENSG00000083307.10	13.380	0.750	3.039	1.77e-106
GJB2	ENSG00000165474.5	24.030	2.060	3.032	3.91e-56
FUT3	ENSG00000171124.12	83.649	9.350	3.032	6.55e-37
HNRNPCP2	ENSG00000204253.4	16.999	1.200	3.032	3.44e-221
MEP1A	ENSG00000112818.9	26.700	2.390	3.031	4.21e-12
DLGAP5	ENSG00000126787.12	10.310	0.390	3.024	7.28e-166
GSTO2	ENSG00000065621.14	22.011	1.830	3.023	1.34e-80
TROAP	ENSG00000135451.12	24.939	2.190	3.023	1.00e-130
GINS2	ENSG00000131153.8	13.580	0.800	3.018	3.10e-159
PITX2	ENSG00000164093.15	8.930	0.230	3.013	5.97e-81
LMO7	ENSG00000136153.19	87.353	9.970	3.010	3.60e-75
HMGB3	ENSG00000029993.14	75.311	8.480	3.009	4.45e-121
NEBL	ENSG00000078114.18	15.730	1.100	2.994	1.40e-233
HNF1A	ENSG00000135100.17	15.070	1.030	2.985	3.63e-93
SPC25	ENSG00000152253.8	11.830	0.620	2.985	1.85e-178
EPHB3	ENSG00000182580.2	53.880	5.940	2.983	5.89e-121
KLK6	ENSG00000167755.13	7.260	0.050	2.976	2.94e-107
MARCKSL1	ENSG00000175130.6	251.253	31.340	2.963	2.30e-121
KIF20A	ENSG00000112984.11	11.390	0.590	2.962	1.10e-173
ANLN	ENSG00000011426.10	17.850	1.420	2.961	5.54e-214
PLK1	ENSG00000166851.14	35.409	3.690	2.957	6.86e-140
LY75	ENSG00000054219.10	19.410	1.630	2.956	4.10e-102
CDC45	ENSG00000093009.9	13.570	0.880	2.954	3.57e-148
CPNE7	ENSG00000178773.14	12.160	0.700	2.953	2.86e-126
CDCP1	ENSG00000163814.7	19.580	1.660	2.952	9.74e-68
RHPN2	ENSG00000131941.7	31.430	3.200	2.949	6.03e-77
LINC01559	ENSG00000180861.9	12.410	0.740	2.946	4.59e-34
FUT2	ENSG00000176920.11	32.651	3.380	2.942	6.37e-44
BCL2L15	ENSG00000188761.11	34.700	3.650	2.941	1.54e-36
BCL2L14	ENSG00000121380.12	18.050	1.500	2.930	4.70e-54
STAP2	ENSG00000178078.11	99.822	12.230	2.930	3.84e-37
CTSV	ENSG00000136943.10	9.190	0.340	2.927	4.55e-131
CTHRC1	ENSG00000164932.12	24.739	2.400	2.920	2.50e-108
TRIP13	ENSG00000071539.13	12.970	0.850	2.917	4.39e-241
SLC25A10	ENSG00000183048.11	56.281	6.600	2.914	2.73e-74
C9orf152	ENSG00000188959.9	26.711	2.680	2.913	2.78e-54
PRR11	ENSG00000068489.12	11.500	0.660	2.913	1.21e-201
VWA2	ENSG00000165816.12	7.570	0.140	2.910	3.17e-188
CYP2B6	ENSG00000197408.8	8.360	0.250	2.905	2.32e-52
SORD	ENSG00000140263.13	44.600	5.130	2.895	1.05e-191
ENC1	ENSG00000171617.13	36.719	4.090	2.890	3.03e-207
TNFRSF12A	ENSG00000006327.13	73.150	9.010	2.889	1.10e-102
SHH	ENSG00000164690.7	7.470	0.150	2.881	2.70e-156
ABHD17C	ENSG00000136379.11	55.329	6.650	2.880	1.51e-60
TTC39A	ENSG00000085831.15	23.350	2.310	2.879	1.33e-51
TOX3	ENSG00000103460.16	16.280	1.350	2.878	6.83e-85
GINS1	ENSG00000101003.9	10.370	0.550	2.875	1.27e-187
SCD	ENSG00000099194.5	105.229	13.490	2.874	1.52e-112
KIF2C	ENSG00000142945.12	16.999	1.460	2.871	1.87e-173
NUSAP1	ENSG00000137804.12	31.130	3.400	2.868	2.11e-136
LIPH	ENSG00000163898.9	17.820	1.580	2.867	3.62e-32
WWC1	ENSG00000113645.13	17.560	1.550	2.864	2.58e-139
RP11-150O12.3	ENSG00000254290.1	9.340	0.420	2.864	7.07e-127
KIF11	ENSG00000138160.5	10.930	0.640	2.863	3.79e-173
MCM2	ENSG00000073111.13	28.111	3.010	2.860	1.86e-181
C6orf222	ENSG00000189325.6	8.870	0.360	2.859	2.37e-97
SNORA76C	ENSG00000277887.1	6.250	0.000	2.858	1.27e-32
AC009065.4	ENSG00000279473.1	6.190	0.000	2.846	1.22e-176
CENPM	ENSG00000100162.14	24.450	2.540	2.846	2.36e-90
LINC00668	ENSG00000265933.5	16.900	1.490	2.846	3.88e-20
GALNT4	ENSG00000257594.3	20.559	2.000	2.845	2.34e-102
MARVELD2	ENSG00000152939.14	10.690	0.630	2.842	2.77e-78
IGHG2	ENSG00000211893.3	162.894	21.950	2.836	9.79e-27
TMEM92	ENSG00000167105.7	10.320	0.590	2.832	2.84e-104
CELP	ENSG00000170827.9	7.600	0.210	2.829	8.42e-56
TCF7	ENSG00000081059.19	24.721	2.620	2.829	4.52e-172
ANKS4B	ENSG00000175311.6	12.750	0.950	2.818	1.96e-47
BRI3BP	ENSG00000184992.10	16.700	1.510	2.818	9.98e-90
COL11A1	ENSG00000060718.18	8.610	0.370	2.810	2.07e-105
SLC7A5	ENSG00000103257.8	49.990	6.280	2.808	4.23e-137
MAPK13	ENSG00000156711.16	75.238	9.950	2.800	2.44e-62
CTD-2396E7.11	ENSG00000275234.1	27.570	3.110	2.797	6.58e-43
RPS2P55	ENSG00000216866.5	9.420	0.500	2.796	6.43e-236
RP11-452N17.1	ENSG00000277998.1	55.149	7.090	2.795	4.34e-134
KIF4A	ENSG00000090889.11	10.210	0.620	2.791	8.21e-180
SLC44A4	ENSG00000204385.10	119.527	16.410	2.791	2.28e-28
CDS1	ENSG00000163624.5	12.490	0.950	2.790	4.13e-56
UBE2T	ENSG00000077152.9	38.101	4.660	2.788	1.33e-179
DUOX2	ENSG00000140279.12	10.150	0.620	2.783	9.40e-41
FA2H	ENSG00000103089.8	19.920	2.040	2.783	5.69e-51
NOXO1	ENSG00000196408.11	19.061	1.920	2.780	3.36e-55
SQLE	ENSG00000104549.11	46.099	5.860	2.779	1.05e-126
HPDL	ENSG00000186603.5	10.940	0.740	2.779	1.36e-85
SLC2A1	ENSG00000117394.19	126.886	17.650	2.778	6.30e-133
DGAT2	ENSG00000062282.14	18.539	1.850	2.777	9.60e-125
ECT2	ENSG00000114346.13	30.490	3.620	2.769	4.43e-221
PPIAP22	ENSG00000198618.5	319.638	46.109	2.767	1.86e-185
TRPM2-AS	ENSG00000230061.2	6.420	0.090	2.767	1.63e-120
FAM64A	ENSG00000129195.15	10.330	0.670	2.762	8.55e-146
AC106876.2	ENSG00000222001.2	12.010	0.920	2.760	1.97e-66
BAIAP2L1	ENSG00000006453.13	39.821	5.040	2.757	2.67e-74
CXCL9	ENSG00000138755.5	8.180	0.360	2.755	2.80e-63
MMP3	ENSG00000149968.11	11.390	0.840	2.751	3.68e-51
F12	ENSG00000131187.9	18.780	1.940	2.750	7.24e-132
RP4-568C11.4	ENSG00000274173.1	11.140	0.810	2.746	2.52e-65
TGFBI	ENSG00000120708.16	447.516	65.999	2.743	1.10e-110
RP5-881L22.5	ENSG00000226812.2	10.770	0.760	2.741	1.22e-55
RN7SL1	ENSG00000276168.1	641.630	95.193	2.740	4.61e-96
FXYD3	ENSG00000089356.16	886.882	132.302	2.736	8.66e-22
SERPINA1	ENSG00000197249.12	120.767	17.310	2.733	5.65e-49
NR1I2	ENSG00000144852.16	21.980	2.460	2.732	5.47e-29
DEPDC1B	ENSG00000035499.12	8.360	0.410	2.731	1.17e-163
GALNT5	ENSG00000136542.8	8.340	0.410	2.728	1.86e-69
NQO1	ENSG00000181019.12	216.871	31.879	2.728	1.02e-96
C1orf210	ENSG00000253313.5	18.330	1.920	2.727	2.83e-25
PTK6	ENSG00000101213.6	25.100	2.950	2.724	1.79e-34
VDR	ENSG00000111424.10	26.910	3.230	2.722	1.25e-39
AC005255.3	ENSG00000256210.3	5.590	0.000	2.720	5.05e-137
CENPN	ENSG00000166451.13	26.469	3.170	2.720	9.30e-200
HMGN1P37	ENSG00000229237.2	5.590	0.000	2.720	4.37e-177
CEACAM1	ENSG00000079385.21	76.749	10.850	2.714	1.12e-20
REG1A	ENSG00000115386.5	29.359	3.630	2.713	5.39e-27
SMPDL3B	ENSG00000130768.14	17.380	1.810	2.709	1.11e-40
NCAPG	ENSG00000109805.9	9.510	0.610	2.707	5.39e-165
CHI3L1	ENSG00000133048.12	14.270	1.340	2.706	3.73e-45
SLC12A2	ENSG00000064651.13	87.601	12.590	2.705	1.92e-157
EPN3	ENSG00000049283.17	13.130	1.180	2.696	1.49e-30
CYP2J2	ENSG00000134716.9	19.271	2.130	2.695	3.42e-40
MET	ENSG00000105976.14	28.839	3.610	2.694	3.25e-217
OCIAD2	ENSG00000145247.11	182.619	27.450	2.690	6.26e-136
GZMB	ENSG00000100453.12	10.280	0.750	2.688	6.62e-73
IYD	ENSG00000009765.14	8.070	0.410	2.685	5.07e-78
AP003774.1	ENSG00000236935.1	11.900	1.010	2.682	2.47e-31
CASC9	ENSG00000249395.2	7.210	0.280	2.681	2.46e-95
AC005943.2	ENSG00000267059.2	5.410	0.000	2.680	6.38e-45
EIF1AXP1	ENSG00000236698.1	17.170	1.840	2.678	9.55e-145
RAD51	ENSG00000051180.16	13.060	1.200	2.676	2.23e-124
KCNE3	ENSG00000175538.10	30.120	3.880	2.673	2.30e-116
RMI2	ENSG00000175643.8	19.149	2.160	2.673	7.96e-138
TTK	ENSG00000112742.9	8.690	0.520	2.672	1.03e-173
MARVELD3	ENSG00000140832.9	17.410	1.890	2.671	5.51e-30
CENPW	ENSG00000203760.8	45.169	6.260	2.669	3.66e-183
NME1	ENSG00000239672.7	179.121	27.319	2.669	4.70e-170
JUP	ENSG00000173801.16	216.301	33.360	2.661	7.52e-83
CRNDE	ENSG00000245694.8	8.450	0.500	2.655	1.47e-141
BSPRY	ENSG00000119411.10	21.410	2.560	2.654	3.36e-83
RP5-1033H22.2	ENSG00000224093.5	10.330	0.800	2.654	2.77e-60
IGKV2D-28	ENSG00000242534.2	12.530	1.150	2.654	3.54e-10
NUF2	ENSG00000143228.12	11.200	0.940	2.653	6.49e-180
CLDN7	ENSG00000181885.18	287.356	44.919	2.651	6.33e-31
AGR3	ENSG00000173467.8	62.051	9.050	2.649	6.35e-18
FAM3B	ENSG00000183844.16	7.140	0.300	2.647	4.27e-59
KIAA0226L	ENSG00000102445.18	30.181	3.980	2.646	5.11e-64
FAM83F	ENSG00000133477.16	9.480	0.680	2.641	1.03e-62
FAM83E	ENSG00000105523.3	37.530	5.200	2.636	6.16e-28
CCNO	ENSG00000152669.8	6.200	0.160	2.634	1.43e-189
PIGY	ENSG00000255072.1	16.260	1.780	2.634	5.79e-51
RP11-284F21.7	ENSG00000229953.1	7.740	0.410	2.632	1.27e-119
KCNN4	ENSG00000104783.11	67.672	10.100	2.629	9.82e-86
HJURP	ENSG00000123485.11	10.610	0.880	2.627	2.86e-156
TLCD1	ENSG00000160606.10	18.960	2.240	2.623	7.36e-110
IQGAP3	ENSG00000183856.10	12.850	1.250	2.622	1.07e-136
TMEM238	ENSG00000233493.3	11.370	1.010	2.622	4.67e-50
TNFRSF6B	ENSG00000243509.4	25.321	3.280	2.621	6.17e-51
OVOL2	ENSG00000125850.10	11.230	0.990	2.620	1.21e-57
RASEF	ENSG00000165105.9	9.760	0.750	2.620	1.54e-54
UCA1	ENSG00000214049.6	5.750	0.100	2.617	9.73e-87
PRSS16	ENSG00000112812.15	16.850	1.920	2.612	4.56e-51
PTMAP5	ENSG00000214182.5	21.170	2.630	2.611	7.26e-148
DTL	ENSG00000143476.17	8.820	0.610	2.609	5.44e-175
CXCL11	ENSG00000169248.12	5.520	0.070	2.607	4.77e-103
IL32	ENSG00000008517.16	470.548	76.489	2.605	3.76e-73
MND1	ENSG00000121211.7	9.710	0.760	2.605	1.93e-198
DUOXA2	ENSG00000140274.13	5.870	0.130	2.604	1.83e-52
GCNT3	ENSG00000140297.12	30.189	4.130	2.604	3.40e-11
MSX2	ENSG00000120149.8	7.480	0.400	2.599	1.46e-136
RP11-132A1.4	ENSG00000232445.1	7.300	0.370	2.599	5.15e-139
DHFRP1	ENSG00000188985.6	9.900	0.800	2.598	6.97e-146
ORC6	ENSG00000091651.8	12.180	1.180	2.596	2.74e-154
HNF1B	ENSG00000275410.4	11.430	1.060	2.593	4.05e-36
CYP2W1	ENSG00000073067.13	6.520	0.250	2.589	3.27e-65
RNF186	ENSG00000178828.6	13.910	1.480	2.588	3.78e-23
Metazoa_SRP	ENSG00000274012.1	943.905	156.107	2.588	2.29e-73
CCL15	ENSG00000275718.1	15.390	1.730	2.586	1.38e-26
ACE2	ENSG00000130234.10	11.350	1.060	2.584	4.67e-35
MCM4	ENSG00000104738.16	53.459	8.090	2.583	3.24e-144
IL2RG	ENSG00000147168.12	67.120	10.370	2.583	5.52e-64
BUB1B	ENSG00000156970.12	11.260	1.050	2.580	1.87e-141
HNF4G	ENSG00000164749.11	11.620	1.110	2.580	7.76e-48
TMEM125	ENSG00000179178.10	20.990	2.680	2.579	1.08e-40
PVRL4	ENSG00000143217.8	6.810	0.310	2.576	1.52e-128
CCNA2	ENSG00000145386.9	22.340	2.920	2.574	1.61e-153
SLC52A3	ENSG00000101276.14	12.800	1.320	2.573	1.96e-59
ARHGAP8	ENSG00000241484.9	25.080	3.390	2.571	9.13e-65
C2CD4A	ENSG00000198535.5	5.300	0.060	2.571	2.44e-153
RAB11FIP4	ENSG00000131242.15	14.870	1.670	2.571	1.02e-85
EVA1A	ENSG00000115363.13	8.650	0.630	2.566	7.27e-136
RNASEH2A	ENSG00000104889.4	45.179	6.810	2.564	5.80e-191
TRIM15	ENSG00000204610.12	19.110	2.400	2.564	1.32e-40
ARHGEF35	ENSG00000213214.4	15.330	1.770	2.560	3.08e-58
APOBEC1	ENSG00000111701.6	5.950	0.180	2.558	1.60e-71
PODXL2	ENSG00000114631.10	26.870	3.740	2.556	1.33e-146
SEL1L3	ENSG00000091490.10	72.770	11.550	2.555	5.83e-83
RP11-70C1.3	ENSG00000235288.3	8.050	0.540	2.555	2.99e-4
CAPG	ENSG00000042493.15	210.853	35.089	2.553	3.41e-117
EXO1	ENSG00000174371.16	6.630	0.300	2.553	7.22e-198
SGPP2	ENSG00000163082.9	13.100	1.410	2.549	1.94e-53
NDFIP2	ENSG00000102471.13	49.381	7.620	2.547	1.31e-87
NME2	ENSG00000011052.21	38.821	5.820	2.546	2.00e-148
PAQR4	ENSG00000162073.13	27.140	3.820	2.545	2.43e-189
PHLDA1	ENSG00000139289.13	26.690	3.760	2.540	9.67e-131
BMP7	ENSG00000101144.12	13.590	1.510	2.539	9.49e-68
ESRP2	ENSG00000103067.11	30.479	4.420	2.538	5.07e-37
DNAJC22	ENSG00000178401.14	9.910	0.880	2.537	3.91e-56
TSPAN1	ENSG00000117472.9	220.830	37.211	2.537	4.26e-16
OIP5	ENSG00000104147.8	8.030	0.560	2.533	8.69e-134
CDCA3	ENSG00000111665.11	29.431	4.260	2.532	3.25e-153
KPNA2	ENSG00000182481.8	85.419	13.940	2.532	8.11e-170
TMEM150B	ENSG00000180061.9	17.600	2.220	2.530	1.37e-51
FAM111B	ENSG00000189057.10	7.350	0.450	2.526	4.99e-86
CTB-63M22.1	ENSG00000229119.3	155.437	26.179	2.525	7.06e-89
RAD51AP1	ENSG00000111247.14	12.300	1.310	2.525	5.40e-169
LINC01207	ENSG00000248771.5	9.880	0.890	2.525	2.12e-37
RBM47	ENSG00000163694.14	36.299	5.500	2.521	1.33e-33
RP11-462G2.1	ENSG00000237643.1	5.640	0.160	2.517	1.61e-59
INHBA	ENSG00000122641.9	6.660	0.340	2.515	4.05e-123
EREG	ENSG00000124882.3	8.880	0.730	2.514	3.29e-67
RP11-532F12.5	ENSG00000261183.5	24.870	3.530	2.514	1.89e-38
CXCL16	ENSG00000161921.14	67.620	11.040	2.511	1.99e-140
DHCR7	ENSG00000172893.15	48.539	7.700	2.510	2.16e-126
AXIN2	ENSG00000168646.12	52.841	8.470	2.507	7.90e-103
ALDOB	ENSG00000136872.17	9.610	0.870	2.504	4.46e-43
LLGL2	ENSG00000073350.13	136.418	23.271	2.501	4.13e-39
IFI27	ENSG00000165949.12	1016.785	179.146	2.498	6.71e-62
CCL18	ENSG00000275385.1	13.000	1.480	2.497	4.14e-40
GALE	ENSG00000117308.14	92.931	15.680	2.494	4.27e-69
CKMT1A	ENSG00000223572.9	51.331	8.310	2.491	9.99e-26
LEFTY1	ENSG00000243709.1	35.530	5.520	2.486	1.24e-6
PLEKHG6	ENSG00000008323.15	31.701	4.860	2.480	6.05e-32
HOOK1	ENSG00000134709.10	10.670	1.100	2.474	6.95e-58
CAMSAP3	ENSG00000076826.9	20.310	2.840	2.472	7.23e-46
CCAT1	ENSG00000247844.1	4.660	0.020	2.472	1.97e-197
GTSE1	ENSG00000075218.18	9.300	0.860	2.469	1.40e-132
PIGR	ENSG00000162896.5	454.708	81.351	2.468	6.46e-7
ILDR1	ENSG00000145103.12	6.740	0.400	2.467	5.35e-48
CKMT1B	ENSG00000237289.9	55.510	9.230	2.466	1.54e-27
RP11-350J20.12	ENSG00000273132.1	4.520	0.000	2.465	1.76e-122
ITGA2	ENSG00000164171.10	13.780	1.680	2.463	1.99e-191
SP6	ENSG00000189120.4	6.610	0.380	2.463	2.85e-120
RP11-10G12.1	ENSG00000244538.1	4.510	0.000	2.462	7.74e-157
DSC2	ENSG00000134755.14	19.370	2.710	2.457	1.96e-29
TMEM97	ENSG00000109084.13	38.781	6.250	2.456	1.37e-173
TMEM141	ENSG00000244187.7	272.856	49.060	2.452	5.38e-64
SNRPGP2	ENSG00000264350.1	22.730	3.340	2.451	2.09e-161
CHEK1	ENSG00000149554.12	18.120	2.500	2.450	1.93e-192
SOX4	ENSG00000124766.5	29.881	4.660	2.448	1.12e-195
RAB11FIP1	ENSG00000156675.15	35.510	5.700	2.446	1.17e-69
GPR39	ENSG00000183840.6	7.610	0.580	2.446	4.14e-52
REG3A	ENSG00000172016.15	6.240	0.330	2.445	5.06e-42
DLEU2_6	ENSG00000275559.1	4.440	0.000	2.444	2.46e-24
C2	ENSG00000166278.14	57.799	9.820	2.442	8.67e-114
PAFAH1B3	ENSG00000079462.7	68.190	11.830	2.431	7.44e-189
FOXA1	ENSG00000129514.5	10.960	1.220	2.430	5.09e-17
VPS9D1-AS1	ENSG00000261373.1	10.050	1.050	2.430	6.90e-145
CTD-2147F2.1	ENSG00000259485.1	4.380	0.000	2.428	2.94e-105
ARHGAP11A	ENSG00000198826.10	10.990	1.230	2.427	1.46e-140
EPHX4	ENSG00000172031.6	5.990	0.300	2.427	3.50e-171
CDC25C	ENSG00000158402.18	5.880	0.280	2.426	1.27e-171
GPR35	ENSG00000178623.11	52.548	8.970	2.425	4.33e-76
ELMO3	ENSG00000102890.14	29.510	4.710	2.418	8.77e-47
SLC12A8	ENSG00000221955.10	10.600	1.170	2.418	1.91e-141
CDC25A	ENSG00000164045.11	7.010	0.500	2.417	1.02e-165
NETO2	ENSG00000171208.9	11.810	1.400	2.416	1.68e-45
CTSS	ENSG00000163131.10	177.601	32.529	2.413	4.79e-38
RAD54L	ENSG00000085999.11	9.200	0.920	2.409	1.81e-149
RBBP8NL	ENSG00000130701.3	5.990	0.320	2.405	2.62e-112
PARPBP	ENSG00000185480.11	9.860	1.050	2.405	2.57e-181
EPSTI1	ENSG00000133106.14	28.749	4.620	2.404	1.32e-97
SH2D3A	ENSG00000125731.12	25.860	4.080	2.403	1.93e-59
PRC1	ENSG00000198901.13	44.721	7.650	2.402	9.30e-138
TRPM2	ENSG00000142185.16	17.960	2.590	2.401	1.61e-94
SPTBN2	ENSG00000173898.11	12.990	1.650	2.400	3.06e-205
ADGRG1	ENSG00000205336.11	101.110	18.360	2.399	8.39e-143
TJP3	ENSG00000105289.14	45.251	7.770	2.399	6.95e-26
DHCR24	ENSG00000116133.11	70.790	12.620	2.398	4.49e-63
CKAP2	ENSG00000136108.14	21.060	3.210	2.390	2.82e-199
EBP	ENSG00000147155.10	155.233	28.799	2.390	6.82e-79
CENPU	ENSG00000151725.11	16.060	2.260	2.388	6.83e-128
GNG4	ENSG00000168243.10	14.880	2.040	2.385	2.21e-44
LINC00483	ENSG00000167117.8	15.290	2.120	2.384	1.24e-14
PKP2	ENSG00000057294.13	37.621	6.430	2.378	1.02e-45
OAS1	ENSG00000089127.12	70.668	12.790	2.378	1.21e-63
EPS8L1	ENSG00000131037.14	34.040	5.740	2.378	2.18e-74
TUBA1C	ENSG00000167553.14	488.291	93.402	2.374	2.84e-109
RP3-523K23.2	ENSG00000261116.1	6.560	0.460	2.372	2.39e-44
MDFI	ENSG00000112559.13	11.380	1.400	2.367	8.56e-131
CENPK	ENSG00000123219.12	11.420	1.410	2.366	4.42e-127
TMEM30B	ENSG00000182107.6	16.310	2.360	2.365	9.33e-39
GPR143	ENSG00000101850.12	5.270	0.220	2.362	4.11e-86
UBE2S	ENSG00000108106.13	76.611	14.130	2.359	4.28e-183
ACSL6	ENSG00000164398.12	6.180	0.400	2.359	3.63e-52
PTPRO	ENSG00000151490.13	12.640	1.660	2.358	1.84e-49
SCNN1A	ENSG00000111319.12	68.531	12.570	2.357	2.51e-22
TYMS	ENSG00000176890.15	39.749	6.960	2.356	5.10e-90
PAICS	ENSG00000128050.8	89.182	16.690	2.350	2.42e-183
GGT6	ENSG00000167741.10	28.650	4.820	2.349	1.04e-12
XXbac-BPG32J3.19	ENSG00000250641.1	5.100	0.200	2.346	1.72e-59
SEZ6L2	ENSG00000174938.14	19.120	2.960	2.345	5.16e-134
PVRL1	ENSG00000110400.10	22.561	3.640	2.344	1.29e-115
KRT17	ENSG00000128422.15	7.820	0.740	2.342	1.41e-66
NUDT4P1	ENSG00000177144.6	20.949	3.330	2.342	5.24e-113
OR2I1P	ENSG00000237988.3	4.730	0.130	2.342	5.94e-83
NUDT4P2	ENSG00000271121.2	20.949	3.330	2.342	5.24e-113
PDIA4	ENSG00000155660.10	174.126	33.590	2.340	2.01e-129
DIAPH3	ENSG00000139734.17	5.070	0.200	2.339	3.10e-212
RP11-304L19.1	ENSG00000259933.6	21.510	3.450	2.339	1.73e-141
APOC4-APOC2	ENSG00000224916.8	6.770	0.540	2.335	1.17e-96
LFNG	ENSG00000106003.12	66.169	12.310	2.335	2.58e-100
SLC44A3	ENSG00000143036.16	35.579	6.250	2.335	1.25e-57
C2orf54	ENSG00000172478.17	5.800	0.350	2.333	2.48e-55
SMAGP	ENSG00000170545.16	68.802	12.930	2.325	2.30e-57
KCTD14	ENSG00000151364.15	22.611	3.720	2.323	1.39e-161
LGALS4	ENSG00000171747.8	1058.495	211.204	2.320	4.36e-23
AP1S1	ENSG00000106367.13	123.570	24.050	2.314	1.98e-127
TMPRSS3	ENSG00000160183.13	4.950	0.200	2.310	1.39e-122
RPS28P7	ENSG00000227097.5	1285.041	258.585	2.309	1.14e-120
EPB41L4B	ENSG00000095203.14	26.070	4.470	2.307	3.87e-28
CGN	ENSG00000143375.14	31.040	5.490	2.304	4.32e-20
C19orf48	ENSG00000167747.13	81.928	15.880	2.297	6.07e-180
SLC6A20	ENSG00000163817.15	4.350	0.090	2.295	1.15e-95
CKAP2L	ENSG00000169607.12	5.230	0.270	2.294	7.87e-196
KCNK1	ENSG00000135750.14	16.200	2.510	2.293	9.94e-46
TMC4	ENSG00000167608.11	56.519	10.750	2.291	1.72e-30
POC1A	ENSG00000164087.7	11.950	1.650	2.289	2.15e-137
CCND1	ENSG00000110092.3	69.468	13.430	2.288	3.22e-157
MYOM3	ENSG00000142661.18	4.860	0.200	2.288	2.62e-116
FOXP4-AS1	ENSG00000234753.5	6.980	0.640	2.283	3.95e-152
RP11-474D1.3	ENSG00000214039.8	3.850	0.000	2.278	1.14e-106
TMPRSS2	ENSG00000184012.11	68.090	13.260	2.277	4.50e-25
KIF18B	ENSG00000186185.13	6.990	0.650	2.276	3.67e-117
RP3-522D1.1	ENSG00000224167.1	4.520	0.140	2.276	5.29e-172
LINC00511	ENSG00000227036.6	27.380	4.860	2.276	8.87e-81
C2orf70	ENSG00000173557.14	5.100	0.260	2.275	9.15e-164
TPD52	ENSG00000076554.15	122.089	24.439	2.275	5.81e-76
MNX1-AS1	ENSG00000243479.3	4.610	0.160	2.274	2.78e-178
TOMM34	ENSG00000025772.7	55.111	10.610	2.273	6.53e-205
S100A11	ENSG00000163191.5	1088.480	224.457	2.273	5.64e-133
SLC39A4	ENSG00000147804.9	132.311	26.629	2.271	3.29e-57
S100A2	ENSG00000196754.10	13.070	1.920	2.269	8.90e-116
ASPM	ENSG00000066279.16	5.790	0.410	2.268	4.18e-166
TOR4A	ENSG00000198113.2	22.000	3.780	2.267	3.12e-45
DMBT1	ENSG00000187908.15	15.590	2.460	2.261	7.10e-12
NDC80	ENSG00000080986.12	8.620	1.010	2.259	2.10e-134
ANXA2P2	ENSG00000231991.4	20.619	3.520	2.258	1.13e-140
CORO2A	ENSG00000106789.12	12.710	1.870	2.256	8.55e-40
ABRACL	ENSG00000146386.7	91.309	18.350	2.254	3.36e-68
SATB2	ENSG00000119042.16	21.180	3.650	2.254	1.40e-21
C15orf48	ENSG00000166920.10	171.527	35.211	2.252	4.79e-14
PPP1R14C	ENSG00000198729.4	11.140	1.550	2.251	1.95e-20
MNX1	ENSG00000130675.14	6.800	0.640	2.250	6.20e-70
OCLN	ENSG00000197822.10	20.269	3.470	2.250	6.10e-70
PCNA	ENSG00000132646.10	156.975	32.280	2.247	3.99e-139
EFNA4	ENSG00000243364.7	27.751	5.060	2.246	2.16e-107
IL20RA	ENSG00000016402.12	12.240	1.790	2.246	2.62e-141
RASSF7	ENSG00000099849.14	49.931	9.740	2.246	3.01e-38
SGOL1	ENSG00000129810.14	5.110	0.290	2.244	6.37e-185
B4GALNT3	ENSG00000139044.10	17.421	2.890	2.243	5.35e-24
CCNF	ENSG00000162063.12	8.460	1.000	2.242	2.38e-190
RP11-150O12.6	ENSG00000253414.2	4.960	0.260	2.242	2.09e-133
TMEM184A	ENSG00000164855.15	15.009	2.390	2.240	1.07e-25
ZP3	ENSG00000188372.14	16.290	2.660	2.240	2.18e-128
PRR5L	ENSG00000135362.13	26.330	4.790	2.239	1.27e-23
ESM1	ENSG00000164283.12	4.050	0.070	2.239	3.92e-212
PLAUR	ENSG00000011422.11	59.001	11.740	2.236	8.75e-93
CANT1	ENSG00000171302.16	91.899	18.740	2.235	4.49e-56
CAPN8	ENSG00000203697.11	28.330	5.230	2.235	5.47e-22
SYT7	ENSG00000011347.9	16.570	2.740	2.232	9.23e-98
SLC1A5	ENSG00000105281.12	153.361	31.899	2.230	3.29e-136
ABHD11-AS1	ENSG00000225969.1	12.250	1.840	2.222	3.12e-18
CHDH	ENSG00000016391.10	11.180	1.610	2.222	4.62e-62
APOBEC3B	ENSG00000179750.15	8.220	0.980	2.219	2.13e-29
PROM1	ENSG00000007062.11	35.921	6.930	2.219	6.02e-22
F11R	ENSG00000158769.17	71.228	14.510	2.219	2.18e-75
U47924.27	ENSG00000257084.1	12.470	1.900	2.216	9.51e-45
RP11-161H23.5	ENSG00000258232.2	191.579	40.450	2.216	7.36e-123
AP1S3	ENSG00000152056.16	6.000	0.510	2.213	6.43e-183
E2F1	ENSG00000101412.12	13.510	2.130	2.213	5.72e-182
ACY1	ENSG00000243989.7	70.131	14.390	2.208	4.54e-52
IL1RN	ENSG00000136689.18	9.440	1.260	2.208	4.84e-70
FOSL1	ENSG00000175592.8	9.820	1.350	2.203	5.57e-46
MEST	ENSG00000106484.14	47.589	9.600	2.197	8.93e-129
RFC3	ENSG00000133119.12	18.250	3.210	2.193	9.78e-196
CELSR1	ENSG00000075275.16	7.680	0.900	2.192	1.00e-163
RP11-464D20.2	ENSG00000239246.3	6.950	0.740	2.192	6.46e-168
SNRPEP2	ENSG00000256968.1	13.570	2.190	2.191	5.33e-177
ICA1	ENSG00000003147.17	52.650	10.780	2.187	4.48e-110
PPM1H	ENSG00000111110.11	8.140	1.010	2.185	1.03e-228
KIF15	ENSG00000163808.16	8.040	0.990	2.184	7.20e-149
RPL37P6	ENSG00000241431.1	3.540	0.000	2.183	4.53e-160
FEN1	ENSG00000168496.3	30.721	5.990	2.182	1.52e-158
RP1-241P17.4	ENSG00000228532.4	13.500	2.200	2.180	1.25e-90
HMGN1P36	ENSG00000235734.4	3.530	0.000	2.180	7.65e-168
ETV7	ENSG00000010030.13	8.810	1.170	2.177	7.76e-112
ESCO2	ENSG00000171320.14	4.740	0.270	2.176	9.40e-129
RPLP0P6	ENSG00000213553.4	43.549	8.860	2.176	3.21e-158
SLCO4A1-AS1	ENSG00000232803.1	6.770	0.720	2.176	2.74e-90
APOC1	ENSG00000130208.9	52.859	10.930	2.175	5.16e-61
DACH1	ENSG00000276644.4	7.160	0.810	2.173	8.29e-108
EFNA2	ENSG00000099617.3	7.420	0.870	2.171	6.36e-17
DEFA6	ENSG00000164822.4	4.850	0.300	2.170	5.72e-40
HELLS	ENSG00000119969.14	8.850	1.190	2.169	1.42e-160
LRRC8E	ENSG00000171017.10	4.480	0.220	2.167	1.16e-241
NOTUM	ENSG00000185269.11	3.670	0.040	2.167	1.07e-80
SIM2	ENSG00000159263.15	5.010	0.340	2.165	9.86e-154
GRM8	ENSG00000179603.17	4.470	0.220	2.165	5.65e-77
SFTA2	ENSG00000196260.3	3.470	0.000	2.160	1.12e-102
TUSC8	ENSG00000237361.2	4.360	0.200	2.159	4.01e-71
DBNDD1	ENSG00000003249.13	13.860	2.330	2.158	2.19e-137
MLK4	ENSG00000143674.10	6.580	0.700	2.157	3.43e-70
CALML4	ENSG00000129007.14	75.410	16.151	2.156	1.17e-33
OAS3	ENSG00000111331.12	18.480	3.370	2.156	2.86e-119
SERINC5	ENSG00000164300.15	27.500	5.400	2.155	5.49e-92
AHCY	ENSG00000101444.12	235.273	52.109	2.153	2.46e-160
GCNT1	ENSG00000187210.12	10.300	1.540	2.153	1.23e-84
SHD	ENSG00000105251.10	8.330	1.100	2.152	1.01e-17
BBOX1-AS1	ENSG00000254560.5	3.440	0.000	2.151	3.19e-126
CTD-2510F5.4	ENSG00000265415.1	3.440	0.000	2.151	1.71e-175
FGFR4	ENSG00000160867.14	47.349	9.890	2.151	2.31e-64
FANCA	ENSG00000187741.14	20.530	3.850	2.150	3.51e-111
HNF1A-AS1	ENSG00000241388.4	8.930	1.240	2.148	2.00e-24
MTL5	ENSG00000132749.10	7.680	0.960	2.147	2.99e-80
SLC9A3R1	ENSG00000109062.9	87.577	19.030	2.145	3.30e-37
TSPAN13	ENSG00000106537.7	61.819	13.220	2.143	8.83e-72
KIF12	ENSG00000136883.12	13.170	2.210	2.142	1.16e-40
MTHFD1L	ENSG00000120254.15	22.161	4.260	2.139	5.08e-152
AKR7A3	ENSG00000162482.4	23.051	4.470	2.136	2.90e-23
FTH1P7	ENSG00000232187.1	23.480	4.570	2.136	1.08e-84
MTFR2	ENSG00000146410.11	6.820	0.780	2.135	5.98e-180
MUC20	ENSG00000176945.16	69.589	15.070	2.135	6.01e-39
TGFA	ENSG00000163235.15	6.670	0.750	2.132	7.08e-41
AL158801.1	ENSG00000279392.1	4.820	0.330	2.130	2.69e-138
CYP4F3	ENSG00000186529.14	4.980	0.370	2.126	3.49e-71
RPS6KA1	ENSG00000117676.13	47.189	10.040	2.126	1.73e-35
IL1B	ENSG00000125538.11	8.280	1.130	2.123	1.09e-55
NIPAL1	ENSG00000163293.11	6.710	0.770	2.123	3.36e-33
KDELR3	ENSG00000100196.10	24.160	4.790	2.120	1.06e-133
CERS6	ENSG00000172292.14	23.750	4.710	2.116	1.71e-126
MYC	ENSG00000136997.14	141.023	31.780	2.115	4.49e-81
AIM1L	ENSG00000176092.13	6.360	0.700	2.114	5.14e-52
SH2D4A	ENSG00000104611.11	14.490	2.580	2.113	1.10e-87
MOGAT3	ENSG00000106384.10	9.970	1.540	2.111	4.46e-17
NPM3	ENSG00000107833.10	67.461	14.850	2.111	1.63e-158
AMACR	ENSG00000242110.7	39.349	8.360	2.108	2.81e-60
JPH1	ENSG00000104369.4	8.550	1.220	2.105	5.42e-165
NCEH1	ENSG00000144959.9	12.420	2.120	2.105	9.97e-102
FAM105A	ENSG00000145569.5	23.350	4.660	2.105	3.07e-61
RAB17	ENSG00000124839.12	19.340	3.730	2.104	3.00e-33
HILPDA	ENSG00000135245.9	27.020	5.530	2.101	7.42e-86
GDA	ENSG00000119125.16	6.840	0.830	2.099	7.88e-21
C10orf99	ENSG00000188373.4	100.301	22.659	2.098	2.20e-7
PERP	ENSG00000112378.11	121.010	27.521	2.097	7.27e-149
ORC1	ENSG00000085840.12	5.280	0.470	2.095	3.08e-137
ANKH	ENSG00000154122.12	65.621	14.620	2.093	8.27e-105
ABHD11	ENSG00000106077.18	85.709	19.340	2.092	4.88e-58
WNT2	ENSG00000105989.8	3.600	0.080	2.091	3.05e-147
SLC6A6	ENSG00000131389.16	21.060	4.180	2.090	2.64e-118
HS6ST2	ENSG00000171004.17	4.020	0.180	2.089	3.09e-79
PPA1	ENSG00000180817.11	326.920	76.098	2.089	1.98e-153
SKAP1	ENSG00000141293.15	9.290	1.420	2.088	8.66e-101
SKA1	ENSG00000154839.9	4.230	0.230	2.088	9.72e-155
LIPG	ENSG00000101670.11	14.460	2.640	2.087	8.18e-95
SH3RF2	ENSG00000156463.17	18.150	3.510	2.086	1.27e-37
IER3	ENSG00000137331.11	204.066	47.359	2.084	6.61e-84
TMEM33	ENSG00000109133.12	29.130	6.110	2.083	1.31e-150
KIF23	ENSG00000137807.13	12.270	2.140	2.079	6.77e-129
TACC3	ENSG00000013810.18	34.080	7.310	2.078	8.44e-138
RPL22L1	ENSG00000163584.17	143.957	33.400	2.075	9.46e-100
CENPH	ENSG00000153044.9	14.450	2.670	2.074	5.84e-198
DBF4	ENSG00000006634.7	15.340	2.880	2.074	1.81e-181
CDCA2	ENSG00000184661.13	4.470	0.300	2.073	1.67e-145
NOS2	ENSG00000007171.16	6.450	0.770	2.073	5.09e-38
IGFBP2	ENSG00000115457.9	178.960	41.830	2.071	2.29e-32
C16orf59	ENSG00000162062.14	6.680	0.830	2.069	2.07e-147
SHMT2	ENSG00000182199.10	115.072	26.690	2.068	5.18e-155
FAM84B	ENSG00000168672.3	27.200	5.730	2.067	1.14e-151
AP000439.3	ENSG00000255774.1	4.610	0.340	2.066	4.46e-14
MCM10	ENSG00000065328.16	4.150	0.230	2.066	4.14e-181
IFITM1	ENSG00000185885.15	606.724	144.536	2.062	1.98e-80
REEP6	ENSG00000115255.10	12.480	2.230	2.061	7.46e-126
WDR72	ENSG00000166415.14	3.500	0.080	2.059	8.05e-90
LGALS9	ENSG00000168961.16	218.289	51.620	2.059	2.82e-28
TACSTD2	ENSG00000184292.6	5.960	0.670	2.059	6.58e-83
LINC01123	ENSG00000204588.5	11.750	2.070	2.054	1.93e-60
CASC21	ENSG00000253929.1	3.150	0.000	2.053	2.02e-102
FANCI	ENSG00000140525.17	16.880	3.310	2.053	1.02e-164
ACY3	ENSG00000132744.7	7.120	0.960	2.051	7.84e-51
NUP62CL	ENSG00000198088.10	4.880	0.420	2.050	4.42e-143
RPL35P5	ENSG00000225573.4	10.910	1.880	2.048	4.54e-129
PRRG2	ENSG00000126460.10	9.620	1.570	2.047	6.21e-44
CYB5B	ENSG00000103018.16	159.310	37.851	2.045	7.30e-133
THOC3	ENSG00000051596.9	55.081	12.610	2.043	5.33e-156
TEAD4	ENSG00000197905.8	20.460	4.210	2.042	3.67e-110
C3orf52	ENSG00000114529.12	9.660	1.590	2.041	1.06e-57
MYO1D	ENSG00000176658.16	84.917	19.880	2.041	1.96e-31
BOLA2B	ENSG00000169627.7	165.707	39.541	2.040	2.46e-127
SERPINE2	ENSG00000135919.12	47.669	10.860	2.037	4.11e-55
LRP8	ENSG00000157193.14	6.870	0.920	2.035	1.26e-151
RECQL4	ENSG00000160957.12	20.841	4.330	2.035	1.17e-120
RASAL1	ENSG00000111344.11	6.780	0.900	2.034	1.07e-43
EPS8L3	ENSG00000198758.10	115.271	27.429	2.032	4.61e-26
MANEAL	ENSG00000185090.14	13.420	2.530	2.030	3.06e-125
FXYD5	ENSG00000089327.14	174.634	42.060	2.028	2.54e-105
PTK7	ENSG00000112655.15	32.860	7.300	2.028	1.56e-96
PTBP3	ENSG00000119314.15	37.901	8.540	2.028	1.39e-145
STARD10	ENSG00000214530.7	336.344	81.729	2.028	1.29e-48
RP11-465N4.4	ENSG00000234678.1	9.260	1.520	2.026	1.49e-95
EPHA2	ENSG00000142627.12	30.279	6.700	2.022	6.37e-109
QPRT	ENSG00000103485.17	49.800	11.520	2.021	2.04e-30
SYNGR2	ENSG00000108639.7	301.998	73.648	2.021	7.79e-100
SOWAHB	ENSG00000186212.3	4.070	0.250	2.020	5.79e-31
UBE2SP1	ENSG00000233966.1	4.800	0.430	2.020	4.00e-167
HOXB7	ENSG00000260027.4	42.449	9.730	2.018	2.09e-68
CMTM8	ENSG00000170293.8	15.760	3.140	2.017	1.63e-158
HHLA2	ENSG00000114455.13	12.600	2.360	2.017	5.89e-4
E2F8	ENSG00000129173.12	4.940	0.470	2.015	6.54e-89
CHPF	ENSG00000123989.13	71.312	16.900	2.014	2.89e-162
SHCBP1	ENSG00000171241.8	6.150	0.770	2.014	5.72e-182
PSMB9	ENSG00000240065.7	113.621	27.389	2.013	1.13e-86
LMNB2	ENSG00000176619.10	45.439	10.510	2.012	1.67e-154
CYP51A1	ENSG00000001630.15	53.940	12.640	2.010	1.33e-84
MIR4435-2HG	ENSG00000172965.14	38.080	8.700	2.010	5.51e-127
BID	ENSG00000015475.18	54.860	12.900	2.007	8.20e-146
MSMO1	ENSG00000052802.12	54.628	12.870	2.004	4.31e-74
ANXA4	ENSG00000196975.14	206.771	50.829	2.003	3.64e-107
RP11-713M15.2	ENSG00000272502.1	4.960	0.490	2.000	2.63e-136
ATAD2	ENSG00000156802.12	11.780	2.200	1.998	6.22e-185
VAV3	ENSG00000134215.15	26.800	5.960	1.998	1.77e-22
DCTPP1	ENSG00000179958.8	96.061	23.340	1.996	3.05e-86
DKC1	ENSG00000130826.15	81.221	19.631	1.995	7.61e-179
TSPAN6	ENSG00000000003.14	74.109	17.869	1.993	3.31e-56
LPAR5	ENSG00000184574.9	9.510	1.640	1.993	1.47e-35
PLAU	ENSG00000122861.15	29.050	6.560	1.991	2.24e-87
CEBPA	ENSG00000245848.2	25.569	5.700	1.988	3.38e-37
SDR16C5	ENSG00000170786.12	4.590	0.410	1.987	4.10e-47
RP11-73M18.2	ENSG00000256500.5	3.520	0.140	1.987	1.90e-49
LINC00675	ENSG00000263429.3	15.000	3.050	1.982	2.71e-10
PMAIP1	ENSG00000141682.11	8.070	1.300	1.979	5.00e-136
RP11-719K4.3	ENSG00000254609.1	7.200	1.080	1.979	5.44e-9
MCF2L-AS1	ENSG00000235280.2	6.840	0.990	1.978	1.96e-84
NUAK2	ENSG00000163545.8	12.070	2.330	1.973	2.43e-52
ZDHHC9	ENSG00000188706.12	53.719	12.950	1.972	5.16e-149
LGR6	ENSG00000133067.17	5.700	0.710	1.970	1.19e-76
SRP9P1	ENSG00000180581.7	34.170	7.980	1.970	8.39e-46
AC005355.2	ENSG00000251169.2	5.650	0.700	1.968	1.08e-33
AC005083.1	ENSG00000233834.6	4.040	0.290	1.966	3.35e-115
RCC1	ENSG00000180198.15	47.639	11.450	1.966	3.72e-128
CMTM4	ENSG00000183723.12	29.800	6.890	1.965	3.63e-44
FAM60A	ENSG00000139146.13	60.909	14.860	1.965	2.88e-177
HSPD1	ENSG00000144381.16	443.902	113.048	1.964	4.60e-119
GOLM1	ENSG00000135052.16	102.849	25.671	1.961	3.19e-24
RP3-461F17.3	ENSG00000268439.5	22.011	4.910	1.961	3.73e-169
DEPDC1	ENSG00000024526.16	3.980	0.280	1.960	1.42e-126
ITGA6	ENSG00000091409.14	94.339	23.530	1.959	2.07e-102
SLC39A8	ENSG00000138821.12	24.271	5.500	1.959	1.08e-50
CASK	ENSG00000147044.20	33.581	7.900	1.958	1.70e-137
CD3EAP	ENSG00000117877.10	10.030	1.840	1.957	3.32e-174
GPT2	ENSG00000166123.13	22.570	5.080	1.955	3.59e-136
YWHAZP5	ENSG00000213260.3	4.080	0.310	1.955	5.81e-167
IGLV3-21	ENSG00000211662.2	12.750	2.550	1.953	2.05e-7
GFPT1	ENSG00000198380.12	38.141	9.120	1.951	2.66e-76
HES2	ENSG00000069812.11	5.330	0.640	1.949	4.80e-21
SLC25A15	ENSG00000102743.14	9.380	1.690	1.948	8.80e-158
RPL7P1	ENSG00000214485.6	59.552	14.690	1.948	5.63e-109
NCAPG2	ENSG00000146918.19	14.810	3.100	1.947	3.45e-172
PTPN3	ENSG00000070159.13	15.150	3.190	1.946	4.80e-63
SLC3A1	ENSG00000138079.13	6.860	1.040	1.946	4.05e-8
RP11-229P13.23	ENSG00000231864.2	2.850	0.000	1.945	8.28e-89
STX19	ENSG00000178750.2	6.620	0.980	1.944	1.25e-30
CTSE	ENSG00000196188.10	5.230	0.620	1.943	3.25e-19
ST6GALNAC1	ENSG00000070526.14	50.822	12.490	1.942	6.49e-11
SEC23B	ENSG00000101310.14	51.449	12.650	1.942	5.22e-116
C4orf19	ENSG00000154274.14	10.200	1.920	1.939	3.19e-20
SLMO2	ENSG00000101166.15	92.757	23.450	1.939	1.05e-103
RP11-215A21.2	ENSG00000236058.3	3.860	0.270	1.936	5.52e-162
PLK4	ENSG00000142731.10	7.410	1.200	1.935	1.49e-129
ACAN	ENSG00000157766.15	3.510	0.180	1.934	6.87e-145
TMEM171	ENSG00000157111.12	12.070	2.420	1.934	1.44e-8
STIL	ENSG00000123473.15	5.570	0.720	1.933	2.75e-120
MYCL	ENSG00000116990.10	7.550	1.240	1.932	2.99e-75
EDAR	ENSG00000135960.9	3.080	0.070	1.931	2.29e-85
TMEM102	ENSG00000181284.2	9.050	1.640	1.929	1.23e-50
RP11-480I12.5	ENSG00000214796.8	6.080	0.860	1.928	2.16e-116
SNTB1	ENSG00000172164.13	15.500	3.340	1.927	4.55e-131
CCDC64B	ENSG00000162069.14	22.441	5.170	1.926	4.97e-22
TECRP1	ENSG00000235043.3	8.710	1.560	1.923	1.71e-134
HTR1D	ENSG00000179546.4	2.940	0.040	1.922	1.95e-127
ARHGEF16	ENSG00000130762.14	26.319	6.220	1.920	7.46e-30
TNFRSF11B	ENSG00000164761.8	5.850	0.810	1.920	1.65e-87
CCDC34	ENSG00000109881.16	17.600	3.920	1.919	6.49e-167
CCL4L2	ENSG00000276070.4	5.580	0.740	1.919	4.61e-62
CYP4F11	ENSG00000171903.16	4.060	0.340	1.917	1.07e-41
SPAG5	ENSG00000076382.16	22.420	5.200	1.917	2.51e-98
PRDX4	ENSG00000123131.12	160.162	41.711	1.916	7.01e-148
SLC39A11	ENSG00000133195.11	27.340	6.510	1.916	4.04e-113
APOC2	ENSG00000234906.8	3.670	0.240	1.913	1.58e-103
SULT1C2	ENSG00000198203.9	3.780	0.270	1.912	1.38e-86
RAB15	ENSG00000139998.14	33.681	8.230	1.910	2.29e-96
TINAG	ENSG00000137251.15	6.100	0.890	1.909	1.05e-6
ESPN	ENSG00000187017.14	21.259	4.940	1.906	6.04e-16
HK2	ENSG00000159399.9	30.070	7.310	1.903	2.59e-31
AC000089.3	ENSG00000235776.2	4.040	0.350	1.900	1.18e-175
CKS1B	ENSG00000173207.12	115.623	30.239	1.900	1.42e-152
SLC29A2	ENSG00000174669.11	15.650	3.460	1.900	4.77e-58
STMN1	ENSG00000117632.20	208.065	55.069	1.899	1.88e-126
RP11-667K14.4	ENSG00000262533.1	2.730	0.000	1.899	4.42e-59
RP5-890E16.4	ENSG00000266341.1	2.730	0.000	1.899	2.91e-50
A1CF	ENSG00000148584.14	5.000	0.610	1.898	9.26e-20
NPM1P27	ENSG00000249353.2	22.270	5.250	1.897	4.18e-142
ARAP1-AS1	ENSG00000256007.1	2.720	0.000	1.895	4.98e-25
CBX2	ENSG00000173894.10	4.500	0.480	1.894	4.11e-150
HLA-H	ENSG00000206341.7	53.371	13.650	1.892	6.68e-62
CALR	ENSG00000179218.13	685.255	184.055	1.891	1.41e-97
RP4-800G7.1	ENSG00000239719.1	2.710	0.000	1.891	3.96e-59
RP11-706O15.1	ENSG00000205664.10	22.680	5.390	1.890	3.15e-111
GCHFR	ENSG00000137880.5	37.681	9.480	1.884	1.53e-76
NUP210	ENSG00000132182.11	17.280	3.960	1.882	5.09e-98
VAMP8	ENSG00000118640.10	176.203	47.189	1.879	1.49e-46
ASS1	ENSG00000130707.17	305.684	82.429	1.878	1.55e-57
GNPNAT1	ENSG00000100522.8	25.640	6.250	1.878	7.50e-150
LAPTM4B	ENSG00000104341.16	67.531	17.650	1.878	1.24e-77
RP11-289I10.2	ENSG00000223612.3	8.360	1.550	1.876	1.64e-116
RP11-452G18.2	ENSG00000197149.5	11.670	2.460	1.873	3.83e-109
EZH2	ENSG00000106462.10	15.470	3.500	1.872	2.26e-112
H2AFX	ENSG00000188486.3	53.430	13.880	1.871	3.50e-114
GGCT	ENSG00000006625.17	101.222	26.969	1.870	7.88e-140
NR0B2	ENSG00000131910.4	3.020	0.100	1.870	2.48e-84
PLBD1	ENSG00000121316.10	50.991	13.230	1.869	3.27e-69
BGN	ENSG00000182492.15	111.731	29.970	1.864	1.62e-36
RP11-27G14.4	ENSG00000282221.1	3.150	0.140	1.864	5.96e-94
FAM101A	ENSG00000178882.13	15.040	3.410	1.863	1.29e-25
PF4	ENSG00000163737.3	3.470	0.230	1.862	1.95e-63
CDC42BPG	ENSG00000171219.8	6.990	1.200	1.861	2.04e-20
RPN2	ENSG00000118705.16	286.421	78.178	1.860	4.72e-139
FUT4	ENSG00000196371.3	13.630	3.030	1.860	1.63e-117
YWHAZP4	ENSG00000213131.3	3.380	0.210	1.856	7.77e-169
BAIAP2L2	ENSG00000128298.16	26.750	6.680	1.853	6.71e-22
NMU	ENSG00000109255.11	4.420	0.500	1.853	1.15e-80
RNU4-1	ENSG00000200795.1	2.610	0.000	1.852	1.54e-20
DDIAS	ENSG00000165490.12	3.690	0.300	1.851	2.93e-193
RAN	ENSG00000132341.11	734.744	203.050	1.850	1.46e-118
TP53	ENSG00000141510.15	56.121	14.860	1.849	4.80e-78
PITX1	ENSG00000069011.15	20.870	5.080	1.847	1.01e-87
MGAT5	ENSG00000152127.8	28.650	7.240	1.847	3.11e-132
SLPI	ENSG00000124107.5	101.729	27.570	1.846	2.95e-47
RAB3IP	ENSG00000127328.21	23.860	5.920	1.845	6.82e-87
RP11-58O9.2	ENSG00000279806.1	2.770	0.050	1.844	4.98e-118
OLA1	ENSG00000138430.15	132.348	36.201	1.842	3.49e-167
TMEM191A	ENSG00000226287.7	11.150	2.390	1.842	7.91e-111
IKBKE	ENSG00000263528.7	11.930	2.620	1.837	4.00e-95
BACE2	ENSG00000182240.15	92.590	25.221	1.836	1.67e-115
SFRP4	ENSG00000106483.11	9.460	1.930	1.836	9.41e-38
GAL3ST2	ENSG00000154252.11	4.280	0.480	1.835	4.62e-17
IL17RE	ENSG00000163701.18	23.910	5.980	1.835	3.05e-27
ARL6IP1	ENSG00000170540.14	166.087	45.911	1.833	1.18e-117
SYK	ENSG00000165025.14	23.091	5.760	1.833	5.19e-92
AOAH	ENSG00000136250.11	18.830	4.570	1.832	2.27e-41
SPIRE2	ENSG00000204991.10	23.890	6.000	1.830	1.15e-26
TST	ENSG00000128311.13	145.825	40.391	1.827	1.31e-17
ANXA3	ENSG00000138772.12	77.219	21.080	1.825	3.07e-101
LRG1	ENSG00000171236.9	12.430	2.790	1.825	5.57e-43
SOWAHA	ENSG00000198944.5	4.600	0.580	1.825	4.06e-15
TMEM211	ENSG00000206069.5	2.720	0.050	1.825	1.09e-97
PRELID2	ENSG00000186314.11	17.680	4.280	1.823	1.93e-42
UCHL3	ENSG00000118939.17	76.150	20.831	1.821	1.76e-146
ESPL1	ENSG00000135476.11	5.960	0.970	1.821	3.32e-98
RACGAP1	ENSG00000161800.12	30.380	7.880	1.821	2.12e-136
FBP1	ENSG00000165140.9	34.570	9.070	1.821	3.37e-48
RP11-465B22.8	ENSG00000272141.1	13.340	3.060	1.821	1.89e-10
TCEA1P2	ENSG00000230409.3	5.920	0.960	1.820	3.33e-116
TSTA3	ENSG00000104522.15	157.040	43.822	1.818	1.40e-113
ZFAS1	ENSG00000177410.12	356.509	100.377	1.818	4.61e-114
C2orf15	ENSG00000273045.5	4.460	0.550	1.817	3.83e-194
FAM110C	ENSG00000184731.5	7.370	1.380	1.814	7.90e-35
ATP2C2	ENSG00000064270.12	33.730	8.900	1.811	3.64e-27
GINS4	ENSG00000147536.11	4.790	0.650	1.811	1.94e-145
TTYH3	ENSG00000136295.14	49.189	13.320	1.809	1.28e-144
FAAH2	ENSG00000165591.6	8.530	1.720	1.809	2.42e-96
DTYMK	ENSG00000168393.12	43.600	11.750	1.807	2.61e-144
RPIA	ENSG00000153574.8	41.151	11.050	1.807	1.66e-141
RPL39P3	ENSG00000235174.1	929.750	265.229	1.806	1.16e-81
BORA	ENSG00000136122.15	9.550	2.020	1.805	3.59e-141
SPC24	ENSG00000161888.11	8.680	1.770	1.805	8.70e-141
PCK2	ENSG00000100889.11	51.911	14.150	1.804	2.94e-31
FTH1P20	ENSG00000226564.1	12.230	2.790	1.804	1.12e-73
KRT8P45	ENSG00000224520.2	3.250	0.220	1.801	1.14e-35
ZBTB45P2	ENSG00000226065.1	5.480	0.860	1.801	1.18e-69
SLC52A2	ENSG00000185803.8	91.170	25.460	1.800	9.63e-132
KIAA1522	ENSG00000162522.10	40.540	10.940	1.799	5.66e-27
CTD-2540B15.11	ENSG00000267580.1	25.701	6.680	1.798	2.13e-56
NGEF	ENSG00000066248.14	11.550	2.610	1.798	6.92e-24
CASC5	ENSG00000137812.19	3.970	0.430	1.797	1.91e-134
CLIC1	ENSG00000213719.8	762.397	218.682	1.797	3.13e-108
TPM3	ENSG00000143549.19	343.864	98.298	1.796	1.02e-74
PMEPA1	ENSG00000124225.15	47.540	13.030	1.791	4.33e-56
TBC1D30	ENSG00000111490.12	7.500	1.460	1.789	3.65e-148
KIF18A	ENSG00000121621.6	3.420	0.280	1.788	1.78e-194
LEMD1	ENSG00000186007.9	2.730	0.080	1.788	2.46e-110
IFNLR1	ENSG00000185436.11	4.040	0.460	1.787	8.50e-56
ASB9	ENSG00000102048.15	5.380	0.850	1.786	1.50e-122
LEF1	ENSG00000138795.9	8.900	1.870	1.786	1.59e-89
MZT1	ENSG00000204899.5	19.000	4.810	1.783	1.64e-185
LGALS3	ENSG00000131981.15	893.236	259.429	1.780	6.63e-31
ATP1B1	ENSG00000143153.12	235.355	67.878	1.779	5.39e-60
SPAG1	ENSG00000104450.12	11.460	2.630	1.779	1.63e-56
ASPHD1	ENSG00000174939.10	6.820	1.280	1.778	1.44e-121
DSCC1	ENSG00000136982.5	7.540	1.490	1.778	4.46e-172
EXOSC5	ENSG00000077348.8	42.370	11.650	1.778	7.56e-172
C17orf96	ENSG00000273604.1	4.140	0.500	1.777	2.66e-147
ALDH18A1	ENSG00000059573.8	60.900	17.080	1.776	1.48e-62
WNK4	ENSG00000126562.16	14.810	3.620	1.775	7.34e-28
SRPK1	ENSG00000096063.14	45.739	12.680	1.773	1.15e-128
SLC40A1	ENSG00000138449.10	65.190	18.371	1.773	1.02e-51
LACTB2	ENSG00000147592.8	35.370	9.640	1.773	5.31e-128
MDK	ENSG00000110492.15	187.311	54.131	1.772	7.84e-56
RP11-783K16.5	ENSG00000256940.1	5.080	0.780	1.772	2.71e-114
LYN	ENSG00000254087.7	21.190	5.500	1.771	1.31e-107
RORC	ENSG00000143365.16	6.880	1.310	1.770	5.24e-17
MIS18A	ENSG00000159055.3	16.220	4.050	1.770	2.54e-168
EIF6	ENSG00000242372.6	320.703	93.460	1.768	1.69e-113
MXRA5	ENSG00000101825.7	9.080	1.960	1.768	3.75e-53
MRPL17	ENSG00000158042.8	79.291	22.579	1.768	6.27e-175
CXCL13	ENSG00000156234.7	3.080	0.200	1.766	2.34e-19
LAMP3	ENSG00000078081.7	2.910	0.150	1.766	3.65e-112
HPRT1	ENSG00000165704.14	43.510	12.090	1.766	8.71e-154
KLK11	ENSG00000167757.13	4.340	0.570	1.766	6.68e-64
BLM	ENSG00000197299.10	5.730	0.980	1.765	2.66e-144
TMEM132A	ENSG00000006118.14	16.340	4.100	1.765	2.00e-109
FGFBP1	ENSG00000137440.4	6.780	1.290	1.764	2.34e-7
IGHV1-69-2	ENSG00000280411.1	15.930	3.990	1.762	4.14e-4
DCAF13	ENSG00000164934.13	42.739	11.910	1.760	6.14e-168
SERPINB1	ENSG00000021355.12	134.614	39.080	1.759	8.22e-80
HSPE1	ENSG00000115541.10	404.725	118.874	1.759	3.16e-102
TOP1MT	ENSG00000184428.12	45.361	12.700	1.759	3.54e-139
ZNF695	ENSG00000197472.14	2.820	0.130	1.757	1.47e-181
DDR1	ENSG00000204580.11	111.979	32.450	1.756	6.53e-64
PPAT	ENSG00000128059.8	10.080	2.280	1.756	6.53e-219
SNRPB	ENSG00000125835.17	307.895	90.509	1.755	1.45e-121
VDAC1	ENSG00000213585.10	296.707	87.177	1.755	1.38e-105
CCL3	ENSG00000277632.1	7.730	1.590	1.753	7.61e-55
MTHFD2	ENSG00000065911.11	58.351	16.620	1.752	7.65e-103
SLC35F2	ENSG00000110660.14	17.430	4.470	1.752	1.06e-70
RBP2	ENSG00000114113.6	3.000	0.190	1.749	7.71e-43
THEM6	ENSG00000130193.7	35.280	9.800	1.748	2.98e-126
NUP37	ENSG00000075188.8	38.109	10.650	1.747	1.52e-175
HACD3	ENSG00000074696.12	49.600	14.080	1.746	5.80e-155
TMPRSS13	ENSG00000137747.14	3.060	0.210	1.746	2.42e-100
FABP1	ENSG00000163586.9	608.746	180.793	1.746	4.19e-5
RASSF6	ENSG00000169435.13	5.240	0.860	1.746	7.69e-25
PANK1	ENSG00000152782.16	10.220	2.350	1.744	1.03e-53
RP11-544M22.13	ENSG00000270149.5	2.750	0.120	1.743	4.88e-38
IDH1	ENSG00000138413.13	101.131	29.549	1.741	1.38e-50
CMTM7	ENSG00000153551.13	24.271	6.570	1.739	2.58e-104
ZDHHC12	ENSG00000160446.18	74.310	21.580	1.738	8.61e-69
FAM57A	ENSG00000167695.14	19.849	5.250	1.738	4.92e-146
PGAM5	ENSG00000247077.6	38.880	10.980	1.735	3.26e-152
FCHO1	ENSG00000130475.14	7.650	1.600	1.734	1.15e-85
SNRPD1	ENSG00000167088.10	105.499	31.021	1.734	9.31e-140
TSTD1	ENSG00000215845.10	91.252	26.740	1.734	2.60e-46
IFI30	ENSG00000216490.3	145.784	43.140	1.734	4.38e-52
SLC37A1	ENSG00000160190.13	25.259	6.900	1.733	6.47e-38
KRT15	ENSG00000171346.13	6.140	1.150	1.732	2.92e-72
PABPC1	ENSG00000070756.13	1683.443	506.598	1.731	6.77e-99
ITGB6	ENSG00000115221.10	8.330	1.810	1.731	2.30e-65
SRPRB	ENSG00000144867.11	54.738	15.790	1.731	3.46e-142
ANO9	ENSG00000185101.12	54.481	15.720	1.730	3.31e-27
LINC00152	ENSG00000222041.10	29.811	8.290	1.730	1.02e-85
AC007009.1	ENSG00000244239.1	5.890	1.080	1.728	3.16e-61
MYO10	ENSG00000145555.14	21.720	5.860	1.728	3.64e-88
RP11-1149O23.3	ENSG00000246582.2	5.360	0.920	1.728	2.12e-107
SH3YL1	ENSG00000035115.21	75.071	22.000	1.726	9.21e-88
RP11-641D5.1	ENSG00000213178.3	360.660	108.322	1.726	1.15e-107
CBX8	ENSG00000141570.10	8.750	1.950	1.725	1.29e-201
NCOA7	ENSG00000111912.18	40.201	11.460	1.725	2.46e-95
HENMT1	ENSG00000162639.15	13.180	3.290	1.725	2.65e-88
PPARG	ENSG00000132170.19	41.839	11.970	1.724	2.32e-35
OASL	ENSG00000135114.12	5.840	1.070	1.724	2.65e-31
RCC2	ENSG00000179051.13	63.039	18.379	1.724	8.97e-150
CHAC1	ENSG00000128965.11	6.590	1.300	1.722	4.32e-92
RPS21	ENSG00000171858.17	4597.710	1393.598	1.721	6.11e-82
GIPC2	ENSG00000137960.5	10.230	2.410	1.720	4.95e-41
EEF1A1P6	ENSG00000233476.3	35.409	10.060	1.719	1.67e-104
SRD5A1	ENSG00000145545.11	11.410	2.770	1.719	3.10e-132
CLSPN	ENSG00000092853.13	3.080	0.240	1.718	1.30e-132
SYT13	ENSG00000019505.7	7.030	1.440	1.718	4.14e-29
TREM1	ENSG00000124731.12	3.870	0.480	1.718	1.06e-48
PDIA3	ENSG00000167004.12	421.678	127.521	1.718	8.55e-95
HOXB-AS4	ENSG00000242207.1	3.210	0.280	1.718	1.12e-39
SLC16A3	ENSG00000141526.14	70.150	20.649	1.717	9.21e-65
NLN	ENSG00000123213.22	11.970	2.950	1.715	6.08e-113
NDC1	ENSG00000058804.11	13.990	3.570	1.714	2.33e-150
RP11-61N20.3	ENSG00000226268.3	5.760	1.060	1.714	2.94e-129
ARNTL2	ENSG00000029153.14	5.980	1.130	1.712	1.66e-105
RPL7P9	ENSG00000137970.7	75.300	22.290	1.712	1.00e-123
RP3-325F22.5	ENSG00000272189.1	2.800	0.160	1.712	7.03e-131
KLK8	ENSG00000129455.15	2.270	0.000	1.709	4.24e-65
GPSM2	ENSG00000121957.12	37.250	10.710	1.708	2.33e-102
HOXB13	ENSG00000159184.7	4.160	0.580	1.707	1.84e-22
NUDT8	ENSG00000167799.9	19.849	5.390	1.706	2.52e-54
FIBCD1	ENSG00000130720.12	4.120	0.570	1.705	7.05e-35
HNRNPA1P10	ENSG00000214223.4	8.360	1.870	1.705	9.51e-150
C4BPB	ENSG00000123843.12	7.370	1.570	1.703	1.75e-41
HSPH1	ENSG00000120694.19	79.478	23.720	1.703	2.38e-62
MUC5B	ENSG00000117983.17	20.540	5.640	1.698	9.61e-8
LRP4	ENSG00000134569.9	14.480	3.770	1.698	7.27e-46
RP11-649E7.5	ENSG00000258377.1	2.700	0.140	1.698	1.28e-31
ECE2	ENSG00000145194.17	12.360	3.120	1.697	1.00e-177
PTPRH	ENSG00000080031.9	12.230	3.080	1.697	7.12e-10
RPA3	ENSG00000106399.11	47.712	14.050	1.695	1.63e-143
INCENP	ENSG00000149503.12	18.010	4.870	1.695	1.80e-133
TREM2	ENSG00000095970.16	4.630	0.740	1.694	1.92e-67
CXCL5	ENSG00000163735.6	2.360	0.040	1.692	1.58e-57
TNFRSF10A	ENSG00000104689.9	10.050	2.420	1.692	5.05e-119
CXCR3	ENSG00000186810.7	3.940	0.530	1.691	1.66e-66
BYSL	ENSG00000112578.9	24.849	7.020	1.688	2.88e-163
RP11-234B24.2	ENSG00000255474.1	7.120	1.520	1.688	9.34e-23
C19orf45	ENSG00000198723.10	4.570	0.730	1.687	1.90e-99
KIAA1524	ENSG00000163507.13	5.820	1.120	1.686	6.67e-174
STRA6	ENSG00000137868.18	2.630	0.130	1.684	9.84e-94
ANKEF1	ENSG00000132623.15	4.170	0.610	1.683	1.23e-135
ODC1	ENSG00000115758.12	117.278	35.829	1.683	4.58e-108
ERN2	ENSG00000134398.12	32.540	9.450	1.682	1.82e-15
MT1G	ENSG00000125144.13	94.378	28.749	1.681	2.11e-7
EZR	ENSG00000092820.17	157.356	48.431	1.680	1.74e-54
DHFR	ENSG00000228716.6	23.630	6.690	1.679	1.48e-126
PRR7	ENSG00000131188.11	5.080	0.900	1.678	2.45e-166
RP11-44F21.5	ENSG00000260265.1	4.150	0.610	1.678	1.89e-54
MAFG-AS1	ENSG00000265688.1	4.020	0.570	1.677	4.94e-201
PSPH	ENSG00000146733.13	15.740	4.240	1.676	3.72e-140
NKD2	ENSG00000145506.13	13.780	3.630	1.675	2.68e-40
SGOL2	ENSG00000163535.17	4.430	0.700	1.675	6.92e-173
PLA2G7	ENSG00000146070.16	4.200	0.630	1.674	7.85e-49
SMIM15	ENSG00000188725.7	52.261	15.690	1.674	6.00e-106
SLC6A14	ENSG00000268104.2	2.250	0.020	1.672	2.21e-76
DARS2	ENSG00000117593.9	17.530	4.820	1.671	2.54e-110
SNX8	ENSG00000106266.8	30.391	8.860	1.671	2.36e-126
MTFP1	ENSG00000242114.5	30.330	8.840	1.671	1.05e-68
UGT1A6	ENSG00000167165.18	2.850	0.210	1.670	2.24e-35
MCM6	ENSG00000076003.4	24.669	7.070	1.669	6.73e-152
SRD5A3	ENSG00000128039.10	18.911	5.270	1.667	2.52e-116
RNF183	ENSG00000165188.13	3.540	0.430	1.667	1.85e-118
RPL7AP30	ENSG00000241741.1	6.360	1.320	1.666	1.80e-163
WDR62	ENSG00000075702.16	3.790	0.510	1.665	5.32e-143
ZNF367	ENSG00000165244.6	4.710	0.800	1.665	9.76e-172
TMSB10	ENSG00000034510.5	4272.011	1348.462	1.663	4.91e-72
SLC39A5	ENSG00000139540.11	52.940	16.030	1.663	8.90e-12
RP11-204C16.4	ENSG00000217624.2	2.670	0.160	1.662	2.01e-164
CDHR2	ENSG00000074276.10	9.470	2.310	1.661	1.94e-5
RP11-486A14.1	ENSG00000257512.1	2.700	0.170	1.661	8.04e-36
CFB	ENSG00000243649.8	69.478	21.299	1.660	3.10e-62
CCT5	ENSG00000150753.11	238.508	74.889	1.658	9.21e-119
MST1R	ENSG00000164078.12	44.169	13.310	1.658	9.25e-34
DDX21	ENSG00000165732.12	47.212	14.320	1.654	7.59e-112
NOB1	ENSG00000141101.12	77.939	24.080	1.654	9.80e-168
RP11-423H2.1	ENSG00000170089.15	32.680	9.700	1.654	8.98e-106
RP11-345J4.5	ENSG00000261740.5	40.101	12.060	1.654	3.73e-100
ALYREF	ENSG00000183684.7	114.316	35.671	1.653	9.92e-136
C1GALT1	ENSG00000106392.10	16.640	4.610	1.653	2.50e-138
PLAGL2	ENSG00000126003.6	17.540	4.900	1.652	4.93e-108
AJUBA	ENSG00000129474.15	8.170	1.920	1.651	5.87e-128
USP43	ENSG00000154914.16	4.370	0.710	1.651	2.51e-39
PRDX5	ENSG00000126432.13	586.179	186.095	1.650	1.75e-57
BRCA2	ENSG00000139618.14	3.450	0.420	1.648	5.93e-175
CPXM1	ENSG00000088882.7	5.740	1.150	1.648	1.06e-51
HMGCS2	ENSG00000134240.11	57.472	17.660	1.648	1.86e-3
DSN1	ENSG00000149636.15	17.480	4.900	1.647	8.83e-161
FAM83B	ENSG00000168143.8	3.380	0.400	1.646	1.90e-32
FAM3C2	ENSG00000174028.6	17.620	4.950	1.646	5.36e-83
MTCH2	ENSG00000109919.9	130.861	41.151	1.645	2.57e-90
OSBPL3	ENSG00000070882.12	10.180	2.580	1.643	1.78e-109
HCP5	ENSG00000206337.10	29.390	8.740	1.642	3.73e-46
RP11-318C24.1	ENSG00000230777.1	2.120	0.000	1.642	1.62e-25
RP11-706O15.3	ENSG00000234449.2	3.620	0.480	1.642	1.02e-43
DEFA5	ENSG00000164816.7	3.210	0.350	1.641	7.38e-26
Metazoa_SRP	ENSG00000278771.1	2.960	0.270	1.641	4.13e-77
PIGU	ENSG00000101464.10	38.641	11.720	1.640	4.05e-131
SMIM6	ENSG00000259120.2	3.520	0.450	1.640	2.18e-19
BOLA2	ENSG00000183336.7	21.120	6.100	1.639	6.75e-77
ST6GAL1	ENSG00000073849.14	34.279	10.330	1.639	6.35e-47
TAGLN2	ENSG00000158710.14	614.427	196.924	1.637	1.49e-94
PDXK	ENSG00000160209.18	84.941	26.640	1.637	9.82e-108
PNP	ENSG00000198805.11	86.377	27.089	1.637	7.80e-76
RNU1-106P	ENSG00000207110.1	2.110	0.000	1.637	8.86e-13
RFT1	ENSG00000163933.9	22.150	6.450	1.636	1.80e-172
MFI2	ENSG00000163975.11	14.110	3.860	1.636	1.76e-91
HM13	ENSG00000101294.16	197.813	63.030	1.635	1.69e-123
PYCRL	ENSG00000104524.13	13.310	3.610	1.634	5.93e-146
RP11-44F14.2	ENSG00000261804.1	2.410	0.100	1.632	1.10e-103
TFDP1	ENSG00000198176.12	80.543	25.359	1.629	1.85e-166
ERO1L	ENSG00000197930.12	37.369	11.410	1.628	1.08e-130
E2F5	ENSG00000133740.10	13.580	3.720	1.627	4.10e-145
WDR3	ENSG00000065183.15	12.310	3.310	1.627	1.03e-127
MCM5	ENSG00000100297.15	38.321	11.730	1.627	1.08e-110
CDCA4	ENSG00000170779.10	14.280	3.950	1.626	1.21e-172
RPP25	ENSG00000178718.6	15.360	4.300	1.626	2.70e-90
RP11-303E16.2	ENSG00000261061.1	6.960	1.580	1.625	7.25e-176
DPP3	ENSG00000254986.7	58.590	18.330	1.624	9.90e-86
LTB	ENSG00000227507.2	7.560	1.780	1.623	1.50e-23
METTL1	ENSG00000037897.16	36.329	11.130	1.622	8.29e-138
CSE1L	ENSG00000124207.16	58.850	18.460	1.621	6.39e-146
TPMT	ENSG00000137364.4	24.680	7.350	1.621	4.73e-50
BZW2	ENSG00000136261.14	102.978	32.830	1.620	1.44e-140
RPL15P3	ENSG00000212802.4	23.230	6.890	1.619	3.72e-107
RHOV	ENSG00000104140.6	3.790	0.560	1.618	7.70e-42
IL4I1	ENSG00000104951.15	3.790	0.560	1.618	1.20e-69
GARS	ENSG00000106105.13	109.720	35.060	1.618	9.32e-127
COMP	ENSG00000105664.10	3.320	0.410	1.615	1.95e-37
HES6	ENSG00000144485.10	51.140	16.030	1.614	7.21e-89
TIMELESS	ENSG00000111602.11	15.630	4.440	1.612	1.95e-132
RPL35P1	ENSG00000237991.3	3.830	0.580	1.612	8.65e-115
TFRC	ENSG00000072274.12	90.239	28.909	1.609	1.93e-67
NKD1	ENSG00000140807.5	7.910	1.920	1.609	2.49e-49
GSKIP	ENSG00000100744.14	36.829	11.420	1.607	6.27e-33
RP11-452I5.2	ENSG00000266036.1	4.360	0.760	1.607	1.95e-26
DUSP4	ENSG00000120875.8	4.390	0.770	1.606	1.12e-70
G3BP1	ENSG00000145907.14	60.972	19.370	1.605	3.48e-139
SCARB1	ENSG00000073060.15	55.020	17.430	1.604	1.61e-106
FAM110A	ENSG00000125898.12	11.650	3.160	1.604	1.95e-103
RP11-977G19.10	ENSG00000144785.8	2.040	0.000	1.604	5.49e-54
IGKV3-20	ENSG00000239951.1	173.753	56.500	1.604	3.81e-5
TMED3	ENSG00000166557.12	108.210	34.951	1.603	3.67e-110
MYO6	ENSG00000196586.13	27.040	8.230	1.603	1.05e-91
TFAP4	ENSG00000090447.11	17.910	5.230	1.602	3.91e-163
LRRC59	ENSG00000108829.9	107.083	34.599	1.602	1.77e-98
CD44	ENSG00000026508.16	151.880	49.381	1.601	3.94e-74
ADM2	ENSG00000128165.8	2.880	0.280	1.600	1.80e-107
STEAP3	ENSG00000115107.19	14.160	4.000	1.600	3.46e-63
LYPLA1	ENSG00000120992.17	58.169	18.520	1.600	1.03e-117
DNAJC15	ENSG00000120675.5	34.201	10.620	1.599	2.45e-95
IDO1	ENSG00000131203.12	5.000	0.980	1.599	7.31e-35
NIP7	ENSG00000132603.13	28.879	8.870	1.598	1.52e-151
PDIA6	ENSG00000143870.12	222.074	72.690	1.598	2.65e-104
RUVBL1	ENSG00000175792.11	52.171	16.570	1.598	3.98e-161
RP5-864K19.6	ENSG00000274944.4	2.330	0.100	1.598	2.31e-44
SPNS2	ENSG00000183018.8	32.280	10.000	1.597	2.88e-69
RP11-353N14.4	ENSG00000262188.1	2.600	0.190	1.597	6.72e-95
ANXA13	ENSG00000104537.16	13.590	3.830	1.595	1.21e-27
NLE1	ENSG00000073536.17	18.270	5.380	1.595	5.49e-164
LSM8	ENSG00000128534.7	56.869	18.150	1.595	4.34e-172
MALL	ENSG00000144063.3	39.639	12.450	1.595	6.56e-10
FANCD2	ENSG00000144554.10	11.410	3.110	1.594	8.49e-116
RHBDL2	ENSG00000158315.10	5.610	1.190	1.594	1.68e-7
TMEM105	ENSG00000185332.6	2.320	0.100	1.594	1.89e-137
NEK6	ENSG00000119408.16	32.329	10.050	1.593	1.10e-129
NUDT5	ENSG00000165609.12	64.560	20.730	1.593	3.54e-144
CSTF2	ENSG00000101811.13	20.010	5.970	1.592	1.73e-126
DLEU1_1	ENSG00000276089.1	5.360	1.110	1.592	1.97e-40
LRRC31	ENSG00000114248.9	4.850	0.940	1.592	3.32e-8
ZWILCH	ENSG00000174442.11	10.120	2.690	1.592	3.31e-150
TMPO	ENSG00000120802.13	48.381	15.390	1.591	2.99e-124
MLEC	ENSG00000110917.7	133.287	43.621	1.590	8.95e-77
HIST3H2A	ENSG00000181218.5	14.050	4.000	1.590	7.57e-101
NIPSNAP1	ENSG00000184117.11	45.809	14.550	1.590	2.37e-90
TCN1	ENSG00000134827.7	2.250	0.080	1.589	2.95e-62
AUNIP	ENSG00000127423.10	3.300	0.430	1.588	1.34e-204
NXT2	ENSG00000101888.11	8.200	2.060	1.588	3.25e-137
SND1	ENSG00000197157.10	124.369	40.731	1.587	1.79e-148
HGH1	ENSG00000235173.6	30.110	9.360	1.586	3.03e-142
CAPN12	ENSG00000182472.8	7.400	1.800	1.585	9.39e-46
TGIF2-C20orf24	ENSG00000259399.1	2.000	0.000	1.585	1.14e-74
EFNA1	ENSG00000169242.11	96.790	31.620	1.584	1.75e-72
KIF20B	ENSG00000138182.14	5.230	1.080	1.583	7.32e-171
NIFK	ENSG00000155438.11	64.780	20.949	1.583	6.60e-155
FANCF	ENSG00000183161.4	8.350	2.120	1.583	5.30e-145
RPL39	ENSG00000198918.7	4878.425	1628.016	1.583	9.10e-74
CCRL2	ENSG00000121797.9	9.630	2.550	1.582	1.97e-48
CKLF	ENSG00000217555.12	67.878	22.031	1.581	7.87e-116
TXN	ENSG00000136810.12	519.614	173.032	1.581	1.11e-74
NUDT14	ENSG00000183828.14	40.251	12.790	1.581	4.69e-89
HOTTIP	ENSG00000243766.7	6.630	1.550	1.581	7.65e-9
AC011737.2	ENSG00000204196.5	38.969	12.370	1.580	1.85e-103
DUSP2	ENSG00000158050.4	9.010	2.350	1.579	7.75e-67
SNRPF	ENSG00000139343.10	57.368	18.539	1.579	9.72e-149
PGD	ENSG00000142657.20	97.288	31.899	1.579	5.10e-92
RPN1	ENSG00000163902.11	195.117	64.641	1.579	2.04e-112
MGAT4B	ENSG00000161013.16	243.587	80.918	1.578	2.31e-32
KIAA1257	ENSG00000114656.10	2.700	0.240	1.577	1.07e-161
CBX3	ENSG00000122565.18	182.556	60.580	1.576	1.94e-141
DENND1C	ENSG00000205744.9	21.440	6.530	1.575	2.64e-35
HELZ2	ENSG00000130589.16	22.441	6.870	1.575	6.63e-104
RPL41	ENSG00000279483.1	5276.259	1770.817	1.575	7.44e-67
ACAT2	ENSG00000120437.8	28.281	8.850	1.572	2.44e-49
AGT	ENSG00000135744.7	10.800	2.970	1.572	7.64e-55
2018-03-02	ENSG00000247626.4	8.930	2.340	1.572	7.23e-113
KNSTRN	ENSG00000128944.13	18.170	5.460	1.569	5.34e-136
WDR12	ENSG00000138442.9	51.771	16.781	1.569	6.65e-145
NUDT15	ENSG00000136159.3	24.390	7.580	1.565	3.88e-115
SPP1	ENSG00000118785.13	49.230	15.990	1.564	4.48e-23
ERCC6L	ENSG00000186871.6	2.490	0.180	1.564	1.93e-184
HN1L	ENSG00000206053.12	54.371	17.740	1.563	4.37e-143
CHAF1B	ENSG00000159259.7	4.730	0.940	1.562	1.88e-174
KRT7	ENSG00000135480.14	6.380	1.500	1.562	8.57e-62
RP11-316M1.12	ENSG00000259357.2	2.690	0.250	1.562	7.08e-52
CENPI	ENSG00000102384.13	3.780	0.620	1.561	6.60e-177
SLC1A4	ENSG00000115902.10	16.500	4.930	1.561	3.03e-117
SMKR1	ENSG00000240204.2	2.540	0.200	1.561	1.14e-116
MEX3A	ENSG00000254726.2	3.100	0.390	1.561	1.63e-123
SLC7A11	ENSG00000151012.13	2.450	0.170	1.560	3.84e-142
HSD11B2	ENSG00000176387.6	68.190	22.461	1.560	2.16e-6
EIF2AK1	ENSG00000086232.12	76.288	25.230	1.559	1.50e-137
SLC16A13	ENSG00000174327.6	5.040	1.050	1.559	2.56e-101
SH3BP4	ENSG00000130147.15	26.099	8.210	1.557	4.05e-143
LINC01224	ENSG00000269416.5	3.090	0.390	1.557	4.55e-29
LSM12P1	ENSG00000232024.2	14.520	4.280	1.556	1.04e-110
MAP2K6	ENSG00000108984.13	15.920	4.760	1.555	6.86e-29
GTF2IRD1	ENSG00000006704.10	36.959	11.940	1.553	4.70e-75
LAMA3	ENSG00000053747.15	22.860	7.130	1.553	4.06e-45
SLCO4A1	ENSG00000101187.15	36.359	11.730	1.553	1.65e-73
PRIM1	ENSG00000198056.13	11.060	3.110	1.553	4.47e-151
TMEM200A	ENSG00000164484.11	7.740	1.980	1.552	1.76e-41
MCM3	ENSG00000112118.17	71.258	23.659	1.551	4.05e-141
HNRNPA3P6	ENSG00000213300.5	8.430	2.220	1.550	1.22e-125
CDK4	ENSG00000135446.16	157.531	53.160	1.549	2.32e-126
GSS	ENSG00000100983.9	65.821	21.850	1.548	5.29e-81
RPL23AP65	ENSG00000243964.1	5.520	1.230	1.548	8.65e-101
BATF2	ENSG00000168062.9	17.430	5.310	1.546	1.19e-67
KIAA1549	ENSG00000122778.9	3.730	0.620	1.546	1.47e-181
C20orf24	ENSG00000101084.16	175.034	59.309	1.545	2.26e-94
LYPD6B	ENSG00000150556.16	2.880	0.330	1.545	1.10e-75
HSH2D	ENSG00000196684.12	12.450	3.610	1.545	2.59e-35
PAK6	ENSG00000259288.5	2.590	0.230	1.545	7.69e-131
PSMD14	ENSG00000115233.11	53.861	17.810	1.544	4.22e-158
LINC01106	ENSG00000175772.10	14.390	4.280	1.543	1.73e-33
CD24P4	ENSG00000185275.6	1.910	0.000	1.541	7.93e-28
LINC00992	ENSG00000248663.6	2.520	0.210	1.541	1.81e-23
DOK4	ENSG00000125170.10	39.330	12.870	1.540	1.33e-31
PGK1	ENSG00000102144.13	483.978	165.833	1.540	2.72e-92
YDJC	ENSG00000161179.13	31.631	10.220	1.540	6.49e-114
PSMG1	ENSG00000183527.11	78.962	26.521	1.539	2.65e-117
ADORA2B	ENSG00000170425.3	11.830	3.420	1.537	2.39e-33
EIF4EBP1	ENSG00000187840.4	82.813	27.880	1.537	1.48e-108
KLK1	ENSG00000167748.10	42.191	13.880	1.537	2.07e-13
NPM1	ENSG00000181163.13	1590.869	547.569	1.537	1.62e-86
OR7E14P	ENSG00000184669.7	4.630	0.940	1.537	4.94e-35
RPS2	ENSG00000140988.15	3907.959	1346.874	1.536	7.44e-76
PPIB	ENSG00000166794.4	590.174	202.881	1.536	3.27e-83
CHAF1A	ENSG00000167670.15	15.050	4.540	1.535	2.05e-127
SSR1	ENSG00000124783.12	67.522	22.641	1.535	8.44e-107
FTH1P8	ENSG00000219507.4	9.810	2.730	1.535	1.11e-63
EBPL	ENSG00000123179.13	81.260	27.410	1.534	4.89e-128
TIMP1	ENSG00000102265.11	420.306	144.526	1.534	1.35e-54
YWHAZ	ENSG00000164924.17	524.718	180.580	1.534	3.95e-94
B3GNT5	ENSG00000176597.11	13.760	4.100	1.533	3.63e-48
C10orf2	ENSG00000107815.7	13.150	3.890	1.533	4.34e-155
CBFB	ENSG00000067955.13	30.980	10.050	1.533	5.33e-156
CYB561	ENSG00000008283.15	48.050	15.950	1.533	5.66e-86
NCAPD2	ENSG00000010292.12	33.499	10.920	1.533	5.70e-131
LIG1	ENSG00000105486.13	31.890	10.370	1.532	6.37e-109
TNFSF9	ENSG00000125657.4	3.250	0.470	1.532	2.75e-68
SP5	ENSG00000204335.3	4.640	0.950	1.532	4.73e-60
IGLV3-25	ENSG00000211659.2	16.870	5.180	1.532	1.89e-3
ADAM12	ENSG00000148848.14	2.410	0.180	1.531	3.89e-75
ZDHHC20	ENSG00000180776.15	35.981	11.800	1.531	1.59e-139
PSME2	ENSG00000100911.13	309.200	106.439	1.530	6.60e-72
TRIM2	ENSG00000109654.14	35.019	11.470	1.530	2.53e-89
RP11-304L19.3	ENSG00000261123.1	15.370	4.670	1.530	6.98e-120
ZNF185	ENSG00000147394.18	7.570	1.970	1.529	3.81e-75
JHDM1D-AS1	ENSG00000260231.1	10.760	3.080	1.527	1.31e-52
TMEM206	ENSG00000065600.12	7.180	1.840	1.526	9.26e-188
SEMA4G	ENSG00000095539.15	31.550	10.300	1.526	7.65e-12
PSMB8	ENSG00000204264.8	173.753	59.672	1.526	6.41e-73
ARHGAP18	ENSG00000146376.10	15.260	4.650	1.525	2.53e-108
LASP1	ENSG00000002834.17	120.709	41.300	1.525	5.33e-63
TAP1	ENSG00000168394.10	90.283	30.781	1.522	5.26e-70
MIF	ENSG00000240972.1	554.713	192.444	1.522	5.62e-92
BRCA1	ENSG00000012048.19	8.760	2.400	1.521	9.20e-141
NAT2	ENSG00000156006.4	3.880	0.700	1.521	4.37e-6
FASN	ENSG00000169710.6	117.498	40.299	1.521	4.56e-60
BDH1	ENSG00000161267.11	56.051	18.890	1.520	1.18e-25
ATP1A1	ENSG00000163399.15	535.186	186.043	1.519	9.49e-29
ERMP1	ENSG00000099219.13	16.820	5.220	1.519	2.93e-83
SH3BP1	ENSG00000100092.20	23.569	7.570	1.519	3.95e-21
POLE2	ENSG00000100479.12	7.310	1.900	1.519	6.54e-112
SLC7A1	ENSG00000139514.12	24.080	7.750	1.519	1.61e-96
ETS2	ENSG00000157557.11	176.496	60.930	1.519	2.70e-77
AGPAT5	ENSG00000155189.11	16.130	4.980	1.518	8.48e-85
BAMBI	ENSG00000095739.10	7.820	2.080	1.518	1.41e-57
WBSCR27	ENSG00000165171.10	7.250	1.880	1.518	1.16e-52
BMP4	ENSG00000125378.15	41.151	13.730	1.517	1.11e-68
CLCN3	ENSG00000109572.13	32.581	10.730	1.517	1.01e-73
CXXC5	ENSG00000171604.11	43.870	14.690	1.516	7.89e-111
FAM49B	ENSG00000153310.18	46.850	15.750	1.514	4.32e-118
IGKV3-15	ENSG00000244437.1	48.650	16.381	1.514	1.57e-5
EEF1A1P12	ENSG00000214199.3	2.540	0.240	1.513	1.76e-149
IFI6	ENSG00000126709.14	117.042	40.349	1.513	1.79e-36
PLAC8	ENSG00000145287.10	47.930	16.160	1.512	2.60e-4
WDR43	ENSG00000163811.11	26.521	8.650	1.512	5.08e-155
RP4-738P15.6	ENSG00000279322.1	8.840	2.450	1.512	6.29e-14
ABCC3	ENSG00000108846.15	45.509	15.320	1.511	2.48e-13
DTX2	ENSG00000091073.19	47.009	15.850	1.511	1.71e-99
STT3A	ENSG00000134910.12	123.974	42.881	1.510	6.09e-118
WDHD1	ENSG00000198554.11	5.090	1.140	1.509	3.52e-47
FCGR3A	ENSG00000203747.9	13.450	4.080	1.508	2.16e-27
TOMM40	ENSG00000130204.12	78.973	27.131	1.507	3.41e-117
RP11-805J14.5	ENSG00000254721.1	10.030	2.880	1.507	2.06e-96
CREB3L1	ENSG00000157613.10	39.140	13.140	1.505	5.93e-21
TMC7	ENSG00000170537.12	5.470	1.280	1.505	2.71e-57
GOLIM4	ENSG00000173905.8	49.700	16.860	1.505	6.31e-64
SYNE4	ENSG00000181392.14	8.480	2.340	1.505	1.58e-21
UNG	ENSG00000076248.10	42.611	14.390	1.503	2.24e-104
PPIH	ENSG00000171960.10	64.632	22.161	1.503	3.69e-137
RPL13AP5	ENSG00000236552.2	189.243	66.160	1.502	1.54e-79
TM4SF1	ENSG00000169908.10	95.451	33.109	1.500	9.08e-50
RTN4R	ENSG00000040608.13	4.400	0.910	1.499	3.91e-115
SAMD13	ENSG00000203943.8	6.090	1.510	1.498	8.46e-17
EFCAB11	ENSG00000140025.15	9.920	2.870	1.497	2.71e-153
SKP2	ENSG00000145604.15	12.440	3.760	1.497	2.55e-149
UBE2N	ENSG00000177889.9	116.258	40.599	1.495	2.62e-113
RIPK4	ENSG00000183421.11	6.920	1.810	1.495	2.19e-91
AC009299.3	ENSG00000227403.1	2.380	0.200	1.494	2.43e-79
PUS7	ENSG00000091127.13	12.520	3.800	1.494	1.03e-142
PLA2G4F	ENSG00000168907.13	5.980	1.480	1.493	1.74e-7
MRPL3	ENSG00000114686.8	96.569	33.700	1.492	6.46e-135
GK	ENSG00000198814.12	10.760	3.180	1.492	1.91e-50
SUMO1P3	ENSG00000235082.2	4.680	1.020	1.492	1.76e-103
CD55	ENSG00000196352.13	65.258	22.579	1.491	8.27e-63
TSSC1	ENSG00000032389.12	26.469	8.770	1.491	1.04e-150
HSPA5	ENSG00000044574.7	230.463	81.351	1.491	5.25e-64
NEIL3	ENSG00000109674.3	2.120	0.110	1.491	1.45e-154
RRP9	ENSG00000114767.6	34.130	11.500	1.491	1.66e-145
RPL8	ENSG00000161016.15	4507.462	1606.604	1.488	1.02e-68
RP11-1143G9.4	ENSG00000257764.2	6.660	1.730	1.488	1.91e-18
RNASET2	ENSG00000026297.15	135.711	47.811	1.486	1.71e-81
TXNDC5	ENSG00000239264.8	141.366	49.810	1.486	5.56e-42
SMC2	ENSG00000136824.18	9.720	2.830	1.485	1.33e-142
TXNDC17	ENSG00000129235.10	164.175	58.068	1.484	1.44e-64
ARHGEF38	ENSG00000236699.8	3.110	0.470	1.483	2.07e-83
CTSH	ENSG00000103811.15	173.644	61.490	1.483	4.51e-83
PROX1	ENSG00000117707.15	4.870	1.100	1.483	1.88e-97
CHRNA5	ENSG00000169684.13	6.180	1.570	1.482	8.90e-112
RCN1	ENSG00000049449.8	102.721	36.121	1.482	1.05e-104
PYCARD	ENSG00000103490.13	68.759	23.970	1.482	3.94e-42
DDAH1	ENSG00000153904.18	41.140	14.100	1.481	7.30e-85
PDCD2L	ENSG00000126249.7	16.640	5.320	1.481	2.56e-165
POLR3K	ENSG00000161980.5	22.050	7.260	1.481	3.57e-151
ELOVL6	ENSG00000170522.9	12.610	3.880	1.480	2.49e-30
RUVBL2	ENSG00000183207.12	105.741	37.281	1.479	1.63e-132
ARSD	ENSG00000006756.15	24.849	8.300	1.475	1.20e-48
IGHV4-31	ENSG00000231475.3	3.170	0.500	1.475	7.04e-3
SLC35A2	ENSG00000102100.14	36.339	12.450	1.473	1.54e-115
RP11-54H7.4	ENSG00000275216.1	1.860	0.030	1.473	2.87e-76
SET	ENSG00000119335.16	276.435	99.057	1.471	8.36e-109
HUNK	ENSG00000142149.8	4.990	1.160	1.471	7.12e-55
PIK3AP1	ENSG00000155629.14	5.930	1.500	1.471	1.16e-57
RP11-205M5.3	ENSG00000280064.1	28.310	9.570	1.471	7.23e-45
NUDT1	ENSG00000106268.15	48.260	16.781	1.470	6.81e-132
CYBA	ENSG00000051523.10	316.135	113.590	1.469	1.15e-46
IGF2BP2	ENSG00000073792.15	19.710	6.480	1.469	1.13e-67
INPP5D	ENSG00000168918.13	20.649	6.820	1.469	6.78e-31
ZNF593	ENSG00000142684.7	18.950	6.210	1.468	3.06e-154
LMAN2	ENSG00000169223.14	180.330	64.551	1.468	8.71e-91
NUDT4	ENSG00000173598.13	78.210	27.630	1.468	1.44e-94
KRT6B	ENSG00000185479.5	2.070	0.110	1.468	1.33e-60
RPL36A	ENSG00000241343.9	2847.143	1028.694	1.468	9.38e-73
LY6E	ENSG00000160932.10	140.887	50.341	1.467	2.37e-44
RPL41P2	ENSG00000256338.2	91.849	32.581	1.467	5.65e-90
RP11-138I1.4	ENSG00000265401.1	147.584	52.749	1.467	7.93e-72
CLN6	ENSG00000128973.11	39.461	13.650	1.466	4.85e-125
VRK1	ENSG00000100749.7	18.920	6.210	1.466	2.46e-52
EIF1AX	ENSG00000173674.10	72.178	25.509	1.465	1.96e-109
TBXAS1	ENSG00000059377.15	18.539	6.080	1.465	4.00e-62
RP11-424C20.2	ENSG00000256663.1	2.010	0.090	1.465	1.51e-159
SGK223	ENSG00000275342.4	7.300	2.010	1.463	1.32e-40
BZW1P2	ENSG00000198406.7	13.520	4.270	1.462	7.04e-61
FUT8	ENSG00000033170.16	21.070	7.010	1.462	4.91e-96
TRAF4	ENSG00000076604.14	54.640	19.200	1.462	8.08e-45
LSM7	ENSG00000130332.14	205.913	74.089	1.462	1.79e-109
MSH2	ENSG00000095002.12	16.140	5.230	1.460	1.88e-130
TM9SF2	ENSG00000125304.8	117.783	42.191	1.460	7.80e-76
MRPS23	ENSG00000181610.12	53.690	18.880	1.460	3.44e-131
PKM	ENSG00000067225.17	628.730	228.001	1.459	3.63e-84
KRT8P11	ENSG00000255815.3	2.080	0.120	1.459	1.10e-45
AMMECR1	ENSG00000101935.9	6.500	1.730	1.458	2.70e-163
PPP1R14BP3	ENSG00000179967.11	7.270	2.010	1.458	1.74e-118
ABHD2	ENSG00000140526.16	32.130	11.070	1.457	3.38e-84
CDKN2A	ENSG00000147889.16	5.120	1.230	1.456	5.08e-63
KIF14	ENSG00000118193.11	2.100	0.130	1.456	1.32e-179
LINC00239	ENSG00000258512.1	2.320	0.210	1.456	2.68e-101
MYO1A	ENSG00000166866.12	28.799	9.870	1.455	8.66e-7
EEF1A1P9	ENSG00000249264.1	2.340	0.220	1.453	5.95e-143
RFWD3	ENSG00000168411.13	13.650	4.350	1.453	7.62e-170
MRPS35	ENSG00000061794.12	82.481	29.510	1.452	3.83e-112
TMEM54	ENSG00000121900.18	231.087	83.818	1.452	5.77e-14
LSM4	ENSG00000130520.10	188.144	68.142	1.452	4.03e-98
PDSS1	ENSG00000148459.15	17.850	5.890	1.452	3.76e-66
EVPL	ENSG00000167880.7	21.280	7.150	1.451	6.01e-81
CD82	ENSG00000085117.11	44.139	15.519	1.450	4.52e-66
PARD6B	ENSG00000124171.8	3.590	0.680	1.450	3.12e-102
SUV39H2	ENSG00000152455.15	7.740	2.200	1.450	4.90e-168
TRIB1	ENSG00000173334.3	35.099	12.210	1.450	3.06e-52
ALG1	ENSG00000033011.11	32.110	11.130	1.449	2.07e-119
C2orf72	ENSG00000204128.5	8.720	2.560	1.449	2.40e-10
CD2AP	ENSG00000198087.7	24.261	8.250	1.449	5.80e-49
C12orf49	ENSG00000111412.5	20.990	7.060	1.448	2.70e-81
TFCP2L1	ENSG00000115112.7	7.050	1.950	1.448	1.04e-4
ARFGEF3	ENSG00000112379.8	4.180	0.900	1.447	5.47e-96
SDSL	ENSG00000139410.14	14.580	4.720	1.446	7.41e-46
IGKV4-1	ENSG00000211598.2	49.142	17.400	1.446	1.64e-3
BRIX1	ENSG00000113460.12	36.269	12.690	1.445	4.30e-154
FAM72D	ENSG00000215784.5	2.370	0.240	1.442	5.46e-166
CCDC86	ENSG00000110104.11	32.651	11.390	1.441	6.27e-123
GLCE	ENSG00000138604.9	21.159	7.160	1.441	2.04e-103
ENO1	ENSG00000074800.13	925.442	340.378	1.440	2.94e-71
WDR4	ENSG00000160193.11	14.190	4.600	1.440	9.77e-129
ANXA2	ENSG00000182718.16	924.480	340.355	1.439	2.36e-69
BCL2L1	ENSG00000171552.12	96.850	35.099	1.439	7.39e-106
ZNRD1	ENSG00000066379.14	55.230	19.740	1.439	2.66e-144
BCL2A1	ENSG00000140379.7	4.500	1.030	1.438	9.09e-36
SLC31A1	ENSG00000136868.10	18.610	6.240	1.438	3.13e-86
FEZF1-AS1	ENSG00000230316.6	1.710	0.000	1.438	1.81e-79
RPL13AP20	ENSG00000234498.3	2.820	0.410	1.438	9.24e-93
DIAPH1	ENSG00000131504.15	54.481	19.490	1.437	4.02e-105
PDZD8	ENSG00000165650.11	16.810	5.580	1.437	4.22e-118
PVT1	ENSG00000249859.7	26.690	9.230	1.437	4.36e-52
PI4K2B	ENSG00000038210.12	15.260	5.010	1.436	1.16e-127
GMPS	ENSG00000163655.15	41.879	14.850	1.436	4.98e-149
NOLC1	ENSG00000166197.16	67.358	24.271	1.436	2.66e-106
ALG1L	ENSG00000189366.9	4.680	1.100	1.435	7.78e-92
H3F3AP4	ENSG00000235655.3	373.094	137.376	1.435	8.29e-62
C1orf53	ENSG00000203724.10	5.810	1.520	1.434	1.32e-85
DENND2D	ENSG00000162777.16	27.131	9.410	1.434	1.47e-47
SIPA1L3	ENSG00000105738.10	15.620	5.150	1.434	1.08e-35
PNPO	ENSG00000108439.9	20.189	6.840	1.434	2.45e-125
BZW1	ENSG00000082153.17	105.763	38.550	1.433	1.37e-84
CD47	ENSG00000196776.14	89.102	32.381	1.433	6.74e-107
CCDC64	ENSG00000135127.11	7.960	2.320	1.432	9.09e-94
RPP40	ENSG00000124787.13	11.980	3.810	1.432	5.27e-141
POLD2	ENSG00000106628.10	121.582	44.470	1.431	1.17e-119
PPIL1	ENSG00000137168.7	29.421	10.280	1.431	2.20e-119
HYOU1	ENSG00000149428.18	77.950	28.300	1.430	9.18e-84
SAMD5	ENSG00000203727.3	4.900	1.190	1.430	1.29e-48
CENPE	ENSG00000138778.11	3.010	0.490	1.428	2.09e-156
SLC35A3	ENSG00000117620.12	23.569	8.130	1.428	7.96e-25
HSPB1P1	ENSG00000236060.2	3.440	0.650	1.428	3.19e-63
BOP1	ENSG00000261236.5	58.651	21.180	1.427	7.57e-115
TDP1	ENSG00000042088.13	10.990	3.460	1.427	1.42e-148
PLA2G10	ENSG00000069764.9	6.690	1.860	1.427	6.77e-6
TBCAP1	ENSG00000226781.1	2.360	0.250	1.427	4.02e-142
SH3PXD2A-AS1	ENSG00000280693.2	1.850	0.060	1.427	6.76e-99
CNNM4	ENSG00000158158.11	17.410	5.850	1.426	6.64e-14
PLEKHA6	ENSG00000143850.12	28.249	9.890	1.425	2.33e-37
C12orf45	ENSG00000151131.9	34.000	12.040	1.424	1.07e-146
NRARP	ENSG00000198435.3	21.450	7.370	1.423	5.76e-22
CNKSR1	ENSG00000142675.17	18.640	6.330	1.422	5.60e-23
LRP11	ENSG00000120256.9	25.690	8.960	1.422	5.14e-133
HSD17B12	ENSG00000149084.11	72.978	26.611	1.422	2.47e-97
NUDT16P1	ENSG00000246082.2	7.280	2.090	1.422	2.85e-40
FAM72A	ENSG00000196550.10	4.140	0.920	1.421	4.38e-159
XRCC2	ENSG00000196584.2	2.320	0.240	1.421	2.19e-183
ATP8B1	ENSG00000081923.10	31.811	11.260	1.420	3.65e-18
BRCC3	ENSG00000185515.14	23.960	8.330	1.420	1.35e-122
CBX4	ENSG00000141582.14	18.830	6.410	1.420	6.30e-127
RAP1GAP	ENSG00000076864.19	9.780	3.030	1.420	2.05e-17
EXOSC4	ENSG00000178896.6	47.649	17.190	1.419	5.22e-130
PPIA	ENSG00000196262.13	2362.829	883.630	1.418	7.13e-74
RP11-386G11.10	ENSG00000258017.1	85.947	31.541	1.418	3.73e-26
PTDSS1	ENSG00000156471.12	81.311	29.821	1.417	4.92e-110
MRPL42	ENSG00000198015.12	47.861	17.300	1.417	1.07e-123
RP11-529K1.3	ENSG00000260537.1	1.670	0.000	1.417	1.82e-32
FAM89A	ENSG00000182118.5	8.660	2.620	1.416	6.73e-94
ATG9B	ENSG00000181652.18	3.160	0.560	1.415	2.54e-82
BRIP1	ENSG00000136492.8	2.280	0.230	1.415	3.10e-44
FBL	ENSG00000105202.7	345.920	129.122	1.415	2.03e-95
TXNDC12	ENSG00000117862.11	50.980	18.491	1.415	3.05e-138
RP11-187E13.1	ENSG00000258474.1	2.040	0.140	1.415	3.57e-64
MPZL3	ENSG00000160588.9	5.980	1.620	1.414	1.04e-69
RHNO1	ENSG00000171792.10	23.840	8.320	1.414	2.53e-140
CHEK2	ENSG00000183765.20	16.731	5.660	1.413	2.56e-114
EEF1A1P5	ENSG00000196205.8	228.967	85.372	1.413	8.88e-61
TIMM8A	ENSG00000126953.5	9.330	2.880	1.413	1.83e-157
LYAR	ENSG00000145220.13	27.140	9.570	1.413	1.09e-130
FAM103A2P	ENSG00000235272.1	8.750	2.660	1.413	1.17e-57
POLR1B	ENSG00000125630.15	12.700	4.150	1.412	6.69e-160
HDDC3	ENSG00000184508.10	22.820	7.960	1.411	6.21e-97
NRAS	ENSG00000213281.4	21.201	7.350	1.411	6.09e-84
TMED2	ENSG00000086598.10	173.584	64.762	1.409	1.46e-103
RPL36	ENSG00000130255.12	1970.163	741.343	1.409	1.21e-70
NUS1P1	ENSG00000235636.1	3.250	0.600	1.409	4.67e-111
MGAM2	ENSG00000257743.8	2.080	0.160	1.409	5.14e-28
BLACAT1	ENSG00000281406.1	1.840	0.070	1.408	8.01e-131
CD68	ENSG00000129226.13	92.699	34.301	1.408	7.99e-37
PHB	ENSG00000167085.11	272.440	102.061	1.408	2.70e-85
APLN	ENSG00000171388.11	2.740	0.410	1.407	3.23e-79
EFNB1	ENSG00000090776.5	49.600	18.100	1.406	1.81e-74
STT3B	ENSG00000163527.9	82.629	30.589	1.405	2.48e-118
TMED10	ENSG00000170348.8	171.396	64.110	1.405	3.97e-72
SNX10	ENSG00000086300.15	5.670	1.520	1.404	2.51e-93
RANBP1	ENSG00000099901.16	162.545	60.799	1.404	4.99e-107
AVL9	ENSG00000105778.17	27.119	9.630	1.403	1.26e-130
C17orf53	ENSG00000125319.14	3.600	0.740	1.403	1.08e-148
HDGF	ENSG00000143321.18	288.074	108.322	1.403	4.73e-100
NEU1	ENSG00000204386.10	63.570	23.420	1.403	1.92e-87
SSR4	ENSG00000180879.13	507.441	191.486	1.401	2.13e-63
RPL10P3	ENSG00000230734.1	1.640	0.000	1.401	9.91e-97
MINOS1-NBL1	ENSG00000270136.5	8.140	2.460	1.401	5.47e-78
PREP	ENSG00000085377.13	57.611	21.209	1.400	1.71e-87
POC1B	ENSG00000139323.13	20.800	7.260	1.400	5.29e-140
PLEKHG4	ENSG00000196155.12	14.490	4.870	1.400	2.92e-64
RP6-65G23.3	ENSG00000259153.1	2.720	0.410	1.400	1.36e-112
LGALS3BP	ENSG00000108679.12	486.973	184.119	1.398	6.21e-59
XDH	ENSG00000158125.9	2.820	0.450	1.398	5.96e-5
ACTG1	ENSG00000184009.9	3175.129	1205.151	1.397	4.03e-51
NSDHL	ENSG00000147383.10	28.181	10.080	1.397	4.34e-123
CERS6-AS1	ENSG00000227617.8	27.710	9.910	1.396	1.76e-36
CNTD2	ENSG00000105219.8	2.420	0.300	1.395	5.35e-83
FRK	ENSG00000111816.7	2.940	0.500	1.393	2.07e-48
FUOM	ENSG00000148803.11	25.500	9.090	1.393	5.11e-47
ALG5	ENSG00000120697.8	61.371	22.760	1.392	6.40e-115
LDHA	ENSG00000134333.13	766.317	291.408	1.392	2.96e-61
RUNX1	ENSG00000159216.18	14.040	4.730	1.392	3.41e-79
FAM83G	ENSG00000188522.14	10.520	3.390	1.392	2.35e-41
TIMM13	ENSG00000099800.7	131.872	49.679	1.391	4.59e-89
IRAK1	ENSG00000184216.11	80.839	30.210	1.391	7.80e-113
HNRNPA1P48	ENSG00000224578.4	30.870	11.150	1.391	1.64e-124
STYK1	ENSG00000060140.8	3.850	0.850	1.390	1.04e-6
UTP14A	ENSG00000156697.12	24.190	8.610	1.390	6.29e-139
IGHV1-24	ENSG00000211950.2	4.660	1.160	1.390	1.52e-4
MRPS12	ENSG00000128626.11	69.261	25.849	1.388	1.12e-108
S100A10	ENSG00000197747.8	960.405	366.227	1.388	9.13e-48
OAS2	ENSG00000111335.12	8.700	2.710	1.387	2.64e-38
IGSF9	ENSG00000085552.16	5.220	1.380	1.386	1.76e-5
PROCR	ENSG00000101000.4	35.050	12.790	1.386	1.80e-49
KIF21B	ENSG00000116852.14	4.170	0.980	1.385	7.47e-74
PMM2	ENSG00000140650.11	47.140	17.430	1.385	1.39e-93
KIAA1211L	ENSG00000196872.10	6.280	1.790	1.384	1.06e-63
CENPO	ENSG00000138092.10	8.180	2.520	1.383	5.66e-132
UMPS	ENSG00000114491.13	30.710	11.160	1.383	9.97e-138
MME	ENSG00000196549.10	2.730	0.430	1.383	2.32e-52
CEP72	ENSG00000112877.7	6.300	1.800	1.382	2.97e-139
GSG2	ENSG00000177602.5	2.180	0.220	1.382	2.46e-127
LINC01605	ENSG00000253161.5	1.840	0.090	1.382	1.45e-110
LINC00261	ENSG00000259974.2	3.640	0.780	1.382	1.33e-15
TTF2	ENSG00000116830.11	15.440	5.310	1.381	1.64e-120
IRF8	ENSG00000140968.10	20.250	7.160	1.381	5.69e-41
RTKN2	ENSG00000182010.10	1.970	0.140	1.381	1.92e-136
RPS7P11	ENSG00000213326.4	4.990	1.300	1.381	3.74e-115
POFUT1	ENSG00000101346.11	35.429	13.000	1.380	4.34e-90
SLC22A18AS	ENSG00000254827.5	7.040	2.090	1.380	4.44e-4
TMEM52	ENSG00000178821.12	5.580	1.530	1.379	1.66e-71
U91328.1	ENSG00000281052.1	1.600	0.000	1.379	2.37e-7
CDK5	ENSG00000164885.12	19.640	6.940	1.378	1.36e-145
LRRC8D	ENSG00000171492.14	16.990	5.920	1.378	7.05e-84
CASP6	ENSG00000138794.9	47.379	17.640	1.376	1.49e-45
ZPR1	ENSG00000109917.10	46.278	17.210	1.376	1.12e-125
SFXN2	ENSG00000156398.12	8.840	2.790	1.376	6.39e-85
CELSR3	ENSG00000008300.14	4.290	1.040	1.375	4.40e-94
PRKCZ	ENSG00000067606.15	22.320	8.000	1.374	1.44e-46
HMGCR	ENSG00000113161.15	30.999	11.350	1.374	4.48e-26
RRBP1	ENSG00000125844.15	152.228	58.169	1.373	4.89e-51
HLA-A	ENSG00000206503.11	1063.054	409.948	1.373	4.85e-36
COPZ1	ENSG00000111481.9	147.461	56.371	1.372	4.48e-108
ERBB3	ENSG00000065361.14	96.783	36.780	1.372	8.37e-56
NUDCD1	ENSG00000120526.10	15.490	5.370	1.372	1.18e-129
NFKBIE	ENSG00000146232.14	14.240	4.890	1.372	4.25e-115
SPCS2P4	ENSG00000228589.3	33.709	12.410	1.372	1.91e-98
FBXO5	ENSG00000112029.9	7.460	2.270	1.371	2.41e-141
KLK12	ENSG00000186474.15	1.820	0.090	1.371	1.43e-56
CEL	ENSG00000170835.13	7.490	2.290	1.368	4.64e-25
TFAM	ENSG00000108064.10	25.069	9.100	1.368	3.59e-100
RSL1D1	ENSG00000171490.12	151.407	58.040	1.368	9.46e-107
FARSA	ENSG00000179115.10	69.661	26.390	1.367	1.90e-127
ZNRF3	ENSG00000183579.15	8.380	2.640	1.366	1.19e-99
RP11-314A20.1	ENSG00000213939.4	2.790	0.470	1.366	7.79e-119
BCAP31	ENSG00000185825.15	297.428	114.840	1.365	7.40e-101
INTS7	ENSG00000143493.12	12.140	4.100	1.365	9.38e-161
XKRX	ENSG00000182489.8	2.090	0.200	1.365	1.97e-119
HMGA2	ENSG00000149948.13	3.220	0.640	1.364	5.75e-68
RP11-343C2.12	ENSG00000272617.1	10.940	3.640	1.364	2.80e-127
APEX2	ENSG00000169188.4	19.160	6.840	1.363	1.12e-118
PLCB4	ENSG00000101333.16	20.920	7.520	1.363	2.99e-42
RPS2P46	ENSG00000189343.7	24.519	8.920	1.363	4.58e-115
LAGE3	ENSG00000196976.6	43.350	16.240	1.363	4.11e-122
RP1-261G23.7	ENSG00000272114.1	53.389	20.150	1.363	1.12e-44
CASC19	ENSG00000254166.1	1.570	0.000	1.362	9.09e-125
CTC-429P9.4	ENSG00000268790.5	5.220	1.420	1.362	1.51e-16
DUSP16	ENSG00000111266.8	21.230	7.650	1.362	1.47e-84
MTATP8P1	ENSG00000240409.1	1.570	0.000	1.362	3.37e-31
SMOX	ENSG00000088826.17	12.280	4.170	1.361	2.42e-89
BCL2L12	ENSG00000126453.9	35.481	13.210	1.360	6.37e-137
CYP3A5	ENSG00000106258.13	28.729	10.580	1.360	7.84e-14
TMEM164	ENSG00000157600.11	19.510	6.990	1.360	3.01e-32
CDC42EP5	ENSG00000167617.2	115.088	44.249	1.359	2.79e-19
SDS	ENSG00000135094.10	3.900	0.910	1.359	1.85e-36
RMI1	ENSG00000178966.15	6.180	1.800	1.359	2.67e-111
ICOSLG	ENSG00000277117.4	3.870	0.900	1.358	7.22e-79
CCDC58	ENSG00000160124.9	45.019	16.970	1.357	1.36e-114
EIF5A	ENSG00000132507.17	537.603	209.251	1.357	1.30e-75
RHBDF2	ENSG00000129667.12	24.820	9.080	1.357	7.28e-94
UGGT1	ENSG00000136731.12	18.500	6.610	1.357	1.54e-117
TMCO1	ENSG00000143183.16	103.228	39.749	1.355	2.81e-49
ADK	ENSG00000156110.13	29.459	10.920	1.354	7.79e-122
PSD4	ENSG00000125637.15	18.450	6.610	1.354	3.61e-41
TMED9	ENSG00000184840.11	204.775	79.561	1.353	8.28e-83
CISD2	ENSG00000145354.9	25.010	9.190	1.352	4.51e-120
DLEU1	ENSG00000176124.11	11.970	4.080	1.352	4.37e-128
ITPKA	ENSG00000137825.10	6.880	2.090	1.351	9.76e-5
RRP7A	ENSG00000189306.10	34.080	12.750	1.351	1.60e-103
MROH6	ENSG00000204839.8	16.450	5.840	1.351	4.17e-48
DDOST	ENSG00000244038.9	212.629	82.830	1.350	1.26e-82
MREG	ENSG00000118242.15	4.480	1.150	1.350	9.24e-93
NAT1	ENSG00000171428.13	7.130	2.190	1.350	2.27e-12
TMSB4XP8	ENSG00000187653.11	19.521	7.050	1.350	1.41e-14
C1GALT1C1	ENSG00000171155.7	31.130	11.610	1.349	3.56e-112
CLDN12	ENSG00000157224.15	33.520	12.550	1.349	4.25e-118
TTLL12	ENSG00000100304.12	49.511	18.840	1.348	1.92e-36
ZBTB45P1	ENSG00000225108.1	2.310	0.300	1.348	1.21e-37
UNC93A	ENSG00000112494.9	1.670	0.050	1.346	2.19e-68
MANF	ENSG00000145050.15	141.778	55.169	1.346	2.27e-67
EIF4BP7	ENSG00000225031.1	3.980	0.960	1.345	2.59e-153
RPS18	ENSG00000231500.6	5936.923	2335.959	1.345	4.29e-57
AIM1	ENSG00000112297.14	14.280	5.020	1.344	2.95e-29
CLPB	ENSG00000162129.12	11.200	3.810	1.343	1.36e-132
SIAE	ENSG00000110013.12	31.710	11.890	1.343	9.85e-10
POLR2D	ENSG00000144231.10	21.830	8.000	1.343	1.85e-141
UCP2	ENSG00000175567.8	52.811	20.210	1.343	4.39e-39
RP5-1056H1.2	ENSG00000278192.1	2.070	0.210	1.343	7.96e-60
ENOPH1	ENSG00000145293.14	35.170	13.270	1.342	4.12e-152
DTD1	ENSG00000125821.11	38.419	14.560	1.341	8.45e-113
CACYBP	ENSG00000116161.17	95.922	37.291	1.340	1.24e-85
C11orf1	ENSG00000137720.7	42.759	16.300	1.339	3.47e-112
GSK3B	ENSG00000082701.14	23.640	8.740	1.339	3.26e-129
KNOP1	ENSG00000103550.13	24.230	8.980	1.338	1.72e-117
ERLIN1	ENSG00000107566.13	27.149	10.140	1.337	2.07e-72
FGFRL1	ENSG00000127418.14	21.580	7.940	1.337	4.07e-91
PIK3R2	ENSG00000105647.14	39.050	14.870	1.336	1.82e-116
ETHE1	ENSG00000105755.7	160.507	62.991	1.336	8.85e-9
PLEKHN1	ENSG00000187583.10	2.100	0.230	1.334	2.01e-124
BCAS1	ENSG00000064787.12	10.560	3.590	1.333	2.56e-3
AFMID	ENSG00000183077.15	41.069	15.710	1.332	4.94e-109
C19orf24	ENSG00000228300.13	87.912	34.329	1.332	2.58e-110
F2R	ENSG00000181104.6	12.270	4.270	1.332	3.51e-65
BBC3	ENSG00000105327.15	18.090	6.590	1.331	3.63e-99
ITGA11	ENSG00000137809.16	4.510	1.190	1.331	5.63e-47
UNC5CL	ENSG00000124602.9	5.460	1.570	1.330	2.65e-71
TMEM182	ENSG00000170417.14	3.600	0.830	1.330	4.80e-163
CYP39A1	ENSG00000146233.7	6.410	1.950	1.329	5.08e-79
H2AFY	ENSG00000113648.16	225.861	89.312	1.329	5.66e-94
SNRPE	ENSG00000182004.12	172.612	68.119	1.329	6.14e-109
RP11-390F4.3	ENSG00000225489.6	2.090	0.230	1.329	6.54e-49
NME1-NME2	ENSG00000243678.11	892.061	354.464	1.329	1.78e-78
RFC2	ENSG00000049541.10	29.970	11.340	1.328	2.65e-117
EIF2S2P4	ENSG00000128692.8	3.290	0.710	1.327	3.36e-121
AGPAT2	ENSG00000169692.12	116.840	46.000	1.326	4.01e-38
STK26	ENSG00000134602.15	14.220	5.070	1.326	6.54e-124
SORL1	ENSG00000137642.12	16.370	5.930	1.326	2.64e-40
TGIF1	ENSG00000177426.20	94.621	37.139	1.326	2.07e-107
HSBP1	ENSG00000230989.6	105.660	41.541	1.326	8.39e-100
LINC00920	ENSG00000246898.1	2.210	0.280	1.326	1.63e-95
EXOSC3	ENSG00000107371.12	34.000	12.980	1.324	3.20e-126
NUDT21	ENSG00000167005.13	51.481	19.970	1.324	2.68e-116
DBI	ENSG00000155368.16	354.145	140.974	1.323	3.36e-45
RP4-583P15.14	ENSG00000273047.1	8.830	2.930	1.323	4.57e-65
NTHL1	ENSG00000065057.7	44.699	17.280	1.322	1.62e-106
GMNN	ENSG00000112312.9	31.769	12.110	1.322	6.80e-37
IGHV1-69	ENSG00000211973.2	2.750	0.500	1.322	8.41e-4
RP11-796E10.1	ENSG00000270460.1	1.500	0.000	1.322	1.41e-131
MCCC2	ENSG00000131844.15	45.610	17.650	1.321	5.75e-84
TNFRSF11A	ENSG00000141655.15	7.170	2.270	1.321	6.78e-14
POMP	ENSG00000132963.7	139.690	55.349	1.320	4.35e-105
TCF19	ENSG00000137310.11	11.930	4.180	1.320	4.09e-99
HLA-DRA	ENSG00000204287.13	282.419	112.508	1.320	8.99e-18
TTC22	ENSG00000006555.10	9.080	3.040	1.319	5.25e-8
GLB1	ENSG00000170266.15	55.799	21.769	1.319	8.44e-100
MRPL14	ENSG00000180992.6	78.738	30.950	1.319	4.84e-102
MSL3P1	ENSG00000224287.2	3.740	0.900	1.319	2.28e-124
HLA-DRB6	ENSG00000229391.7	5.910	1.770	1.319	1.27e-26
YEATS4	ENSG00000127337.6	20.460	7.610	1.318	1.59e-146
ARL14	ENSG00000179674.3	6.550	2.030	1.317	1.74e-6
RPS19	ENSG00000105372.6	4295.170	1723.827	1.317	5.99e-58
TRAP1	ENSG00000126602.10	112.430	44.541	1.317	3.74e-114
FKBP11	ENSG00000134285.10	52.709	20.559	1.317	3.46e-47
HLA-DQA1	ENSG00000196735.11	22.910	8.600	1.317	6.19e-15
NOP16	ENSG00000048162.19	50.429	19.660	1.316	7.97e-104
KLF16	ENSG00000129911.8	17.689	6.510	1.315	1.56e-105
PA2G4	ENSG00000170515.13	157.356	62.630	1.315	5.82e-104
C2orf61	ENSG00000239605.8	1.710	0.090	1.314	2.15e-82
HDHD1	ENSG00000130021.13	18.830	6.980	1.313	1.21e-66
HGD	ENSG00000113924.11	6.250	1.920	1.312	1.08e-5
MYO1B	ENSG00000128641.17	27.310	10.410	1.311	5.07e-88
RRS1	ENSG00000179041.3	33.130	12.760	1.311	8.68e-105
RP5-1180D12.1	ENSG00000280202.1	4.980	1.410	1.311	6.06e-22
RALA	ENSG00000006451.7	40.321	15.660	1.310	1.95e-118
GTF3A	ENSG00000122034.12	149.987	59.891	1.310	9.71e-82
SHFM1	ENSG00000127922.9	288.614	115.792	1.310	1.58e-93
PSMA5	ENSG00000143106.12	96.121	38.159	1.310	2.99e-101
RP11-290L1.3	ENSG00000257453.1	1.480	0.000	1.310	2.68e-44
RP11-293I14.2	ENSG00000258064.1	1.480	0.000	1.310	2.64e-38
MAGOHB	ENSG00000111196.9	27.580	10.540	1.308	6.76e-124
PFDN4	ENSG00000101132.9	63.769	25.170	1.307	1.39e-86
PRPF19	ENSG00000110107.8	110.231	43.949	1.307	2.37e-115
RASSF10	ENSG00000189431.7	1.720	0.100	1.306	1.97e-89
C20orf196	ENSG00000171984.14	10.490	3.650	1.305	9.29e-115
MIPEP	ENSG00000027001.9	25.849	9.870	1.305	2.43e-116
PPP1CA	ENSG00000172531.14	196.855	79.099	1.305	2.80e-63
EPHB4	ENSG00000196411.9	51.271	20.150	1.305	1.44e-106
SH3TC2	ENSG00000169247.11	2.700	0.500	1.303	4.84e-100
C1orf233	ENSG00000228594.3	4.350	1.170	1.302	1.46e-84
PNPLA4	ENSG00000006757.11	18.400	6.870	1.302	5.91e-59
UCK2	ENSG00000143179.12	38.080	14.860	1.301	5.71e-97
TMEM208	ENSG00000168701.18	77.670	30.920	1.301	1.76e-101
P4HB	ENSG00000185624.14	643.813	260.727	1.301	7.30e-94
S100A6	ENSG00000197956.9	3598.300	1460.553	1.300	3.24e-46
RPLP0	ENSG00000089157.15	3549.253	1441.544	1.299	1.60e-57
RP11-212P7.3	ENSG00000273184.1	1.460	0.000	1.299	1.93e-97
WBSCR22	ENSG00000071462.11	116.921	46.970	1.298	1.63e-123
TKFC	ENSG00000149476.14	53.330	21.091	1.298	1.68e-78
MCTS1	ENSG00000232119.7	61.682	24.490	1.298	1.90e-116
RP11-435O5.2	ENSG00000237857.2	1.950	0.200	1.298	5.42e-170
CMTM6	ENSG00000091317.7	43.251	17.010	1.297	6.32e-107
GZMA	ENSG00000145649.7	5.340	1.580	1.297	1.82e-15
IL17D	ENSG00000172458.4	11.730	4.180	1.297	2.99e-87
CCT3	ENSG00000163468.14	242.728	98.318	1.295	5.40e-96
RP11-392P7.6	ENSG00000247498.9	7.120	2.310	1.295	4.97e-80
ABCE1	ENSG00000164163.10	33.700	13.150	1.294	5.78e-124
CYP4F2	ENSG00000186115.12	2.160	0.290	1.293	2.74e-16
MOCOS	ENSG00000075643.5	3.900	1.000	1.293	1.90e-91
CCL4	ENSG00000275302.1	7.570	2.500	1.292	1.53e-37
DNTTIP1	ENSG00000101457.12	69.079	27.611	1.292	2.74e-88
LRRC16A	ENSG00000079691.16	13.690	5.000	1.292	4.12e-53
TNFSF11	ENSG00000120659.14	1.620	0.070	1.292	4.87e-90
SAMD10	ENSG00000130590.13	8.550	2.900	1.292	2.93e-100
SH3KBP1	ENSG00000147010.17	29.339	11.390	1.292	9.45e-47
RAE1	ENSG00000101146.12	39.810	15.680	1.291	4.18e-114
CDHR1	ENSG00000148600.14	18.630	7.030	1.290	1.51e-4
MGST2	ENSG00000085871.8	115.167	46.520	1.290	2.38e-62
RAC2	ENSG00000128340.14	30.300	11.800	1.290	1.74e-30
ISG15	ENSG00000187608.8	73.889	29.629	1.290	3.61e-39
BAX	ENSG00000087088.19	165.088	66.990	1.289	1.30e-70
GSTP1	ENSG00000084207.15	703.642	287.316	1.289	6.14e-65
SDCBP2	ENSG00000125775.14	31.620	12.350	1.289	1.93e-3
LIF	ENSG00000128342.4	9.600	3.340	1.288	1.15e-44
SMYD2	ENSG00000143499.13	30.060	11.720	1.288	5.07e-141
MRPL48	ENSG00000175581.13	58.699	23.450	1.288	5.08e-63
LINC01232	ENSG00000280734.2	3.420	0.810	1.288	5.15e-128
SLC5A6	ENSG00000138074.14	45.940	18.230	1.287	8.75e-82
KLHL35	ENSG00000149243.15	2.270	0.340	1.287	3.24e-110
TONSL	ENSG00000160949.16	8.030	2.700	1.287	7.01e-99
RDM1	ENSG00000278023.4	1.880	0.180	1.287	2.81e-105
ATP11A	ENSG00000068650.18	13.880	5.100	1.286	2.69e-80
PPP1R14B	ENSG00000173457.10	153.478	62.348	1.286	3.47e-95
DUSP6	ENSG00000139318.7	55.280	22.099	1.285	8.80e-55
ZBTB9	ENSG00000213588.5	6.430	2.050	1.285	1.17e-164
ADGRF4	ENSG00000153294.11	1.800	0.150	1.284	6.35e-73
MSI2	ENSG00000153944.10	26.000	10.090	1.284	1.40e-142
ZBTB12	ENSG00000204366.3	6.280	1.990	1.284	1.53e-109
RNF223	ENSG00000237330.2	1.630	0.080	1.284	2.01e-40
RPL7P23	ENSG00000244363.3	2.190	0.310	1.284	1.40e-107
RP11-510N19.5	ENSG00000249007.1	5.210	1.550	1.284	8.91e-4
ALDH4A1	ENSG00000159423.16	13.840	5.100	1.283	4.75e-78
CARHSP1	ENSG00000153048.10	89.393	36.151	1.283	8.04e-91
E2F2	ENSG00000007968.6	2.990	0.640	1.283	3.27e-23
ACTR2	ENSG00000138071.13	106.528	43.230	1.282	8.44e-80
ALDH3A1	ENSG00000108602.17	4.130	1.110	1.282	5.58e-39
SH2D2A	ENSG00000027869.11	7.630	2.550	1.282	3.31e-87
LRRC61	ENSG00000127399.14	17.090	6.440	1.282	1.44e-118
KDM1B	ENSG00000165097.13	17.970	6.800	1.282	4.34e-90
POLQ	ENSG00000051341.13	2.160	0.300	1.281	1.97e-42
OTUB2	ENSG00000089723.9	2.160	0.300	1.281	4.20e-136
TRBV25-1	ENSG00000211751.7	9.060	3.140	1.281	6.87e-18
RP11-173P15.5	ENSG00000256569.1	1.430	0.000	1.281	9.66e-36
CD46	ENSG00000117335.18	174.816	71.391	1.280	5.41e-97
CD3D	ENSG00000167286.9	7.180	2.370	1.279	1.80e-19
IL17RB	ENSG00000056736.9	12.730	4.660	1.279	1.56e-22
HMGB1P5	ENSG00000132967.9	105.733	42.970	1.279	3.22e-74
YARS2	ENSG00000139131.12	22.860	8.830	1.279	4.71e-131
MFAP2	ENSG00000117122.13	26.740	10.440	1.278	1.89e-32
MECOM	ENSG00000085276.17	19.670	7.530	1.277	1.09e-49
MAGT1	ENSG00000102158.19	32.329	12.750	1.277	9.21e-103
TRUB2	ENSG00000167112.9	29.019	11.390	1.277	1.90e-119
IGKV1D-39	ENSG00000251546.1	85.757	34.789	1.277	1.05e-3
CH507-513H4.5	ENSG00000281383.1	2.170	0.310	1.275	6.95e-61
LINC00659	ENSG00000228705.1	1.420	0.000	1.275	3.11e-90
TM4SF20	ENSG00000168955.3	1.660	0.100	1.274	9.94e-19
SEMA5A	ENSG00000112902.11	5.040	1.500	1.273	2.47e-34
SUMO2P1	ENSG00000235238.1	4.170	1.140	1.273	4.24e-34
TECR	ENSG00000099797.11	199.285	81.962	1.272	4.78e-91
HSPA8	ENSG00000109971.13	937.190	387.404	1.272	1.08e-51
TKT	ENSG00000163931.15	287.914	118.610	1.272	1.47e-69
TPRN	ENSG00000176058.11	37.621	15.000	1.271	2.14e-32
S100A16	ENSG00000188643.10	215.522	88.738	1.271	3.83e-43
SNHG17	ENSG00000196756.11	61.328	24.831	1.271	3.13e-66
ACTL10	ENSG00000182584.4	3.390	0.820	1.270	1.01e-117
LINC01133	ENSG00000224259.5	12.120	4.440	1.270	1.90e-11
ACLY	ENSG00000131473.16	59.829	24.240	1.269	2.67e-97
APRT	ENSG00000198931.10	218.895	90.233	1.269	1.16e-71
SRI	ENSG00000075142.13	239.668	98.879	1.269	4.36e-7
TOM1L1	ENSG00000141198.13	36.359	14.510	1.268	2.71e-87
NARS2	ENSG00000137513.9	18.210	6.980	1.267	4.17e-127
SIGMAR1	ENSG00000147955.16	102.500	42.001	1.267	2.94e-111
SMC1A	ENSG00000072501.17	33.981	13.550	1.266	2.51e-64
LINC00467	ENSG00000153363.12	5.180	1.570	1.266	5.33e-99
FAR2	ENSG00000064763.10	23.221	9.080	1.265	9.07e-45
TRAC	ENSG00000277734.4	17.590	6.740	1.264	5.86e-16
SAMD12	ENSG00000177570.13	3.560	0.900	1.263	5.34e-96
SPNS3	ENSG00000182557.7	2.000	0.250	1.263	2.80e-131
OLA1P1	ENSG00000213790.2	1.760	0.150	1.263	1.47e-226
PSRC1	ENSG00000134222.16	9.770	3.490	1.262	2.53e-102
PRKCQ-AS1	ENSG00000237943.6	7.320	2.470	1.262	1.48e-42
HAS3	ENSG00000103044.10	3.890	1.040	1.261	1.27e-28
WDR77	ENSG00000116455.13	42.449	17.130	1.261	1.72e-109
C1QBP	ENSG00000108561.8	185.284	76.802	1.260	1.14e-71
EIF4E	ENSG00000151247.12	58.270	23.750	1.260	8.69e-81
PCDH1	ENSG00000156453.13	35.490	14.240	1.260	5.03e-41
GLS2	ENSG00000135423.12	2.950	0.650	1.259	1.76e-109
LINC00543	ENSG00000260704.1	1.920	0.220	1.259	5.97e-25
SUSD1	ENSG00000106868.16	9.590	3.430	1.257	3.92e-86
VARS	ENSG00000204394.12	59.100	24.150	1.257	1.07e-110
SNORA73A	ENSG00000274266.1	1.510	0.050	1.257	5.23e-20
SLC25A39	ENSG00000013306.15	190.612	79.208	1.256	5.51e-87
XYLB	ENSG00000093217.9	4.540	1.320	1.256	2.85e-82
ULBP3	ENSG00000131019.10	1.770	0.160	1.256	5.93e-169
FAM96A	ENSG00000166797.10	68.950	28.281	1.256	4.04e-50
HPSE	ENSG00000173083.14	3.300	0.800	1.256	8.48e-28
SDHAF3	ENSG00000196636.7	23.410	9.220	1.256	6.22e-73
RP11-334E6.12	ENSG00000263873.1	23.020	9.060	1.256	3.90e-24
RPL26L1	ENSG00000037241.7	48.589	19.779	1.255	1.30e-118
EXPH5	ENSG00000110723.11	1.960	0.240	1.255	9.67e-21
IL23A	ENSG00000110944.8	2.100	0.300	1.254	4.13e-93
2018-09-15	ENSG00000183291.15	203.798	84.882	1.254	1.11e-74
CYB561D2	ENSG00000114395.10	27.010	10.750	1.253	8.33e-57
STXBP2	ENSG00000076944.14	79.478	32.769	1.253	7.24e-29
GPD2	ENSG00000115159.15	13.820	5.220	1.253	2.82e-60
SNRPG	ENSG00000143977.13	162.590	67.620	1.253	1.72e-90
TRAIP	ENSG00000183763.8	6.340	2.080	1.253	2.12e-117
HMGN2P5	ENSG00000234664.1	115.952	48.110	1.252	4.76e-64
COA7	ENSG00000162377.5	12.300	4.590	1.251	4.10e-121
WDR34	ENSG00000119333.11	61.879	25.410	1.251	5.92e-94
ROMO1	ENSG00000125995.15	280.430	117.270	1.251	2.32e-69
ACTR3	ENSG00000115091.11	145.280	60.488	1.250	9.48e-66
NT5C3A	ENSG00000122643.18	44.169	17.990	1.250	1.98e-61
BCL10	ENSG00000142867.12	15.870	6.100	1.249	1.91e-38
CADPS	ENSG00000163618.17	5.630	1.790	1.249	1.48e-41
HMGCS1	ENSG00000112972.14	41.541	16.900	1.249	1.43e-34
PRELID1	ENSG00000169230.9	231.408	96.810	1.249	1.94e-64
EEF1E1	ENSG00000124802.11	27.651	11.060	1.248	1.85e-122
MBNL3	ENSG00000076770.14	4.010	1.110	1.248	4.68e-48
ZNF296	ENSG00000170684.8	4.060	1.130	1.248	3.57e-72
ZNF468	ENSG00000204604.9	8.670	3.070	1.248	1.98e-93
TUBA1B	ENSG00000123416.15	978.005	411.542	1.247	8.86e-57
TNFRSF21	ENSG00000146072.6	37.909	15.390	1.247	2.21e-66
ATP13A2	ENSG00000159363.17	39.091	15.899	1.246	9.02e-84
LDLR	ENSG00000130164.11	42.650	17.400	1.246	1.68e-43
RAB20	ENSG00000139832.4	34.849	14.110	1.246	3.62e-78
FBXO22	ENSG00000167196.13	21.029	8.290	1.246	1.77e-120
SF3B3	ENSG00000189091.12	176.545	73.868	1.246	1.45e-96
AC018738.2	ENSG00000237039.1	2.010	0.270	1.245	2.30e-32
AC239868.2	ENSG00000280874.1	10.450	3.830	1.245	2.61e-12
AC239868.3	ENSG00000281134.1	10.450	3.830	1.245	2.61e-12
TNNI3	ENSG00000129991.12	2.460	0.460	1.245	3.55e-50
RN7SKP54	ENSG00000222636.1	2.580	0.510	1.245	1.19e-17
RP11-30P6.6	ENSG00000234155.1	1.820	0.190	1.245	1.74e-25
CYSTM1	ENSG00000120306.9	126.693	52.921	1.244	5.58e-44
PNO1	ENSG00000115946.7	18.970	7.430	1.244	2.06e-99
SLC35C1	ENSG00000181830.8	25.890	10.350	1.244	2.23e-56
CLNS1A	ENSG00000074201.8	122.776	51.310	1.243	1.56e-109
MRTO4	ENSG00000053372.4	31.111	12.570	1.243	2.83e-114
ARMC10	ENSG00000170632.13	45.670	18.731	1.242	5.43e-128
C4orf48	ENSG00000243449.6	20.069	7.910	1.242	5.42e-31
GAPDH	ENSG00000111640.14	3850.419	1627.790	1.242	8.78e-55
SLC3A2	ENSG00000168003.16	131.890	55.218	1.241	1.60e-88
IPO4	ENSG00000196497.15	31.330	12.680	1.241	1.19e-87
MGC32805	ENSG00000250328.5	1.670	0.130	1.241	1.51e-28
HMBS	ENSG00000256269.6	32.719	13.270	1.241	3.61e-94
CTNNBIP1	ENSG00000178585.14	24.439	9.770	1.240	2.75e-119
GJB4	ENSG00000189433.5	1.410	0.020	1.240	4.11e-102
RAD54B	ENSG00000197275.12	4.290	1.240	1.240	1.90e-119
APOBR	ENSG00000184730.10	11.530	4.310	1.239	1.55e-5
CPD	ENSG00000108582.11	17.771	6.950	1.239	2.04e-90
FIGNL1	ENSG00000132436.11	7.730	2.700	1.238	1.06e-114
FAM71E1	ENSG00000142530.10	3.410	0.870	1.238	1.57e-130
THNSL1	ENSG00000185875.12	4.000	1.120	1.238	1.13e-148
CDHR5	ENSG00000099834.18	28.281	11.420	1.237	3.44e-5
DERL1	ENSG00000136986.9	54.511	22.550	1.237	2.31e-87
UBAC2	ENSG00000134882.15	83.998	35.060	1.237	2.65e-108
RFK	ENSG00000135002.11	23.039	9.200	1.237	1.99e-48
LINC01272	ENSG00000224397.5	3.620	0.960	1.237	7.71e-51
C4BPA	ENSG00000123838.10	1.780	0.180	1.236	4.93e-40
LIMK1	ENSG00000106683.14	18.570	7.310	1.236	4.25e-127
MCM7	ENSG00000166508.17	116.549	48.900	1.236	1.34e-96
MAPKAPK3	ENSG00000114738.10	32.590	13.270	1.235	9.06e-116
KDELR2	ENSG00000136240.9	145.744	61.349	1.235	8.20e-79
CCNE1	ENSG00000105173.13	8.340	2.970	1.234	4.61e-107
MYDGF	ENSG00000074842.7	140.224	59.030	1.234	8.87e-84
NCLN	ENSG00000125912.10	64.471	26.829	1.234	3.17e-84
HTATIP2	ENSG00000109854.13	80.761	33.779	1.233	1.17e-45
FAM207BP	ENSG00000228797.2	1.820	0.200	1.233	4.63e-168
NTMT1	ENSG00000148335.14	52.348	21.711	1.232	1.69e-113
GLOD5	ENSG00000171433.11	2.430	0.460	1.232	7.47e-8
LRRC75A	ENSG00000181350.11	10.630	3.950	1.232	3.54e-8
POU5F1B	ENSG00000212993.4	1.490	0.060	1.232	1.34e-100
GALNT7	ENSG00000109586.11	25.520	10.300	1.231	1.41e-38
TGIF2	ENSG00000118707.9	14.440	5.580	1.231	5.58e-76
KCTD5	ENSG00000167977.8	31.010	12.640	1.231	1.80e-61
TALDO1	ENSG00000177156.10	190.929	80.738	1.231	5.27e-84
CTD-2015H6.3	ENSG00000249042.5	4.160	1.200	1.230	4.32e-152
GDI2	ENSG00000057608.16	176.374	74.630	1.230	6.48e-81
TIGD2	ENSG00000180346.3	4.770	1.460	1.230	1.48e-156
CNPY2	ENSG00000257727.5	154.835	65.480	1.229	7.16e-107
TJP2	ENSG00000119139.16	45.901	19.010	1.229	3.43e-66
EIF2S2	ENSG00000125977.6	88.843	37.361	1.228	1.18e-100
RAD18	ENSG00000070950.9	6.940	2.390	1.228	3.90e-159
GLO1	ENSG00000124767.6	87.541	36.790	1.228	7.75e-101
ILF2	ENSG00000143621.16	151.586	64.119	1.228	1.44e-99
AGRN	ENSG00000188157.13	39.251	16.190	1.227	2.02e-78
CSTB	ENSG00000160213.5	115.872	48.941	1.227	4.17e-75
TSFM	ENSG00000123297.16	45.730	18.970	1.227	7.76e-108
MLXIPL	ENSG00000009950.15	16.170	6.340	1.226	1.50e-28
MYRF	ENSG00000124920.13	8.050	2.870	1.226	1.84e-27
EIF3CL	ENSG00000205609.12	75.019	31.519	1.225	6.89e-86
RRP12	ENSG00000052749.13	20.180	8.060	1.225	3.05e-107
RP11-651P23.4	ENSG00000224831.3	6.900	2.380	1.225	2.82e-76
SLC35E4	ENSG00000100036.12	7.830	2.780	1.224	1.84e-90
NUDT19	ENSG00000213965.3	11.850	4.500	1.224	5.42e-125
UTP18	ENSG00000011260.13	32.680	13.430	1.223	1.22e-131
RRM1	ENSG00000167325.14	37.890	15.660	1.223	2.48e-108
GPR157	ENSG00000180758.11	5.910	1.960	1.223	2.30e-90
CCL5	ENSG00000271503.5	13.070	5.030	1.222	2.21e-16
MRPL37	ENSG00000116221.15	91.277	38.569	1.222	2.66e-102
HMGB2	ENSG00000164104.11	185.966	79.148	1.222	8.96e-70
RRP1	ENSG00000160214.12	25.370	10.310	1.221	4.52e-126
TRBC2	ENSG00000211772.8	18.040	7.170	1.221	5.28e-15
RP11-51O6.1	ENSG00000224631.4	47.431	19.770	1.221	1.72e-89
ASUN	ENSG00000064102.14	21.320	8.580	1.220	5.37e-110
C11orf52	ENSG00000149300.9	5.940	1.980	1.220	4.47e-45
SRMS	ENSG00000125508.3	1.470	0.060	1.220	2.25e-74
PRIM2	ENSG00000146143.17	11.210	4.240	1.220	3.67e-165
TMEM68	ENSG00000167904.14	16.470	6.500	1.220	1.17e-119
USP18	ENSG00000184979.9	6.150	2.070	1.220	3.11e-68
INSIG1	ENSG00000186480.12	38.529	15.970	1.220	4.99e-47
DNAJC19P9	ENSG00000258608.1	2.280	0.410	1.218	2.00e-74
FCGR1A	ENSG00000150337.13	5.120	1.630	1.218	4.40e-28
PSMG3	ENSG00000157778.8	56.230	23.610	1.218	3.54e-107
ZNF28	ENSG00000198538.10	10.420	3.910	1.218	8.18e-77
RP11-49K24.6	ENSG00000267228.6	3.630	0.990	1.218	4.59e-25
ASL	ENSG00000126522.16	77.000	32.561	1.217	1.58e-29
[truncated: 3,364 more rows]

## Sheet: Reported Biomarker
Table S2 Reported biomarkers for colon cancer
A3
AKAP4
ANXA2
AR
ATG5
BAG-1
BANK1
CA
CD
CD44
CDA
CDH12
CEA
CELA1
COX-2
CPA4
CTRL
CYR61
DACH1
DD
DHX32
DPEP1
DVL1
DYX1C1
EDNRB
EFEMP2
FMNL2
GDF15
GLUT1
GM-CSF
GSTA4
HOTAIRM1
HV1
IGFBP3
IGF-I
IGM
II
KNG1
MIC-1
MIF
MMP-7
MS4A1
NEAT1
NLK
NNMT
NUMA
ODC
OLFM4
ORM2
P53
PHB
PLSCR1
PRL
PTPRG
PUF60
RPH3AL
RPS24
SEC24C
SEMA3D
SFRP2
SIMA
SPAG9
SPARC
STOML2
SURVIVIN
TAG-72
TF
TIMP-1
TPS
TRKB
VEGF
VIMENTIN

## Sheet: network features 
Table S3 The definition of these network features
Feature	Definition
Average Shortest Path Length
Betweenness Centrality
Closeness Centrality
Clustering Coefficient
Degree	the number of edges incident to the vertex
Eccentricity	the greatest geodesic distance between the vertex and any other vertex
Radiality
Stress
Topological Coefficient
n denotes the number of the vertexes.
d denotes the diameter of the network.
denotes the shortest distance between
and
.
denotes the total number of shortest paths from node s {\displaystyle s} s to node t.t {\displaystyle t} tt
denotes the total number of shortest paths from node s {\displaystyle s} s to node t that pass through v.t {\displaystyle t} tt
J (n, m) denotes the number of neighbors shared between the nodes n and m, plus one if there is a direct link between n and m.
denotes the neighbors of n

## Sheet: model topology
Table S4 Model topology features for the CCS-PPIN
SUID	AverageShortestPathLength	BetweennessCentrality	biomarker	ClosenessCentrality	ClusteringCoefficient	Degree	Eccentricity	IsSingleNode	name	NeighborhoodConnectivity	NumberOfDirectedEdges	NumberOfUndirectedEdges	p value	PartnerOfMultiEdgedNodePairs	Radiality	selected	SelfLoops	shared name	Stress	TopologicalCoefficient
308725	3.52551179	3.5125E-4	diagnosis	0.28364676	0.11538462	13	9	FALSE	MIF	30.23076923	13	0	5.62E-92	0	0.80572986	FALSE	0	MIF	1037714	0.09683844
306744	3.73417853	2.645E-5	diagnosis	0.26779652	0.62790698	43	10	FALSE	GSTA4	45.8372093	43	0		0	0.78967857	FALSE	0	GSTA4	360886	0.15860626
245995	3.85742492	0.0	diagnosis	0.2592403	1.0	15	10	FALSE	CDH12	31.33333333	15	0		0	0.78019808	FALSE	0	CDH12	0	0.21315193
167369	3.74748	2.072E-5	diagnosis	0.26684599	0.28888889	10	10	FALSE	DHX32	115.5	10	0		0	0.78865538	FALSE	0	DHX32	66554	0.26309795
79175	3.18819495	6.401E-5	diagnosis	0.31365711	0.78991597	35	9	FALSE	AKAP4	113.82857143	35	0		0	0.83167731	FALSE	0	AKAP4	202466	0.07974772
65152	3.15785098	0.00118381	diagnosis	0.31667105	0.55541347	69	8	FALSE	TIMP1	73.44927536	69	0	1.35E-54	0	0.83401146	FALSE	0	TIMP1	5294858	0.05722548
56139	2.97131872	2.0842E-4	diagnosis	0.3365509	0.52332536	209	9	FALSE	RPS24	166.99521531	209	0		0	0.8483601	FALSE	0	RPS24	5640186	0.0716103
42817	3.74893484	1.1001E-4	diagnosis	0.26674243	0.81521739	24	10	FALSE	SFRP2	44.91666667	24	0	7.18E-12	0	0.78854347	FALSE	0	SFRP2	971478	0.20852713
41984	3.46087499	3.8842E-4	diagnosis	0.28894427	0.19458128	29	9	FALSE	MMP7	45.96551724	29	0	1.45E-181	0	0.81070192	FALSE	0	MMP7	2020368	0.07706549
39351	3.92715369	1.634E-5	diagnosis	0.25463735	0.0	3	10	FALSE	RPH3AL	48.0	3	0		0	0.77483433	FALSE	0	RPH3AL	46366	0.33333333
38723	3.47469604	1.056E-5	diagnosis	0.28779496	0.0	2	9	FALSE	GDF15	246.5	2	0	5.18E-155	0	0.80963877	FALSE	0	GDF15	42326	0.50102041
32678	3.90772108	4.288E-5	diagnosis	0.25590363	0.36111111	9	10	FALSE	EFEMP2	20.77777778	9	0	2.55E-35	0	0.77632915	FALSE	0	EFEMP2	133004	0.16360455
32511	4.41639821	6.0E-6	diagnosis	0.22642886	0.5	4	11	FALSE	NNMT	18.75	4	0		0	0.73720014	FALSE	0	NNMT	9322	0.35576923
31582	3.40351242	2.245E-5	diagnosis	0.29381412	0.56666667	16	9	FALSE	BAG1	88.875	16	0		0	0.81511443	FALSE	0	BAG1	128030	0.16254579
30637	3.09072015	3.8401E-4	diagnosis	0.32354919	0.84005468	133	9	FALSE	EDNRB	188.0	133	0	6.02E-53	0	0.83917537	FALSE	0	EDNRB	2466280	0.10449414
23757	2.84713707	0.00289418	diagnosis	0.35123002	0.44283747	121	9	FALSE	TF	117.90909091	121	0	7.65E-79	0	0.85791253	FALSE	0	TF	17041692	0.04075669
22544	3.37264886	4.5364E-4	diagnosis	0.29650285	0.34	25	9	FALSE	SPAG9	58.92	25	0		0	0.81748855	FALSE	0	SPAG9	2584724	0.09280757
22309	5.86792061	0.0	diagnosis	0.17041812	0.0	1	11	FALSE	DACH1	2.0	1	0	8.29E-108	0	0.62554457	FALSE	0	DACH1	0	0.0
14736	3.60033254	6.29E-6	diagnosis	0.27775212	0.27777778	9	9	FALSE	CYR61	67.44444444	9	0	2.72E-19	0	0.79997442	FALSE	0	CYR61	23174	0.17889773
10257	3.24597319	4.7657E-4	diagnosis	0.30807402	0.39327339	78	10	FALSE	SEC24C	78.8974359	78	0		0	0.82723283	FALSE	0	SEC24C	3383748	0.07338104
9809	4.43146628	0.0	diagnosis	0.22565894	0.0	1	11	FALSE	DPEP1	41.0	1	0	2.18E-181	0	0.73604106	FALSE	0	DPEP1	0	0.0
8439	3.26519796	3.1584E-4	diagnosis	0.30626014	0.19166667	16	9	FALSE	PHB	83.5	16	0	2.7E-85	0	0.825754	FALSE	0	PHB	970160	0.09717366
6735	4.30873948	0.0	diagnosis	0.23208644	1.0	4	10	FALSE	SEMA3D	34.75	4	0		0	0.74548158	FALSE	0	SEMA3D	0	0.72395833
5985	3.15068066	1.1501E-4	diagnosis	0.31739173	0.225	16	8	FALSE	IGFBP3	129.625	16	0		0	0.83456303	FALSE	0	IGFBP3	665432	0.09597222
5474	2.88600229	0.00330024	diagnosis	0.34650007	0.1851624	128	9	FALSE	CD44	81.5546875	128	0	3.94E-74	0	0.8549229	FALSE	0	CD44	18844540	0.03208288
5108	4.06671516	4.1718E-4	diagnosis	0.24589871	0.0	4	10	FALSE	MS4A1	20.25	4	0		0	0.76409883	FALSE	0	MS4A1	1882752	0.25
2984	2.99158267	0.00141784	diagnosis	0.33427122	0.2759522	104	9	FALSE	DVL1	110.63461538	104	0		0	0.84680133	FALSE	0	DVL1	15480686	0.05112061
2665	3.27091344	3.0429E-4	diagnosis	0.305725	0.86678593	130	9	FALSE	PUF60	162.35384615	130	0		0	0.82531435	FALSE	0	PUF60	4485462	0.14241565
2055	3.22820326	5.8634E-4	diagnosis	0.30976984	0.19047619	15	8	FALSE	ANXA2	78.26666667	15	0	2.36E-69	0	0.82859975	FALSE	0	ANXA2	1419934	0.07652628
1915	3.50213031	3.498E-5	diagnosis	0.28554049	0.3	5	10	FALSE	PLSCR1	97.6	5	0		0	0.80752844	FALSE	0	PLSCR1	134102	0.23707317
1791	3.32224878	1.7892E-4	diagnosis	0.30100094	0.17316017	22	9	FALSE	NLK	62.22727273	22	0		0	0.82136548	FALSE	0	NLK	846374	0.09358289
374644	3.30094565	9.285E-5		0.30294349	0.5610938	108	10	FALSE	COPZ2	96.74074074	108	0	1.91E-50	0	0.82300418	FALSE	0	COPZ2	2198060	0.10677786
367414	4.02597942	0.0		0.24838676	0.0	1	10	FALSE	ARMCX1	103.0	1	0	1.33E-104	0	0.76723235	FALSE	0	ARMCX1	0	0.0
367181	2.9512626	7.3528E-4		0.33883803	0.64424242	100	9	FALSE	M6PR	133.15	100	0		0	0.84990288	FALSE	0	M6PR	6386626	0.05268698
363184	3.64054869	2.465E-5		0.27468387	0.06666667	6	10	FALSE	PGRMC1	53.5	6	0		0	0.79688087	FALSE	0	PGRMC1	54786	0.17611111
362917	2.82354775	0.00340586		0.35416437	0.26671119	182	9	FALSE	DVL2	115.45054945	182	0		0	0.8597271	FALSE	0	DVL2	27017498	0.03705088
362058	3.35924348	2.107E-5		0.29768607	0.78912363	72	10	FALSE	ARFGAP3	104.95833333	72	0		0	0.81851973	FALSE	0	ARFGAP3	569416	0.13684268
358214	3.92964772	0.0		0.25447574	0.0	1	10	FALSE	TMEM123	117.0	1	0	1.22E-74	0	0.77464248	FALSE	0	TMEM123	0	0.0
357471	3.69354671	1.98E-6		0.27074248	0.0	2	10	FALSE	ANKFY1	271.0	2	0	1.05E-57	0	0.7928041	FALSE	0	ANKFY1	4168	0.50092764
355775	3.39353632	6.74E-6		0.29467785	0.2	5	9	FALSE	ACAP1	136.2	5	0		0	0.81588182	FALSE	0	ACAP1	55286	0.23611111
355739	3.76680869	8.0E-7		0.26547672	0.95604396	14	10	FALSE	RABEPK	80.71428571	14	0		0	0.78716856	FALSE	0	RABEPK	9710	0.28320802
355707	3.66424192	2.0677E-4		0.27290775	0.38333333	16	10	FALSE	PLIN3	43.5	16	0		0	0.79505831	FALSE	0	PLIN3	753470	0.15704545
355661	2.92164606	0.00135145		0.34227281	0.47429845	124	9	FALSE	VAMP3	119.66935484	124	0		0	0.85218107	FALSE	0	VAMP3	13223126	0.04451385
355325	2.99220617	5.25E-6		0.33420157	0.97754947	73	9	FALSE	FCHO1	159.20547945	73	0	1.15E-85	0	0.84675337	FALSE	0	FCHO1	104276	0.06689306
355176	2.98420451	5.48E-6		0.33509768	0.97535798	78	9	FALSE	REPS1	156.03846154	78	0		0	0.84736888	FALSE	0	REPS1	109250	0.06442546
354507	2.98274966	7.787E-5		0.33526112	0.9470951	79	9	FALSE	AMPH	154.17721519	79	0	1.1E-70	0	0.8474808	FALSE	0	AMPH	333278	0.06352063
354505	2.99428453	3.0E-8		0.3339696	0.99658237	77	9	FALSE	SLC2A8	156.98701299	77	0		0	0.8465935	FALSE	0	SLC2A8	492	0.06621131
354497	2.99428453	3.0E-8		0.3339696	0.99658237	77	9	FALSE	SNX18	156.98701299	77	0		0	0.8465935	FALSE	0	SNX18	492	0.06621131
354443	2.98867297	3.94E-4		0.33459666	0.94904252	79	9	FALSE	FNBP1L	153.65822785	79	0		0	0.84702516	FALSE	0	FNBP1L	1348624	0.06450276
354441	3.38231321	0.0		0.29565565	0.0	1	9	FALSE	RNF150	939.0	1	0	2.0E-89	0	0.81674514	FALSE	0	RNF150	0	0.0
354426	3.36402369	0.0		0.29726307	1.0	3	9	FALSE	ENGASE	873.66666667	3	0		0	0.81815202	FALSE	0	ENGASE	0	0.86932007
354290	3.62194742	3.886E-5		0.27609457	0.30555556	9	9	FALSE	ESRRA	55.44444444	9	0		0	0.79831174	FALSE	0	ESRRA	116482	0.16801347
353492	3.4979736	5.849E-5		0.2858798	0.27777778	9	9	FALSE	FKBP4	47.77777778	9	0	1.49E-65	0	0.80784818	FALSE	0	FKBP4	177070	0.13784219
352554	4.02899304	1.817E-4		0.24820097	0.60582011	28	10	FALSE	CYP26B1	46.42857143	28	0	4.42E-59	0	0.76700054	FALSE	0	CYP26B1	1906844	0.2637987
351767	4.02982438	5.595E-5		0.24814977	0.64957265	27	10	FALSE	CYP26C1	48.03703704	27	0		0	0.76693659	FALSE	0	CYP26C1	957952	0.27449735
351389	3.99740206	1.03E-6		0.25016248	0.96631823	42	10	FALSE	NDUFAF7	56.42857143	42	0		0	0.76943061	FALSE	0	NDUFAF7	5274	0.33789564
349572	3.70123662	3.2998E-4		0.27017997	0.7487013	56	10	FALSE	NDUFB3	58.26785714	56	0		0	0.79221257	FALSE	0	NDUFB3	1315740	0.13421659
349560	3.64501715	3.2865E-4		0.27434713	0.9213732	43	9	FALSE	NDUFAF2	57.79069767	43	0		0	0.79653714	FALSE	0	NDUFAF2	870494	0.20557808
349513	3.80692092	4.92E-5		0.26267948	0.83454282	53	10	FALSE	NDUFB4	54.77358491	53	0		0	0.78408301	FALSE	0	NDUFB4	186286	0.22258015
349459	5.18227164	2.81E-6		0.19296557	0.0	2	11	FALSE	FUCA2	2.5	2	0	1.11E-92	0	0.6782868	FALSE	0	FUCA2	4984	0.5
349439	3.76857529	1.75E-5		0.26535227	0.73626374	14	10	FALSE	HS3ST1	65.5	14	0		0	0.78703267	FALSE	0	HS3ST1	102880	0.22639644
348969	3.79497038	0.0		0.26350667	1.0	12	10	FALSE	HS3ST5	72.08333333	12	0		0	0.78500228	FALSE	0	HS3ST5	0	0.29302168
348952	4.29013821	0.0		0.23309272	1.0	5	10	FALSE	SEMA3F	30.8	5	0		0	0.74691245	FALSE	0	SEMA3F	0	0.616
348829	4.34220098	0.0		0.23029795	0.0	1	10	FALSE	SEMA6C	35.0	1	0	8.24E-82	0	0.74290762	FALSE	0	SEMA6C	0	0.0
348388	2.91645017	9.6507E-4		0.34288259	0.45277778	145	9	FALSE	PSMA4	148.87586207	145	0		0	0.85258076	FALSE	0	PSMA4	13347268	0.05971755
347451	2.907825	5.0997E-4		0.34389965	0.44310875	147	9	FALSE	PSMC4	149.16326531	147	0		0	0.85324423	FALSE	0	PSMC4	10735992	0.05909797
342435	3.26124909	5.1942E-4		0.30663098	0.34782609	24	9	FALSE	ERLEC1	130.91666667	24	0		0	0.82605776	FALSE	0	ERLEC1	3668082	0.1085199
342420	3.33638159	0.0		0.29972591	1.0	10	9	FALSE	RNF185	284.2	10	0		0	0.82027834	FALSE	0	RNF185	0	0.26710526
342418	3.21240777	8.8619E-4		0.31129298	0.4	26	9	FALSE	DERL2	130.76923077	26	0		0	0.82981479	FALSE	0	DERL2	6214226	0.09829381
339425	3.88465136	1.978E-5		0.25742336	0.59649123	19	10	FALSE	CYP51A1	24.57894737	19	0	1.33E-84	0	0.77810374	FALSE	0	CYP51A1	137574	0.16385965
338693	3.8467214	6.619E-5		0.25996164	0.45751634	18	10	FALSE	TM7SF2	22.83333333	18	0		0	0.78102143	FALSE	0	TM7SF2	289338	0.15352853
338644	3.93536319	1.0E-7		0.25410615	0.0	4	10	FALSE	USP28	49.0	4	0		0	0.77420283	FALSE	0	USP28	470	0.30379747
338406	3.70819911	2.6E-7		0.26967268	0.68333333	16	9	FALSE	CCL18	172.125	16	0	4.14E-40	0	0.79167699	FALSE	0	CCL18	2188	0.40580778
336272	3.6852333	5.15E-6		0.27135324	0.66666667	6	9	FALSE	PDK4	44.83333333	6	0	2.21E-138	0	0.79344359	FALSE	0	PDK4	20556	0.25818882
335791	3.69313104	5.4E-7		0.27077295	0.63235294	17	9	FALSE	CCL26	167.58823529	17	0		0	0.79283607	FALSE	0	CCL26	3362	0.38856285
335532	4.83581004	2.4E-6		0.20679059	0.0	2	11	FALSE	SLC4A7	8.0	2	0	7.04E-37	0	0.70493769	FALSE	0	SLC4A7	3600	0.5
335481	5.27226437	3.39E-6		0.18967182	0.5	4	11	FALSE	MYO15A	4.75	4	0		0	0.67136428	FALSE	0	MYO15A	4676	0.5
335392	3.11191936	0.00111423		0.32134509	0.21683226	59	9	FALSE	RALA	72.08474576	59	0	1.95E-118	0	0.83754466	FALSE	0	RALA	5232668	0.04516232
334526	3.67203575	3.27E-6		0.2723285	0.0	3	9	FALSE	CSDA	76.0	3	0		0	0.79445879	FALSE	0	CSDA	9130	0.33333333
333375	3.40413592	8.311E-5		0.2937603	0.22906404	29	10	FALSE	RALBP1	98.27586207	29	0		0	0.81506647	FALSE	0	RALBP1	853034	0.13012103
332718	3.70923828	6.0E-8		0.26959713	0.66666667	3	10	FALSE	RALGAPA2	69.0	3	0		0	0.79159706	FALSE	0	RALGAPA2	546	0.3556701
332172	2.99220617	5.25E-6		0.33420157	0.97754947	73	9	FALSE	FCHO2	159.20547945	73	0		0	0.84675337	FALSE	0	FCHO2	104276	0.06689306
332103	4.37088226	0.0		0.22878676	1.0	2	10	FALSE	SERGEF	27.0	2	0		0	0.74070136	FALSE	0	SERGEF	0	0.51923077
332078	3.40590253	6.19E-5		0.29360793	0.75324675	22	9	FALSE	KIAA0528	60.68181818	22	0		0	0.81493057	FALSE	0	KIAA0528	194068	0.09899155
332066	3.42169802	4.4165E-4		0.29225256	0.42160279	42	9	FALSE	EXOC2	44.83333333	42	0		0	0.81371554	FALSE	0	EXOC2	2203138	0.07023436
331958	4.03263016	2.4E-5		0.24797712	0.0	3	10	FALSE	BAIAP2L1	26.33333333	3	0	2.67E-74	0	0.76672076	FALSE	0	BAIAP2L1	50356	0.33333333
331955	4.31424712	2.92E-6		0.23179015	0.0	2	11	FALSE	ROBO4	14.5	2	0		0	0.74505791	FALSE	0	ROBO4	4434	0.5
331846	3.19245558	4.2189E-4		0.3132385	0.41333333	76	9	FALSE	CACNG3	82.02631579	76	0		0	0.83134957	FALSE	0	CACNG3	9851322	0.0574012
329953	3.44466383	4.4798E-4		0.29030409	0.66085947	42	9	FALSE	TRPC5	59.88095238	42	0		0	0.81194894	FALSE	0	TRPC5	3642026	0.06965464
329947	3.44944404	2.763E-5		0.28990179	0.94453782	35	9	FALSE	CATSPERB	70.6	35	0		0	0.81158123	FALSE	0	CATSPERB	108716	0.08286385
329942	3.48695833	2.616E-5		0.28678289	0.9031746	36	9	FALSE	CASQ2	67.88888889	36	0	3.43E-102	0	0.80869551	FALSE	0	CASQ2	253252	0.0837101
329553	3.26634106	5.638E-5		0.30615297	0.61215539	57	9	FALSE	CACNG1	97.10526316	57	0		0	0.82566607	FALSE	0	CACNG1	2495844	0.07719019
329467	3.21760366	1.3633E-4		0.3107903	0.47080745	70	9	FALSE	CACNG7	87.3	70	0		0	0.8294151	FALSE	0	CACNG7	3961444	0.06404989
329358	2.81398732	0.00109401		0.35536763	0.34870596	158	9	FALSE	PPP2R5B	144.7721519	158	0		0	0.86046251	FALSE	0	PPP2R5B	17455294	0.04549523
328140	3.21500572	2.7636E-4		0.31104144	0.46661829	53	9	FALSE	CACNG4	100.0	53	0		0	0.82961494	FALSE	0	CACNG4	7084974	0.07304602
328133	3.84256469	0.0		0.26024285	1.0	16	9	FALSE	OLFM2	49.25	16	0		0	0.78134118	FALSE	0	OLFM2	0	0.27982955
328118	3.48893277	1.66E-5		0.2866206	0.86549708	19	9	FALSE	GRIN3B	108.42105263	19	0		0	0.80854363	FALSE	0	GRIN3B	209994	0.12419365
327497	3.84256469	0.0		0.26024285	1.0	16	9	FALSE	SHISA9	49.25	16	0	1.26E-35	0	0.78134118	FALSE	0	SHISA9	0	0.27982955
327477	3.25740414	5.735E-5		0.30699292	0.55748792	46	9	FALSE	CACNG5	109.47826087	46	0		0	0.82635353	FALSE	0	CACNG5	1572992	0.08633932
327466	5.04021615	0.0		0.19840419	1.0	2	11	FALSE	LGI2	8.0	2	0		0	0.68921414	FALSE	0	LGI2	0	1.0
327433	3.46825314	2.8711E-4		0.28832959	0.80227596	38	9	FALSE	CATSPER2	64.28947368	38	0		0	0.81013437	FALSE	0	CATSPER2	1534504	0.07907684
327365	3.49371298	0.0		0.28622844	1.0	34	9	FALSE	MICU1	71.23529412	34	0		0	0.80817592	FALSE	0	MICU1	0	0.08860111
327358	3.49371298	0.0		0.28622844	1.0	34	9	FALSE	CATSPERG	71.23529412	34	0		0	0.80817592	FALSE	0	CATSPERG	0	0.08860111
327356	3.26592539	6.023E-5		0.30619193	0.6	56	9	FALSE	CACNA2D1	97.58928571	56	0	2.04E-72	0	0.82569805	FALSE	0	CACNA2D1	2603352	0.07776039
327348	3.49371298	0.0		0.28622844	1.0	34	9	FALSE	CATSPERD	71.23529412	34	0		0	0.80817592	FALSE	0	CATSPERD	0	0.08860111
327347	3.49371298	0.0		0.28622844	1.0	34	9	FALSE	C22orf32	71.23529412	34	0		0	0.80817592	FALSE	0	C22orf32	0	0.08860111
325969	3.63514497	8.706E-5		0.27509219	0.39285714	8	10	FALSE	DAAM1	73.125	8	0		0	0.79729654	FALSE	0	DAAM1	350002	0.19979508
325827	3.76109321	0.0		0.26588014	1.0	6	10	FALSE	CTHRC1	96.16666667	6	0	2.5E-108	0	0.78760821	FALSE	0	CTHRC1	0	0.41451149
325549	3.17801102	4.0983E-4		0.31466222	0.41578947	76	9	FALSE	CACNG8	83.30263158	76	0		0	0.83246069	FALSE	0	CACNG8	9930120	0.0569396
325201	3.80047802	0.0		0.26312479	1.0	4	10	FALSE	DAAM2	97.75	4	0	1.29E-153	0	0.78457861	FALSE	0	DAAM2	0	0.50386598
325024	3.58443313	1.206E-5		0.27898414	0.19047619	7	10	FALSE	INVS	117.14285714	7	0		0	0.80119745	FALSE	0	INVS	58726	0.22823661
325021	3.80442689	0.0		0.26285168	1.0	3	10	FALSE	ANKRD6	127.66666667	3	0	3.26E-76	0	0.78427485	FALSE	0	ANKRD6	0	0.66841187
324546	3.80442689	0.0		0.26285168	1.0	3	10	FALSE	CXXC4	127.66666667	3	0		0	0.78427485	FALSE	0	CXXC4	0	0.66841187
324531	3.80442689	0.0		0.26285168	1.0	3	10	FALSE	CCDC88C	127.66666667	3	0		0	0.78427485	FALSE	0	CCDC88C	0	0.66841187
324309	3.80442689	0.0		0.26285168	1.0	3	10	FALSE	NKD2	127.66666667	3	0	2.68E-40	0	0.78427485	FALSE	0	NKD2	0	0.66841187
323897	3.24243999	0.0		0.30840972	1.0	41	9	FALSE	KLHL12	202.51219512	41	0		0	0.82750462	FALSE	0	KLHL12	0	0.16612977
323188	3.41099449	2.6442E-4		0.29316963	0.22924901	23	9	FALSE	LATS1	43.60869565	23	0		0	0.81453889	FALSE	0	LATS1	1210328	0.06036302
322857	3.02358932	9.951E-4		0.33073275	0.29037801	97	9	FALSE	DVL3	112.09278351	97	0		0	0.84433928	FALSE	0	DVL3	13353736	0.05579531
322738	3.60781461	8.6E-7		0.2771761	0.66666667	9	9	FALSE	RPAP3	96.22222222	9	0		0	0.79939888	FALSE	0	RPAP3	5858	0.16881092
322010	3.30551803	2.714E-5		0.30252444	0.61578947	20	9	FALSE	CX3CL1	175.0	20	0		0	0.82265246	FALSE	0	CX3CL1	216804	0.19374308
321812	3.4820742	0.0		0.28718515	0.0	1	9	FALSE	LYPD6B	480.0	1	0	1.1E-75	0	0.80907122	FALSE	0	LYPD6B	0	0.0
321806	3.4820742	0.0		0.28718515	0.0	1	9	FALSE	GLS2	480.0	1	0	1.76E-109	0	0.80907122	FALSE	0	GLS2	0	0.0
321750	3.4820742	0.0		0.28718515	0.0	1	9	FALSE	CELA2B	480.0	1	0		0	0.80907122	FALSE	0	CELA2B	0	0.0
321508	3.4820742	0.0		0.28718515	0.0	1	9	FALSE	PPM1J	480.0	1	0		0	0.80907122	FALSE	0	PPM1J	0	0.0
321467	3.4820742	0.0		0.28718515	0.0	1	9	FALSE	SETD9	480.0	1	0		0	0.80907122	FALSE	0	SETD9	0	0.0
321426	3.65852645	6.9E-7		0.27333409	0.68421053	19	9	FALSE	CCL22	150.0	19	0		0	0.79549797	FALSE	0	CCL22	5536	0.34090909
320507	4.39592643	0.0		0.22748333	1.0	3	11	FALSE	ENSG00000261576	82.0	3	0		0	0.73877489	FALSE	0	ENSG00000261576	0	0.98795181
320185	3.50254598	1.12E-6		0.2855066	0.96598639	49	10	FALSE	TMEM115	106.65306122	49	0		0	0.80749646	FALSE	0	TMEM115	35094	0.18107481
320048	3.45360075	7.035E-5		0.28955287	0.7905786	63	10	FALSE	RINT1	101.03174603	63	0		0	0.81126148	FALSE	0	RINT1	679032	0.13554916
319992	3.43427206	1.3001E-4		0.29118252	0.67967807	71	10	FALSE	USE1	97.67605634	71	0		0	0.8127483	FALSE	0	USE1	1709904	0.14343033
319926	3.1003845	4.8807E-4		0.32254064	0.51542857	126	9	FALSE	ZW10	121.56349206	126	0		0	0.83843196	FALSE	0	ZW10	8436712	0.07026791
319837	3.62485711	0.0		0.27587294	1.0	23	10	FALSE	SCYL1	93.30434783	23	0		0	0.79808791	FALSE	0	SCYL1	0	0.29066775
319821	3.13727528	0.00135876		0.31874793	0.49115442	116	10	FALSE	COPB1	94.95689655	116	0		0	0.83559421	FALSE	0	COPB1	6958992	0.07133604
319818	3.25418269	2.6568E-4		0.30729682	0.5411176	110	10	FALSE	COPE	97.58181818	110	0		0	0.82660133	FALSE	0	COPE	4065858	0.09284664
319799	3.23516575	1.848E-4		0.30910317	0.55113829	109	9	FALSE	COPZ1	97.68807339	109	0	4.48E-108	0	0.82806417	FALSE	0	COPZ1	3621598	0.08945794
319796	3.52229035	8.522E-5		0.28390618	0.6344086	31	10	FALSE	NCALD	82.32258065	31	0	1.72E-31	0	0.80597767	FALSE	0	NCALD	596266	0.19234248
319772	3.30084173	1.5012E-4		0.30295303	0.55113829	109	10	FALSE	TMED3	95.88073394	109	0	3.67E-110	0	0.82301217	FALSE	0	TMED3	2852782	0.10582862
319592	3.13301465	6.1138E-4		0.3191814	0.5507985	109	9	FALSE	TMED7	100.24770642	109	0		0	0.83592195	FALSE	0	TMED7	4284748	0.0758808
319479	4.06297412	2.15E-6		0.24612512	0.89285714	8	10	FALSE	TRAPPC8	45.0	8	0		0	0.76438661	FALSE	0	TRAPPC8	34936	0.29220779
319459	3.73968617	6.94E-6		0.26740212	0.16666667	4	10	FALSE	LETM1	56.0	4	0		0	0.78925491	FALSE	0	LETM1	21336	0.25458716
318521	3.18913021	4.2249E-4		0.31356512	0.47808299	59	10	FALSE	CTSZ	87.16949153	59	0		0	0.83160537	FALSE	0	CTSZ	1857110	0.05718671
318514	3.40309675	1.1594E-4		0.29385001	0.74285714	36	10	FALSE	TFG	65.83333333	36	0		0	0.8151464	FALSE	0	TFG	460782	0.09989884
318296	4.2536631	5.0E-8		0.23509149	0.95238095	7	10	FALSE	BET3L	31.14285714	7	0		0	0.74971822	FALSE	0	BET3L	216	0.64880952
318286	3.43427206	8.075E-5		0.29118252	0.84615385	39	10	FALSE	TRAPPC5	67.53846154	39	0		0	0.8127483	FALSE	0	TRAPPC5	832514	0.10635978
318267	3.41619038	1.0779E-4		0.29272373	0.80384615	40	10	FALSE	TRAPPC1	67.4	40	0		0	0.8141392	FALSE	0	TRAPPC1	949426	0.09893539
318257	3.36766081	3.08E-5		0.29694202	0.91891892	37	10	FALSE	TRAPPC9	74.08108108	37	0		0	0.81787225	FALSE	0	TRAPPC9	123806	0.09873874
318251	3.35591811	2.4069E-4		0.29798105	0.76585366	41	10	FALSE	TRAPPC4	68.70731707	41	0		0	0.81877553	FALSE	0	TRAPPC4	1497292	0.09160976
318243	3.958329	3.25E-6		0.25263186	0.33333333	6	10	FALSE	TSR3	102.5	6	0		0	0.77243623	FALSE	0	TSR3	16462	0.29454023
317043	4.36225709	0.0		0.22923913	0.0	1	10	FALSE	NDUFA4L2	77.0	1	0		0	0.74136484	FALSE	0	NDUFA4L2	0	0.0
317028	4.36225709	0.0		0.22923913	0.0	1	10	FALSE	C15orf48	77.0	1	0	4.79E-14	0	0.74136484	FALSE	0	C15orf48	0	0.0
316808	3.9072015	8.8E-7		0.25593766	0.96985816	48	10	FALSE	NDUFC1	56.54166667	48	0		0	0.77636912	FALSE	0	NDUFC1	12014	0.30236185
316787	3.9072015	8.8E-7		0.25593766	0.96985816	48	10	FALSE	NDUFB1	56.54166667	48	0		0	0.77636912	FALSE	0	NDUFB1	12014	0.30236185
316782	3.9277772	9.4E-7		0.25459693	0.93838384	45	10	FALSE	ENSG00000267855	57.51111111	45	0		0	0.77478637	FALSE	0	ENSG00000267855	7100	0.30110529
316666	3.73189234	2.9785E-4		0.26796057	0.63169399	61	10	FALSE	NDUFS7	49.16393443	61	0		0	0.78985444	FALSE	0	NDUFS7	942496	0.15982272
316652	3.82458693	3.39E-5		0.26146614	0.69011105	62	10	FALSE	NDUFB7	54.19354839	62	0		0	0.78272408	FALSE	0	NDUFB7	159884	0.20843672
316514	3.75652084	0.0		0.26620377	1.0	2	10	FALSE	ACCSL	280.0	2	0		0	0.78795994	FALSE	0	ACCSL	0	0.98591549
316505	3.75652084	0.0		0.26620377	1.0	2	10	FALSE	ENSG00000258466	280.0	2	0		0	0.78795994	FALSE	0	ENSG00000258466	0	0.98591549
316472	3.75652084	0.0		0.26620377	1.0	2	10	FALSE	HSD11B1L	280.0	2	0		0	0.78795994	FALSE	0	HSD11B1L	0	0.98591549
316441	3.75652084	0.0		0.26620377	1.0	2	10	FALSE	ENSG00000267149	280.0	2	0		0	0.78795994	FALSE	0	ENSG00000267149	0	0.98591549
316339	4.66548893	0.0		0.21433981	0.0	1	11	FALSE	MCOLN2	52.0	1	0		0	0.71803931	FALSE	0	MCOLN2	0	0.0
316212	3.21188818	7.9968E-4		0.31134334	0.36056049	77	9	FALSE	ITGA3	74.42857143	77	0		0	0.82985476	FALSE	0	ITGA3	4374992	0.06359196
315859	3.84651356	0.0		0.25997569	1.0	2	10	FALSE	NPNT	124.0	2	0		0	0.78103742	FALSE	0	NPNT	0	0.68131868
313462	3.62506495	5.06E-6		0.27585713	0.54940711	23	10	FALSE	TNN	88.56521739	23	0		0	0.79807193	FALSE	0	TNN	45406	0.19947121
313305	3.67463369	0.0		0.27213597	1.0	2	9	FALSE	SHROOM1	216.0	2	0		0	0.79425895	FALSE	0	SHROOM1	0	0.77142857
312164	3.58983685	5.23E-6		0.27856419	0.6047619	21	10	FALSE	LAMB4	90.19047619	21	0		0	0.80078178	FALSE	0	LAMB4	72846	0.20256822
311776	3.20908241	2.4722E-4		0.31161556	0.37513514	75	9	FALSE	ITGA9	72.10666667	75	0		0	0.83007058	FALSE	0	ITGA9	2147002	0.06330699
311554	3.84713707	0.0		0.25993355	0.0	1	10	FALSE	LRRC23	170.0	1	0		0	0.78098946	FALSE	0	LRRC23	0	0.0
311531	3.84713707	0.0		0.25993355	0.0	1	10	FALSE	PODNL1	170.0	1	0	6.28E-70	0	0.78098946	FALSE	0	PODNL1	0	0.0
311529	3.84713707	0.0		0.25993355	0.0	1	10	FALSE	LRRC17	170.0	1	0		0	0.78098946	FALSE	0	LRRC17	0	0.0
311527	3.84713707	0.0		0.25993355	0.0	1	10	FALSE	LRRC63	170.0	1	0		0	0.78098946	FALSE	0	LRRC63	0	0.0
311523	3.84713707	0.0		0.25993355	0.0	1	10	FALSE	LRIG2	170.0	1	0		0	0.78098946	FALSE	0	LRIG2	0	0.0
311517	3.84713707	0.0		0.25993355	0.0	1	10	FALSE	LRRC38	170.0	1	0		0	0.78098946	FALSE	0	LRRC38	0	0.0
311515	3.84713707	0.0		0.25993355	0.0	1	10	FALSE	OPTC	170.0	1	0		0	0.78098946	FALSE	0	OPTC	0	0.0
311513	3.84713707	0.0		0.25993355	0.0	1	10	FALSE	LRRC19	170.0	1	0		0	0.78098946	FALSE	0	LRRC19	0	0.0
311510	3.84713707	0.0		0.25993355	0.0	1	10	FALSE	LRRC43	170.0	1	0		0	0.78098946	FALSE	0	LRRC43	0	0.0
311504	3.84713707	0.0		0.25993355	0.0	1	10	FALSE	LRRN4	170.0	1	0		0	0.78098946	FALSE	0	LRRN4	0	0.0
311502	3.84713707	0.0		0.25993355	0.0	1	10	FALSE	LRRC9	170.0	1	0		0	0.78098946	FALSE	0	LRRC9	0	0.0
311493	3.84713707	0.0		0.25993355	0.0	1	10	FALSE	LINGO3	170.0	1	0		0	0.78098946	FALSE	0	LINGO3	0	0.0
311487	3.84713707	0.0		0.25993355	0.0	1	10	FALSE	LRRC30	170.0	1	0		0	0.78098946	FALSE	0	LRRC30	0	0.0
311483	3.84713707	0.0		0.25993355	0.0	1	10	FALSE	LRRCC1	170.0	1	0		0	0.78098946	FALSE	0	LRRCC1	0	0.0
311476	3.84713707	0.0		0.25993355	0.0	1	10	FALSE	LRRN2	170.0	1	0	1.62E-113	0	0.78098946	FALSE	0	LRRN2	0	0.0
311469	3.84713707	0.0		0.25993355	0.0	1	10	FALSE	LINGO4	170.0	1	0		0	0.78098946	FALSE	0	LINGO4	0	0.0
311467	3.84713707	0.0		0.25993355	0.0	1	10	FALSE	ISLR2	170.0	1	0		0	0.78098946	FALSE	0	ISLR2	0	0.0
311464	3.84713707	0.0		0.25993355	0.0	1	10	FALSE	LRRC61	170.0	1	0	1.44E-118	0	0.78098946	FALSE	0	LRRC61	0	0.0
311458	3.84713707	0.0		0.25993355	0.0	1	10	FALSE	LRRC15	170.0	1	0	6.1E-38	0	0.78098946	FALSE	0	LRRC15	0	0.0
311453	3.84713707	0.0		0.25993355	0.0	1	10	FALSE	PPM1N	170.0	1	0		0	0.78098946	FALSE	0	PPM1N	0	0.0
311450	3.84713707	0.0		0.25993355	0.0	1	10	FALSE	LRRC8B	170.0	1	0		0	0.78098946	FALSE	0	LRRC8B	0	0.0
311448	3.84713707	0.0		0.25993355	0.0	1	10	FALSE	LRRC8D	170.0	1	0	7.05E-84	0	0.78098946	FALSE	0	LRRC8D	0	0.0
311443	3.84713707	0.0		0.25993355	0.0	1	10	FALSE	LRRC55	170.0	1	0		0	0.78098946	FALSE	0	LRRC55	0	0.0
311441	3.84713707	0.0		0.25993355	0.0	1	10	FALSE	LRRC18	170.0	1	0		0	0.78098946	FALSE	0	LRRC18	0	0.0
311436	3.84713707	0.0		0.25993355	0.0	1	10	FALSE	LRRD1	170.0	1	0		0	0.78098946	FALSE	0	LRRD1	0	0.0
311434	3.84713707	0.0		0.25993355	0.0	1	10	FALSE	LRRIQ1	170.0	1	0		0	0.78098946	FALSE	0	LRRIQ1	0	0.0
311425	3.84713707	0.0		0.25993355	0.0	1	10	FALSE	LRRC24	170.0	1	0	5.93E-94	0	0.78098946	FALSE	0	LRRC24	0	0.0
311423	3.84713707	0.0		0.25993355	0.0	1	10	FALSE	LRRC10	170.0	1	0		0	0.78098946	FALSE	0	LRRC10	0	0.0
311420	3.84713707	0.0		0.25993355	0.0	1	10	FALSE	LRRIQ3	170.0	1	0		0	0.78098946	FALSE	0	LRRIQ3	0	0.0
311398	3.4938169	5.139E-5		0.28621992	0.66666667	10	8	FALSE	TFAP2D	76.2	10	0		0	0.80816793	FALSE	0	TFAP2D	484502	0.17200903
310999	3.38688559	1.2945E-4		0.2952565	0.38095238	15	8	FALSE	TFAP2C	91.8	15	0		0	0.81639342	FALSE	0	TFAP2C	1042350	0.1233871
310601	3.49974021	0.0		0.28573549	1.0	7	8	FALSE	CITED4	100.71428571	7	0	1.67E-11	0	0.80771229	FALSE	0	CITED4	0	0.24268503
310587	3.4938169	5.139E-5		0.28621992	0.66666667	10	8	FALSE	TFAP2E	76.2	10	0		0	0.80816793	FALSE	0	TFAP2E	484502	0.17200903
310584	4.26353528	0.0		0.23454714	1.0	4	9	FALSE	KCTD1	12.5	4	0		0	0.74895882	FALSE	0	KCTD1	0	0.73529412
310198	3.52229035	3.18E-6		0.28390618	0.72222222	9	8	FALSE	NR1D1	80.88888889	9	0		0	0.80597767	FALSE	0	NR1D1	18886	0.17975309
310148	4.01600333	0.0		0.24900378	1.0	5	9	FALSE	NR1D2	23.4	5	0		0	0.76799974	FALSE	0	NR1D2	0	0.4875
310133	4.01008002	0.0		0.24937158	1.0	7	9	FALSE	RORB	20.14285714	7	0		0	0.76845538	FALSE	0	RORB	0	0.40285714
310130	3.82437909	7.08E-6		0.26148035	0.64444444	10	9	FALSE	RORC	38.8	10	0	5.24E-17	0	0.78274007	FALSE	0	RORC	42942	0.24402516
310095	3.66600852	5.44E-6		0.27277623	0.36263736	14	9	FALSE	CAMK1G	54.92857143	14	0		0	0.79492242	FALSE	0	CAMK1G	29712	0.20806277
309466	3.09207108	2.2674E-4		0.32340783	0.36036036	37	8	FALSE	CREB3L3	108.2972973	37	0		0	0.83907146	FALSE	0	CREB3L3	1564768	0.06548291
309203	3.73002182	0.0		0.26809495	1.0	9	9	FALSE	CD109	42.55555556	9	0	1.45E-16	0	0.78999832	FALSE	0	CD109	0	0.17440801
309183	3.71339499	6.612E-4		0.26929535	0.3956044	14	9	FALSE	APLP2	28.35714286	14	0		0	0.79127731	FALSE	0	APLP2	3084418	0.11067194
309027	3.73002182	0.0		0.26809495	1.0	9	9	FALSE	PHACTR2	42.55555556	9	0		0	0.78999832	FALSE	0	PHACTR2	0	0.17440801
309023	3.72347501	1.23E-6		0.26856633	0.8	10	9	FALSE	LY6G6F	40.3	10	0		0	0.79050192	FALSE	0	LY6G6F	3658	0.15521236
308926	3.41483945	2.0765E-4		0.29283954	0.3015873	36	10	FALSE	CD74	68.77777778	36	0		0	0.81424312	FALSE	0	CD74	1853280	0.10843849
308849	3.73230801	3.722E-5		0.26793073	0.25	9	10	FALSE	CTSH	80.11111111	9	0	4.51E-83	0	0.78982246	FALSE	0	CTSH	219848	0.28208138
308572	3.51678271	5.435E-5		0.28435081	0.81183932	44	10	FALSE	HLA-DOA	104.81818182	44	0		0	0.80640133	FALSE	0	HLA-DOA	667242	0.17528124
308245	3.73293152	1.2278E-4		0.26788598	0.59936575	44	10	FALSE	MGST1	44.86363636	44	0		0	0.7897745	FALSE	0	MGST1	677686	0.15462382
308181	3.82635353	6.873E-5		0.26134543	0.28677151	47	10	FALSE	ADH1A	44.61702128	47	0		0	0.78258819	FALSE	0	ADH1A	1181688	0.16049288
306811	3.63026083	7.431E-5		0.2754623	0.67980296	29	10	FALSE	GSS	43.17241379	29	0	5.29E-81	0	0.79767224	FALSE	0	GSS	347866	0.12954334
306804	3.90772108	1.9E-7		0.25590363	0.9869281	18	10	FALSE	TXNDC12	43.94444444	18	0	3.05E-138	0	0.77632915	FALSE	0	TXNDC12	2288	0.39949495
306801	3.57902941	2.6769E-4		0.27940536	0.36257928	44	10	FALSE	ALDH3A1	49.93181818	44	0	5.58E-39	0	0.80161312	FALSE	0	ALDH3A1	2563812	0.09672304
306795	3.73417853	2.645E-5		0.26779652	0.62790698	43	10	FALSE	GSTA5	45.8372093	43	0		0	0.78967857	FALSE	0	GSTA5	360886	0.15860626
306765	3.73386678	3.291E-5		0.26781888	0.60042283	44	10	FALSE	MGST2	45.0	44	0	2.38E-62	0	0.78970256	FALSE	0	MGST2	387712	0.15463918
306753	3.73417853	2.645E-5		0.26779652	0.62790698	43	10	FALSE	GSTM3	45.8372093	43	0		0	0.78967857	FALSE	0	GSTM3	360886	0.15860626
306739	3.73916658	2.057E-5		0.26743928	0.64692218	42	10	FALSE	GSTO1	46.52380952	42	0		0	0.78929488	FALSE	0	GSTO1	306564	0.16439509
306730	3.73417853	2.645E-5		0.26779652	0.62790698	43	10	FALSE	GSTM4	45.8372093	43	0		0	0.78967857	FALSE	0	GSTM4	360886	0.15860626
306348	4.5190689	3.99E-6		0.22128452	0.7	5	11	FALSE	GID8	6.2	5	0		0	0.72930239	FALSE	0	GID8	30282	0.41333333
306344	4.57081991	0.0		0.21877913	0.0	1	11	FALSE	YPEL1	11.0	1	0		0	0.72532155	FALSE	0	YPEL1	0	0.0
306330	4.85326821	7.0E-8		0.20604672	0.83333333	4	11	FALSE	GID4	5.5	4	0		0	0.70359475	FALSE	0	GID4	222	0.61111111
306295	3.88963941	3.4858E-4		0.25709324	0.46666667	6	10	FALSE	RANBP10	21.33333333	6	0		0	0.77772005	FALSE	0	RANBP10	1288832	0.19242424
305631	3.4004988	5.84E-6		0.2940745	0.51470588	17	10	FALSE	PAG1	101.11764706	17	0		0	0.81534625	FALSE	0	PAG1	62810	0.14005214
305204	3.98950431	3.0E-8		0.25065771	0.97222222	9	10	FALSE	ENSG00000248993	66.11111111	9	0		0	0.77003813	FALSE	0	ENSG00000248993	138	0.46231546
304794	3.176764	4.9671E-4		0.31478574	0.24561404	58	9	FALSE	LCP2	78.05172414	58	0		0	0.83255662	FALSE	0	LCP2	3176550	0.05461982
304736	4.1597215	1.4316E-4		0.24040071	0.0	4	10	FALSE	SS18L2	50.0	4	0	1.06E-102	0	0.7569445	FALSE	0	SS18L2	911140	0.2565445
304553	3.66465759	9.75E-6		0.27287679	0.0	4	10	FALSE	HIVEP2	113.5	4	0		0	0.79502634	FALSE	0	HIVEP2	21306	0.25
304547	3.62963733	5.921E-5		0.27550962	0.2	6	10	FALSE	RFX1	72.5	6	0		0	0.79772021	FALSE	0	RFX1	168932	0.17021277
300902	3.7545464	0.0		0.26634376	1.0	2	10	FALSE	PAQR3	92.0	2	0		0	0.78811182	FALSE	0	PAQR3	0	0.736
300130	3.44965188	0.0		0.28988432	1.0	2	9	FALSE	PDCD5	330.5	2	0		0	0.81156524	FALSE	0	PDCD5	0	0.55175292
299702	3.75974228	1.36E-6		0.26597568	0.16666667	4	10	FALSE	PPP5D1	96.5	4	0		0	0.78771213	FALSE	0	PPP5D1	7798	0.45933014
299569	3.08167931	6.9657E-4		0.3244984	0.34605263	96	9	FALSE	NME1	129.25	96	0	4.7E-170	0	0.83987082	FALSE	0	NME1	8160724	0.07202829
288944	3.71796737	8.0E-8		0.26896417	0.83333333	4	10	FALSE	MAP4K5	70.0	4	0		0	0.79092559	FALSE	0	MAP4K5	594	0.40697674
288846	2.99729814	0.00118314		0.33363381	0.19561815	72	9	FALSE	TNFRSF1A	95.91666667	72	0		0	0.84636168	FALSE	0	TNFRSF1A	7420392	0.0470573
288647	3.99418061	0.0		0.25036424	1.0	2	10	FALSE	NRK	67.5	2	0		0	0.76967841	FALSE	0	NRK	0	0.83333333
288490	3.04000831	1.9785E-4		0.32894647	0.42838196	117	8	FALSE	ERCC1	141.26495726	117	0		0	0.84307628	FALSE	0	ERCC1	3808774	0.06857522
285878	2.96913644	2.5167E-4		0.33679826	0.45116941	113	8	FALSE	RFC2	152.95575221	113	0	2.65E-117	0	0.84852797	FALSE	0	RFC2	4480904	0.06564625
284330	3.6101008	0.0		0.27700058	1.0	22	9	FALSE	SWSAP1	87.68181818	22	0		0	0.79922302	FALSE	0	SWSAP1	0	0.19228469
283673	3.88039073	0.0		0.25770601	1.0	2	9	FALSE	RPAIN	190.0	2	0		0	0.77843148	FALSE	0	RPAIN	0	0.92682927
282626	3.6101008	0.0		0.27700058	1.0	22	9	FALSE	C9orf142	87.68181818	22	0		0	0.79922302	FALSE	0	C9orf142	0	0.19228469
282318	3.30073782	9.72E-5		0.30296257	0.77011494	30	9	FALSE	FAN1	140.16666667	30	0		0	0.82302017	FALSE	0	FAN1	563974	0.11865651
282219	2.99688247	3.9743E-4		0.33368009	0.59422436	74	8	FALSE	XRCC1	188.89189189	74	0		0	0.84639366	FALSE	0	XRCC1	3325726	0.08636414
282041	3.22321521	1.171E-5		0.31024922	0.73913043	46	9	FALSE	FANCE	138.97826087	46	0		0	0.82898345	FALSE	0	FANCE	247380	0.10211481
281976	4.25802764	0.0		0.23485052	0.0	1	10	FALSE	GPRC5A	154.0	1	0	8.08E-93	0	0.74938249	FALSE	0	GPRC5A	0	0.0
281738	3.22747584	1.4317E-4		0.30983965	0.9728823	147	9	FALSE	HEBP1	200.85034014	147	0		0	0.8286557	FALSE	0	HEBP1	1006602	0.13850809
263624	3.2771485	0.0		0.30514333	1.0	145	9	FALSE	TAS2R8	202.15172414	145	0		0	0.82483473	FALSE	0	TAS2R8	0	0.16082078
263552	3.2771485	0.0		0.30514333	1.0	145	9	FALSE	TAS2R10	202.15172414	145	0		0	0.82483473	FALSE	0	TAS2R10	0	0.16082078
263538	3.24773979	1.3112E-4		0.30790644	0.91563467	153	9	FALSE	GRM6	196.03921569	153	0		0	0.82709694	FALSE	0	GRM6	1027430	0.15208628
263435	3.27694066	9.0E-7		0.30516268	0.97828721	147	9	FALSE	CXCL6	200.84353741	147	0		0	0.82485072	FALSE	0	CXCL6	32076	0.15978006
263413	3.26447054	7.352E-5		0.30632839	0.91683867	153	9	FALSE	PDYN	196.87581699	153	0		0	0.82580996	FALSE	0	PDYN	628104	0.1523756
261446	4.71329107	0.0		0.21216598	0.0	1	10	FALSE	APBB3	14.0	1	0	7.05E-109	0	0.71436223	FALSE	0	APBB3	0	0.0
261403	3.78260418	2.4762E-4		0.26436813	0.19444444	9	10	FALSE	GGA2	59.11111111	9	0		0	0.78595352	FALSE	0	GGA2	1279796	0.24905838
259788	3.2771485	0.0		0.30514333	1.0	145	9	FALSE	TAS2R7	202.15172414	145	0		0	0.82483473	FALSE	0	TAS2R7	0	0.16082078
258477	3.27486231	4.6E-7		0.30535635	0.99121398	146	9	FALSE	NPB	202.36986301	146	0		0	0.82501059	FALSE	0	NPB	9316	0.16010274
258475	3.26405487	1.8106E-4		0.3063674	0.97772808	147	9	FALSE	GALR3	201.04081633	147	0		0	0.82584193	FALSE	0	GALR3	929286	0.1582945
258465	3.2771485	0.0		0.30514333	1.0	145	9	FALSE	OXER1	202.15172414	145	0		0	0.82483473	FALSE	0	OXER1	0	0.16082078
258462	3.27694066	9.0E-7		0.30516268	0.97828721	147	9	FALSE	CCL27	200.84353741	147	0		0	0.82485072	FALSE	0	CCL27	32076	0.15978006
258452	3.27486231	4.6E-7		0.30535635	0.99121398	146	9	FALSE	NPBWR1	202.36986301	146	0		0	0.82501059	FALSE	0	NPBWR1	9316	0.16010274
258450	3.27486231	4.6E-7		0.30535635	0.99121398	146	9	FALSE	APLNR	202.36986301	146	0		0	0.82501059	FALSE	0	APLNR	9316	0.16010274
258440	3.2771485	0.0		0.30514333	1.0	145	9	FALSE	TAS2R41	202.15172414	145	0		0	0.82483473	FALSE	0	TAS2R41	0	0.16082078
258434	3.2771485	0.0		0.30514333	1.0	145	9	FALSE	TAS2R1	202.15172414	145	0		0	0.82483473	FALSE	0	TAS2R1	0	0.16082078
258430	3.2760054	3.3E-7		0.3052498	0.98989136	146	9	FALSE	HTR1F	201.56164384	146	0		0	0.82492266	FALSE	0	HTR1F	4116	0.15971604
258428	3.2771485	0.0		0.30514333	1.0	145	9	FALSE	OXGR1	202.15172414	145	0	2.97E-42	0	0.82483473	FALSE	0	OXGR1	0	0.16082078
258423	3.2771485	0.0		0.30514333	1.0	145	9	FALSE	HRH3	202.15172414	145	0		0	0.82483473	FALSE	0	HRH3	0	0.16082078
258415	3.2771485	0.0		0.30514333	1.0	145	9	FALSE	TAS2R42	202.15172414	145	0		0	0.82483473	FALSE	0	TAS2R42	0	0.16082078
258413	3.27694066	9.0E-7		0.30516268	0.97828721	147	9	FALSE	CXCL13	200.84353741	147	0	2.34E-19	0	0.82485072	FALSE	0	CXCL13	32076	0.15978006
258408	3.26592539	6.035E-5		0.30619193	0.97772808	147	9	FALSE	PPYR1	201.05442177	147	0		0	0.82569805	FALSE	0	PPYR1	345962	0.1580563
258406	3.27486231	4.6E-7		0.30535635	0.99121398	146	9	FALSE	NPY2R	202.36986301	146	0		0	0.82501059	FALSE	0	NPY2R	9316	0.16010274
258403	3.27319963	1.0261E-4		0.30551146	0.97772808	147	9	FALSE	PNOC	201.06802721	147	0		0	0.82513849	FALSE	0	PNOC	860354	0.15794283
258401	3.24243999	1.892E-5		0.30840972	0.95265736	149	9	FALSE	CXCL11	199.33557047	149	0	4.77E-103	0	0.82750462	FALSE	0	CXCL11	256390	0.14614045
258397	3.27486231	4.6E-7		0.30535635	0.99121398	146	9	FALSE	OPRL1	202.36986301	146	0		0	0.82501059	FALSE	0	OPRL1	9316	0.16010274
258395	3.27486231	4.6E-7		0.30535635	0.99121398	146	9	FALSE	APLN	202.36986301	146	0	3.23E-79	0	0.82501059	FALSE	0	APLN	9316	0.16010274
258371	3.2771485	0.0		0.30514333	1.0	145	9	FALSE	TAS2R14	202.15172414	145	0		0	0.82483473	FALSE	0	TAS2R14	0	0.16082078
258357	3.27486231	4.6E-7		0.30535635	0.99121398	146	9	FALSE	OPRK1	202.36986301	146	0		0	0.82501059	FALSE	0	OPRK1	9316	0.16010274
258352	3.2771485	0.0		0.30514333	1.0	145	9	FALSE	TAS2R20	202.15172414	145	0		0	0.82483473	FALSE	0	TAS2R20	0	0.16082078
258350	3.2771485	0.0		0.30514333	1.0	145	9	FALSE	TAS2R30	202.15172414	145	0		0	0.82483473	FALSE	0	TAS2R30	0	0.16082078
258345	3.2771485	0.0		0.30514333	1.0	145	9	FALSE	TAS2R3	202.15172414	145	0		0	0.82483473	FALSE	0	TAS2R3	0	0.16082078
258322	3.2771485	0.0		0.30514333	1.0	145	9	FALSE	TAS2R60	202.15172414	145	0		0	0.82483473	FALSE	0	TAS2R60	0	0.16082078
258315	3.2760054	3.3E-7		0.3052498	0.98989136	146	9	FALSE	CHRM4	201.56164384	146	0		0	0.82492266	FALSE	0	CHRM4	4116	0.15971604
258300	3.27486231	7.2E-7		0.30535635	0.97968502	147	9	FALSE	HTR5A	200.89115646	147	0		0	0.82501059	FALSE	0	HTR5A	11588	0.15880724
258287	3.27486231	4.6E-7		0.30535635	0.99121398	146	9	FALSE	C5AR1	202.36986301	146	0		0	0.82501059	FALSE	0	C5AR1	9316	0.16010274
258284	3.2771485	0.0		0.30514333	1.0	145	9	FALSE	TAS2R13	202.15172414	145	0		0	0.82483473	FALSE	0	TAS2R13	0	0.16082078
258282	3.27486231	4.6E-7		0.30535635	0.99121398	146	9	FALSE	C3AR1	202.36986301	146	0		0	0.82501059	FALSE	0	C3AR1	9316	0.16010274
258279	3.27486231	4.6E-7		0.30535635	0.99121398	146	9	FALSE	NPY5R	202.36986301	146	0		0	0.82501059	FALSE	0	NPY5R	9316	0.16010274
258277	3.25989816	1.73E-6		0.30675805	0.98960794	146	9	FALSE	TAS2R4	202.21917808	146	0		0	0.82616168	FALSE	0	TAS2R4	77194	0.15308038
258275	3.27486231	4.6E-7		0.30535635	0.99121398	146	9	FALSE	SSTR5	202.36986301	146	0		0	0.82501059	FALSE	0	SSTR5	9316	0.16010274
258266	3.2771485	0.0		0.30514333	1.0	145	9	FALSE	TAS2R19	202.15172414	145	0		0	0.82483473	FALSE	0	TAS2R19	0	0.16082078
258260	3.2771485	0.0		0.30514333	1.0	145	9	FALSE	TAS2R16	202.15172414	145	0		0	0.82483473	FALSE	0	TAS2R16	0	0.16082078
258256	3.2771485	0.0		0.30514333	1.0	145	9	FALSE	TAS2R39	202.15172414	145	0		0	0.82483473	FALSE	0	TAS2R39	0	0.16082078
258248	3.27486231	4.6E-7		0.30535635	0.99121398	146	9	FALSE	SSTR1	202.36986301	146	0		0	0.82501059	FALSE	0	SSTR1	9316	0.16010274
258241	3.27694066	9.0E-7		0.30516268	0.97828721	147	9	FALSE	CXCL3	200.84353741	147	0	1.22E-126	0	0.82485072	FALSE	0	CXCL3	32076	0.15978006
258233	4.1885067	7.26E-6		0.23874857	0.0	2	10	FALSE	DNASE1L1	45.5	2	0		0	0.75473025	FALSE	0	DNASE1L1	26500	0.5
258014	3.6335862	4.5961E-4		0.2752102	0.67318879	62	10	FALSE	NDUFS6	53.17741935	62	0		0	0.79741645	FALSE	0	NDUFS6	1795798	0.16765035
258003	3.76078146	1.5772E-4		0.26590218	0.33684211	20	10	FALSE	COX15	45.9	20	0		0	0.7876322	FALSE	0	COX15	689062	0.12472826
257853	4.10817832	1.51E-5		0.24341689	0.33333333	6	10	FALSE	TACO1	39.5	6	0		0	0.76090936	FALSE	0	TACO1	49968	0.27622378
257787	3.23225605	0.00108161		0.30938143	0.15488019	59	9	FALSE	DLD	47.10169492	59	0		0	0.828288	FALSE	0	DLD	4811574	0.04308686
257768	3.60469708	4.7691E-4		0.27741582	0.33834586	77	10	FALSE	ATP5D	48.68831169	77	0		0	0.79963869	FALSE	0	ATP5D	4047008	0.10607475
257766	3.8690637	1.31E-5		0.25846046	0.8490566	53	10	FALSE	NDUFA10	56.22641509	53	0		0	0.77930279	FALSE	0	NDUFA10	88404	0.23427673
257743	3.71173231	2.414E-4		0.26941598	0.38482886	47	10	FALSE	COX6A1	52.55319149	47	0		0	0.79140521	FALSE	0	COX6A1	1703382	0.11622105
257727	3.70632859	3.0514E-4		0.26980878	0.29678848	43	10	FALSE	UQCRC1	45.6744186	43	0		0	0.79182088	FALSE	0	UQCRC1	1313282	0.09935654
257576	3.79725657	2.5E-7		0.26334802	0.33333333	3	10	FALSE	RGPD5	84.33333333	3	0		0	0.78482642	FALSE	0	RGPD5	1360	0.40191388
257265	3.7140185	1.0E-8		0.26925014	0.99473684	20	9	FALSE	B4GALT7	57.6	20	0		0	0.79122935	FALSE	0	B4GALT7	24	0.19726027
257212	3.62506495	5.06E-6		0.27585713	0.54940711	23	10	FALSE	TNR	88.56521739	23	0		0	0.79807193	FALSE	0	TNR	45406	0.19947121
257016	3.68772732	1.9257E-4		0.27116972	0.74025974	22	9	FALSE	XYLT1	51.90909091	22	0		0	0.79325174	FALSE	0	XYLT1	727588	0.17431895
257011	4.09508469	1.0794E-4		0.24419519	0.06666667	6	10	FALSE	ABCC6	29.16666667	6	0	6.47E-18	0	0.76191656	FALSE	0	ABCC6	280384	0.18152866
257000	3.84713707	0.0		0.25993355	0.0	1	10	FALSE	GPR123	170.0	1	0		0	0.78098946	FALSE	0	GPR123	0	0.0
255975	3.25813156	4.9895E-4		0.30692438	0.93888143	150	9	FALSE	ADORA1	196.88	150	0		0	0.82629757	FALSE	0	ADORA1	3757444	0.15214323
253209	3.2636392	7.07E-6		0.30640642	0.96672182	148	9	FALSE	RXFP4	199.74324324	148	0	7.38E-14	0	0.82587391	FALSE	0	RXFP4	117722	0.15852638
253206	3.2636392	7.07E-6		0.30640642	0.96672182	148	9	FALSE	RXFP3	199.74324324	148	0		0	0.82587391	FALSE	0	RXFP3	117722	0.15852638
252149	3.36391978	6.123E-5		0.29727225	0.96537188	82	10	FALSE	VIPR2	174.82926829	82	0	6.38E-85	0	0.81816002	FALSE	0	VIPR2	690532	0.15793068
252137	3.36672555	1.8E-7		0.29702451	0.98919753	81	10	FALSE	HTR6	176.90123457	81	0		0	0.81794419	FALSE	0	HTR6	12992	0.16067324
252129	3.37088226	0.0		0.29665824	1.0	80	10	FALSE	RLN2	177.825	80	0		0	0.81762444	FALSE	0	RLN2	0	0.1625457
252127	3.37088226	0.0		0.29665824	1.0	80	10	FALSE	GPR25	177.825	80	0		0	0.81762444	FALSE	0	GPR25	0	0.1625457
252124	3.37088226	0.0		0.29665824	1.0	80	10	FALSE	GPR150	177.825	80	0		0	0.81762444	FALSE	0	GPR150	0	0.1625457
252116	3.37088226	0.0		0.29665824	1.0	80	10	FALSE	GPR45	177.825	80	0		0	0.81762444	FALSE	0	GPR45	0	0.1625457
252110	3.35654162	6.968E-5		0.2979257	0.94328534	83	10	FALSE	RAMP3	172.97590361	83	0		0	0.81872757	FALSE	0	RAMP3	1880014	0.15401946
252100	3.37088226	0.0		0.29665824	1.0	80	10	FALSE	TAAR8	177.825	80	0		0	0.81762444	FALSE	0	TAAR8	0	0.1625457
252095	3.37088226	0.0		0.29665824	1.0	80	10	FALSE	PTH2	177.825	80	0		0	0.81762444	FALSE	0	PTH2	0	0.1625457
252093	3.22633274	7.052E-5		0.30994943	0.9421099	83	9	FALSE	PTGDR	181.95180723	83	0	6.32E-24	0	0.82874364	FALSE	0	PTGDR	692104	0.12767702
252091	3.37088226	0.0		0.29665824	1.0	80	10	FALSE	GLP2R	177.825	80	0	2.11E-191	0	0.81762444	FALSE	0	GLP2R	0	0.1625457
252087	3.37088226	0.0		0.29665824	1.0	80	10	FALSE	GPR15	177.825	80	0	1.09E-24	0	0.81762444	FALSE	0	GPR15	0	0.1625457
252080	3.3464616	5.292E-5		0.29882309	0.93682045	83	10	FALSE	MC3R	174.15662651	83	0		0	0.81950295	FALSE	0	MC3R	291424	0.15195862
252077	3.29647719	9.344E-5		0.30335414	0.93064943	83	9	FALSE	ADM	172.80722892	83	0	7.86E-22	0	0.82334791	FALSE	0	ADM	2127782	0.14705973
252067	3.37088226	0.0		0.29665824	1.0	80	10	FALSE	GPR84	177.825	80	0		0	0.81762444	FALSE	0	GPR84	0	0.1625457
252060	3.31196093	1.7832E-4		0.30193593	0.90906483	84	10	FALSE	IAPP	170.91666667	84	0		0	0.82215685	FALSE	0	IAPP	2779548	0.14266834
252052	3.37005092	7.105E-5		0.29673142	0.97561728	81	10	FALSE	TAAR6	175.65432099	81	0		0	0.81768839	FALSE	0	TAAR6	2113570	0.16041491
252047	3.37088226	0.0		0.29665824	1.0	80	10	FALSE	TAAR1	177.825	80	0		0	0.81762444	FALSE	0	TAAR1	0	0.1625457
252044	3.37088226	0.0		0.29665824	1.0	80	10	FALSE	TAAR2	177.825	80	0		0	0.81762444	FALSE	0	TAAR2	0	0.1625457
252041	3.24711628	1.5E-5		0.30796556	0.97199639	82	9	FALSE	PTGIR	182.70731707	82	0		0	0.8271449	FALSE	0	PTGIR	351060	0.13394965
252036	3.27049777	5.16E-6		0.30576385	0.94979866	150	9	FALSE	PPY	200.08	150	0		0	0.82534633	FALSE	0	PPY	96586	0.15766745
252031	3.35363192	4.182E-5		0.29818418	0.94387305	83	10	FALSE	RAMP1	173.1686747	83	0	4.73E-37	0	0.81895139	FALSE	0	RAMP1	1902620	0.15392771
252025	3.37088226	0.0		0.29665824	1.0	80	10	FALSE	GPR32	177.825	80	0		0	0.81762444	FALSE	0	GPR32	0	0.1625457
252023	3.36859607	3.3541E-4		0.29685958	0.92888628	83	10	FALSE	TAAR5	171.44578313	83	0		0	0.8178003	FALSE	0	TAAR5	5363864	0.15669258
252021	3.37088226	0.0		0.29665824	1.0	80	10	FALSE	GPR27	177.825	80	0		0	0.81762444	FALSE	0	GPR27	0	0.1625457
252019	3.36204926	2.0259E-4		0.29743764	0.97530864	81	10	FALSE	MC5R	175.80246914	81	0		0	0.8183039	FALSE	0	MC5R	715418	0.15879867
252014	3.31923517	2.5018E-4		0.30127422	0.8014652	91	10	FALSE	ADORA2B	163.18681319	91	0	2.39E-33	0	0.82159729	FALSE	0	ADORA2B	1884670	0.13288828
252010	3.36662164	2.914E-5		0.29703368	0.96657633	82	10	FALSE	RAMP2	174.80487805	82	0		0	0.81795218	FALSE	0	RAMP2	1655882	0.15876919
252006	3.36610205	2.3E-6		0.29707953	0.93316122	84	10	FALSE	SCT	176.01190476	84	0		0	0.81799215	FALSE	0	SCT	37018	0.16030228
251999	3.36672555	1.8E-7		0.29702451	0.98919753	81	10	FALSE	GIPR	176.90123457	81	0		0	0.81794419	FALSE	0	GIPR	12992	0.16067324
251557	3.71121272	1.6E-7		0.2694537	0.53333333	6	10	FALSE	BMP2K	90.66666667	6	0		0	0.79144518	FALSE	0	BMP2K	2076	0.36938776
251489	3.48893277	1.66E-5		0.2866206	0.86549708	19	9	FALSE	GRIN3A	108.42105263	19	0		0	0.80854363	FALSE	0	GRIN3A	209994	0.12419365
251418	3.76504209	1.0E-8		0.26560128	0.66666667	3	10	FALSE	RASA4B	96.0	3	0	1.42E-33	0	0.78730445	FALSE	0	RASA4B	66	0.49230769
250732	5.08760262	0.0		0.19655623	1.0	2	11	FALSE	PSD	9.0	2	0	1.15E-101	0	0.68556903	FALSE	0	PSD	0	0.75
250723	4.38740518	3.913E-5		0.22792515	0.46666667	6	10	FALSE	RAB11FIP5	11.0	6	0		0	0.73943037	FALSE	0	RAB11FIP5	171032	0.23913043
250713	4.55897329	0.0		0.21934763	0.0	1	11	FALSE	SYT13	39.0	1	0	4.14E-29	0	0.72623282	FALSE	0	SYT13	0	0.0
250674	3.77720046	0.0		0.26474634	0.0	1	10	FALSE	LTBP4	144.0	1	0	2.43E-69	0	0.7863692	FALSE	0	LTBP4	0	0.0
250668	3.18705185	1.9234E-4		0.3137696	0.42	76	9	FALSE	ITGB8	76.38157895	76	0		0	0.83176524	FALSE	0	ITGB8	2624332	0.06495032
250584	3.2319443	1.1958E-4		0.30941127	0.45952058	67	9	FALSE	ITGA8	76.64179104	67	0		0	0.82831198	FALSE	0	ITGA8	1691116	0.07376496
250337	4.10703523	0.0		0.24348464	0.0	1	9	FALSE	SP5	76.0	1	0	4.73E-60	0	0.76099729	FALSE	0	SP5	0	0.0
249536	3.1749974	1.8625E-4		0.31496089	0.48427888	77	8	FALSE	MBD3	146.63636364	77	0		0	0.83269251	FALSE	0	MBD3	2221040	0.10695577
249448	4.42803699	1.92E-6		0.2258337	0.0	2	10	FALSE	CLCN2	15.5	2	0		0	0.73630485	FALSE	0	CLCN2	4794	0.5
249282	3.43946794	3.1344E-4		0.29074264	0.28989899	45	9	FALSE	GABARAPL2	39.97777778	45	0		0	0.81234862	FALSE	0	GABARAPL2	2365364	0.05913872
249236	3.772732	6.052E-5		0.26505991	0.64705882	17	10	FALSE	GABRA6	30.23529412	17	0		0	0.78671292	FALSE	0	GABRA6	831470	0.1229077
249124	3.772732	6.052E-5		0.26505991	0.64705882	17	10	FALSE	GABRA3	30.23529412	17	0		0	0.78671292	FALSE	0	GABRA3	831470	0.1229077
249116	3.73511379	1.61E-5		0.26772946	0.0	3	10	FALSE	RTFDC1	70.0	3	0		0	0.78960663	FALSE	0	RTFDC1	56888	0.33990148
248433	3.33180921	1.0506E-4		0.30013723	0.44268775	23	10	FALSE	ATG14	95.73913043	23	0		0	0.82063006	FALSE	0	ATG14	1235024	0.1069711
246572	3.10620389	1.5893E-4		0.32193637	0.69365722	39	9	FALSE	CDK13	119.66666667	39	0		0	0.83798432	FALSE	0	CDK13	914030	0.06919666
246535	4.01496415	0.0		0.24906823	0.0	1	10	FALSE	KIAA0226L	55.0	1	0	5.11E-64	0	0.76807968	FALSE	0	KIAA0226L	0	0.0
246507	4.34168139	1.761E-5		0.23032551	0.89285714	8	11	FALSE	PIGQ	15.375	8	0		0	0.74294759	FALSE	0	PIGQ	296636	0.22282609
246497	4.31975475	2.108E-5		0.23149462	0.72222222	9	11	FALSE	PIGH	14.77777778	9	0		0	0.74463425	FALSE	0	PIGH	311940	0.1996997
246413	4.5425543	2.178E-5		0.22014046	0.52777778	9	11	FALSE	PIGL	10.66666667	9	0		0	0.72749582	FALSE	0	PIGL	106470	0.26666667
246411	4.34168139	1.761E-5		0.23032551	0.89285714	8	11	FALSE	PIGP	15.375	8	0		0	0.74294759	FALSE	0	PIGP	296636	0.22282609
246408	4.34168139	1.761E-5		0.23032551	0.89285714	8	11	FALSE	PIGY	15.375	8	0	5.79E-51	0	0.74294759	FALSE	0	PIGY	296636	0.22282609
246378	3.03096747	0.00147473		0.32992766	0.28656463	49	9	FALSE	VIM	71.16326531	49	0	6.77E-31	0	0.84377173	FALSE	0	VIM	4970714	0.04204733
246375	3.4333368	1.8712E-4		0.29126184	0.51082251	22	9	FALSE	CDH17	42.90909091	22	0	2.3E-45	0	0.81282025	FALSE	0	CDH17	807410	0.08546543
246243	4.1867401	5.5E-7		0.23884931	0.0	2	10	FALSE	CLSTN1	55.0	2	0		0	0.75486615	FALSE	0	CLSTN1	1196	0.5
246025	3.85742492	0.0		0.2592403	1.0	15	10	FALSE	CDH9	31.33333333	15	0		0	0.78019808	FALSE	0	CDH9	0	0.21315193
246018	3.85742492	0.0		0.2592403	1.0	15	10	FALSE	CDH10	31.33333333	15	0		0	0.78019808	FALSE	0	CDH10	0	0.21315193
246005	3.85742492	0.0		0.2592403	1.0	15	10	FALSE	CDH3	31.33333333	15	0	0.0	0	0.78019808	FALSE	0	CDH3	0	0.21315193
246000	3.85742492	0.0		0.2592403	1.0	15	10	FALSE	CDH8	31.33333333	15	0		0	0.78019808	FALSE	0	CDH8	0	0.21315193
245993	3.85742492	0.0		0.2592403	1.0	15	10	FALSE	CDH7	31.33333333	15	0		0	0.78019808	FALSE	0	CDH7	0	0.21315193
245991	3.85742492	0.0		0.2592403	1.0	15	10	FALSE	CDH18	31.33333333	15	0		0	0.78019808	FALSE	0	CDH18	0	0.21315193
245986	3.81429908	9.392E-5		0.26217137	0.77205882	17	10	FALSE	CDH11	31.41176471	17	0	1.51E-29	0	0.78351546	FALSE	0	CDH11	505392	0.14973262
245983	3.85742492	0.0		0.2592403	1.0	15	10	FALSE	CDH24	31.33333333	15	0		0	0.78019808	FALSE	0	CDH24	0	0.21315193
245966	3.71526551	0.0		0.26915977	1.0	19	9	FALSE	B3GALT6	59.52631579	19	0		0	0.79113342	FALSE	0	B3GALT6	0	0.20597341
245960	3.69448197	4.713E-5		0.27067394	0.79051383	23	9	FALSE	B3GAT3	51.69565217	23	0		0	0.79273216	FALSE	0	B3GAT3	333830	0.16661992
245940	3.89161384	0.0		0.2569628	1.0	10	10	FALSE	FAM13B	109.1	10	0	2.91E-65	0	0.77756817	FALSE	0	FAM13B	0	0.49817352
245931	3.29211265	0.00123904		0.30375631	0.21299435	60	8	FALSE	DCN	51.25	60	0	1.15E-50	0	0.82368364	FALSE	0	DCN	6038552	0.05333333
245926	4.09778655	0.0		0.24403418	1.0	9	9	FALSE	CHPF2	29.11111111	9	0		0	0.76170873	FALSE	0	CHPF2	0	0.35073628
245901	4.09155149	1.8E-7		0.24440607	0.93333333	10	9	FALSE	CSGALNACT1	28.4	10	0		0	0.76218835	FALSE	0	CSGALNACT1	1878	0.33809524
245897	4.05372545	1.832E-5		0.24668666	0.8	10	9	FALSE	CHSY1	29.5	10	0		0	0.76509804	FALSE	0	CHSY1	26098	0.25789474
245895	4.09778655	0.0		0.24403418	1.0	9	9	FALSE	CHSY3	29.11111111	9	0		0	0.76170873	FALSE	0	CHSY3	0	0.35073628
245887	4.09155149	1.8E-7		0.24440607	0.93333333	10	9	FALSE	CSGALNACT2	28.4	10	0		0	0.76218835	FALSE	0	CSGALNACT2	1878	0.33809524
245884	3.67016523	5.12E-6		0.2724673	0.0	2	9	FALSE	LRRC7	138.0	2	0		0	0.79460267	FALSE	0	LRRC7	11958	0.5
245879	4.43354463	0.0		0.22555316	1.0	2	10	FALSE	NBEAL1	48.0	2	0		0	0.73588118	FALSE	0	NBEAL1	0	0.92307692
245535	3.97318923	7.788E-5		0.25168698	0.19444444	9	10	FALSE	GABRG1	39.22222222	9	0		0	0.77129314	FALSE	0	GABRG1	516608	0.18733226
245523	3.62994908	2.57E-6		0.27548596	0.83333333	12	10	FALSE	AMBRA1	57.25	12	0		0	0.79769622	FALSE	0	AMBRA1	20474	0.16838235
245452	3.53455263	3.707E-5		0.28292124	0.52307692	26	10	FALSE	C12orf44	44.92307692	26	0		0	0.80503441	FALSE	0	C12orf44	238692	0.10163592
245444	4.61550452	8.3E-7		0.21666104	0.46666667	10	11	FALSE	PLCL1	15.0	10	0	9.04E-56	0	0.72188427	FALSE	0	PLCL1	2884	0.6125
245442	3.97932038	2.75E-5		0.25129919	0.19444444	9	10	FALSE	GABRE	38.88888889	9	0		0	0.77082151	FALSE	0	GABRE	289886	0.18845316
245413	3.57944508	9.233E-5		0.27937291	0.61471861	22	10	FALSE	WIPI2	40.95454545	22	0		0	0.80158115	FALSE	0	WIPI2	1614256	0.09752658
245295	3.4415463	6.3476E-4		0.29056706	0.25443262	48	9	FALSE	GABARAP	31.27083333	48	0		0	0.81218875	FALSE	0	GABARAP	4678728	0.04971516
245160	3.57518445	8.78E-6		0.27970585	0.7047619	21	10	FALSE	ULK2	46.57142857	21	0	1.08E-44	0	0.80190889	FALSE	0	ULK2	64260	0.10706076
245152	3.99948041	1.439E-5		0.25003248	0.0	2	10	FALSE	MYOC	101.0	2	0	1.29E-113	0	0.76927074	FALSE	0	MYOC	36480	0.5
245008	4.27610932	8.17E-6		0.23385744	0.5	4	11	FALSE	NMRAL1	57.75	4	0		0	0.74799159	FALSE	0	NMRAL1	12082	0.5
244924	4.15410994	0.0		0.24072545	1.0	2	10	FALSE	SEL1L3	31.0	2	0	5.83E-83	0	0.75737616	FALSE	0	SEL1L3	0	0.775
244256	4.08812221	0.0		0.24461108	1.0	2	10	FALSE	SLC23A3	74.5	2	0		0	0.76245214	FALSE	0	SLC23A3	0	0.62083333
244201	3.89317261	7.7E-6		0.25685992	0.38095238	7	10	FALSE	ASL	43.42857143	7	0	1.58E-29	0	0.77744826	FALSE	0	ASL	23084	0.19238095
244187	3.97693027	8.4E-7		0.25145022	0.66666667	4	10	FALSE	ENSG00000114786	47.0	4	0		0	0.77100536	FALSE	0	ENSG00000114786	3340	0.34558824
244137	3.9477294	3.4728E-4		0.25331017	0.06666667	10	10	FALSE	MRI1	20.2	10	0		0	0.77325158	FALSE	0	MRI1	2169972	0.1584
244115	4.13810662	1.324E-5		0.24165641	0.33333333	3	10	FALSE	APIP	16.0	3	0		0	0.75860718	FALSE	0	APIP	38252	0.34814815
243947	3.82489868	1.0102E-4		0.26144483	0.16666667	4	10	FALSE	LRRC40	47.75	4	0		0	0.7827001	FALSE	0	LRRC40	234912	0.25819672
243946	4.51574353	1.777E-5		0.22144747	0.16666667	4	11	FALSE	KCTD3	6.25	4	0		0	0.72955819	FALSE	0	KCTD3	23554	0.27380952
243939	4.05008833	0.0		0.2469082	1.0	2	9	FALSE	BOD1L1	79.5	2	0		0	0.76537782	FALSE	0	BOD1L1	0	0.55594406
243761	3.65031695	2.7E-7		0.27394881	0.0	2	10	FALSE	TARBP1	168.0	2	0		0	0.79612947	FALSE	0	TARBP1	6044	0.5015015
243511	4.52592747	6.286E-5		0.22094919	0.0	2	10	FALSE	ANO1	16.5	2	0		0	0.72877481	FALSE	0	ANO1	611146	0.5
243297	3.60854203	1.279E-5		0.27712023	0.7	5	10	FALSE	LINGO1	61.2	5	0		0	0.79934292	FALSE	0	LINGO1	32128	0.21324042
242958	4.01579549	2.4062E-4		0.24901666	0.41025641	13	10	FALSE	ALG5	26.30769231	13	0	6.4E-115	0	0.76801573	FALSE	0	ALG5	6886842	0.16041276
242893	3.6036579	2.2142E-4		0.27749582	0.09090909	11	9	FALSE	ARG2	42.45454545	11	0		0	0.79971862	FALSE	0	ARG2	849242	0.10091344
242863	3.17000935	8.2954E-4		0.31545648	0.47020408	50	8	FALSE	ODC1	119.3	50	0	4.58E-108	0	0.8330762	FALSE	0	ODC1	7242972	0.10763538
241893	2.87134989	0.001535		0.34826825	0.35042017	85	9	FALSE	GLI1	169.45882353	85	0		0	0.85605001	FALSE	0	GLI1	14666276	0.05820923
241002	3.24212823	2.7584E-4		0.30843937	0.3982684	22	9	FALSE	PER2	189.59090909	22	0		0	0.8275286	FALSE	0	PER2	1612588	0.14472588
240809	3.54806193	3.12E-6		0.28184401	0.96135266	46	10	FALSE	LTBR	118.7173913	46	0		0	0.80399524	FALSE	0	LTBR	127688	0.28814901
240039	2.92923205	3.0321E-4		0.34138641	0.53912402	128	9	FALSE	PSMD5	163.34375	128	0		0	0.85159753	FALSE	0	PSMD5	6225518	0.06760917
239940	2.88984724	0.00159399		0.34603905	0.39980402	157	9	FALSE	PSMA3	144.14649682	157	0		0	0.85462714	FALSE	0	PSMA3	18079852	0.05474127
239911	2.90283695	5.355E-4		0.34449058	0.45120453	146	9	FALSE	PSMD8	150.54109589	146	0		0	0.85362793	FALSE	0	PSMD8	9786704	0.0582364
239858	2.98856905	9.4579E-4		0.3346083	0.22350333	165	9	FALSE	CDC6	120.29090909	165	0	2.95E-183	0	0.84703315	FALSE	0	CDC6	10266882	0.05386693
239812	3.22789151	1.294E-5		0.30979976	0.91753775	42	9	FALSE	SPOP	197.02380952	42	0	2.69E-31	0	0.82862373	FALSE	0	SPOP	165156	0.16215951
239098	3.27049777	8.0E-7		0.30576385	0.95512821	40	9	FALSE	RNF146	193.15	40	0	5.97E-67	0	0.82534633	FALSE	0	RNF146	9000	0.16751951
238709	3.36558246	3.0061E-4		0.29712539	0.53477499	59	9	FALSE	PSMA2	100.27118644	59	0	2.99E-93	0	0.81803212	FALSE	0	PSMA2	3344244	0.1111654
235870	3.83248467	0.0		0.26092733	0.0	1	9	FALSE	FBXL6	321.0	1	0		0	0.78211656	FALSE	0	FBXL6	0	0.0
235817	3.83248467	0.0		0.26092733	0.0	1	9	FALSE	FBXL17	321.0	1	0		0	0.78211656	FALSE	0	FBXL17	0	0.0
235685	3.4727216	4.756E-5		0.28795859	0.50735294	17	9	FALSE	PER3	84.35294118	17	0	9.76E-61	0	0.80979065	FALSE	0	PER3	297852	0.12016088
235640	3.30510236	3.3328E-4		0.30256249	0.52643678	30	9	FALSE	CHMP5	122.33333333	30	0		0	0.82268443	FALSE	0	CHMP5	3323152	0.10906928
235093	3.54837369	0.0		0.28181925	1.0	45	10	FALSE	LTB	120.97777778	45	0	1.5E-23	0	0.80397125	FALSE	0	LTB	0	0.29434982
235074	3.56375351	2.6E-7		0.28060302	0.96470588	35	9	FALSE	ENSG00000261884	120.68571429	35	0		0	0.80278819	FALSE	0	ENSG00000261884	17058	0.28131868
234875	2.9377533	5.4565E-4		0.34039618	0.53937008	128	9	FALSE	PSMD10	161.765625	128	0		0	0.85094205	FALSE	0	PSMD10	6827440	0.06756475
234797	2.90387613	4.5416E-4		0.34436731	0.46892544	143	9	FALSE	PSMB3	153.93006993	143	0	3.12E-80	0	0.85354799	FALSE	0	PSMB3	9659914	0.0597091
234792	2.92465967	2.4342E-4		0.34192013	0.51188502	135	9	FALSE	PSMB1	158.18518519	135	0		0	0.85194926	FALSE	0	PSMB1	6527930	0.06448642
234765	2.9231009	5.6587E-4		0.34210246	0.47079681	143	9	FALSE	PSMB6	151.91608392	143	0		0	0.85206916	FALSE	0	PSMB6	11300570	0.06145473
234756	2.93286917	1.3375E-4		0.34096304	0.56258065	125	9	FALSE	PSME2	165.96	125	0	6.6E-72	0	0.85131776	FALSE	0	PSME2	4592230	0.06798853
234632	2.93796113	1.3665E-4		0.3403721	0.54918135	127	9	FALSE	PSMB11	163.02362205	127	0		0	0.85092607	FALSE	0	PSMB11	5440058	0.06803991
234507	2.94024732	1.3723E-4		0.34010744	0.56374194	125	9	FALSE	PSMF1	165.136	125	0	1.51E-73	0	0.85075021	FALSE	0	PSMF1	5236880	0.06929752
233829	3.93629845	0.0		0.25404578	1.0	3	10	FALSE	ENSG00000260861	55.0	3	0		0	0.77413089	FALSE	0	ENSG00000260861	0	0.38732394
233612	3.97131872	0.0		0.25180553	0.0	1	10	FALSE	RADIL	98.0	1	0	2.8E-98	0	0.77143702	FALSE	0	RADIL	0	0.0
233540	3.37618206	1.07E-5		0.29619256	0.70562771	22	9	FALSE	ITGAE	112.72727273	22	0		0	0.81721676	FALSE	0	ITGAE	107790	0.13309005
233335	3.65779902	1.3E-7		0.27338845	0.0	2	9	FALSE	IL16	148.0	2	0	2.38E-41	0	0.79555392	FALSE	0	IL16	988	0.5326087
233152	3.53288995	5.64E-6		0.28305439	0.60714286	8	10	FALSE	CLEC1B	83.375	8	0		0	0.80516231	FALSE	0	CLEC1B	24770	0.19634434
233123	3.32869168	2.097E-4		0.30041833	0.27272727	12	9	FALSE	PLEK	137.75	12	0		0	0.82086987	FALSE	0	PLEK	877944	0.16291469
233003	3.87696145	3.457E-5		0.25793396	0.17857143	8	10	FALSE	CD53	23.125	8	0		0	0.77869527	FALSE	0	CD53	101764	0.15689655
233002	3.79465863	2.5E-6		0.26352832	0.66666667	4	10	FALSE	CD101	82.25	4	0		0	0.78502626	FALSE	0	CD101	13996	0.32128906
232891	2.99345319	7.88E-6		0.33406235	0.97302697	78	9	FALSE	REPS2	155.33333333	78	0	4.02E-64	0	0.84665745	FALSE	0	REPS2	88134	0.06540351
232807	3.50753403	9.15E-6		0.28510058	0.46666667	10	10	FALSE	FYB	80.9	10	0		0	0.80711277	FALSE	0	FYB	49518	0.1624498
232433	3.87363608	1.3995E-4		0.25815538	0.2	5	10	FALSE	UBASH3B	47.6	5	0		0	0.77895107	FALSE	0	UBASH3B	1166130	0.26779661
232044	3.62984516	4.2244E-4		0.27549384	0.3891129	32	9	FALSE	B3GAT2	55.71875	32	0		0	0.79770422	FALSE	0	B3GAT2	2789122	0.13491223
231758	4.30437494	2.607E-5		0.23232177	0.2	5	10	FALSE	ADI1	15.0	5	0		0	0.74581731	FALSE	0	ADI1	35840	0.23870968
231464	4.03948872	1.084E-5		0.24755608	0.66666667	6	9	FALSE	DSEL	40.5	6	0	1.07E-86	0	0.76619318	FALSE	0	DSEL	21828	0.39933993
231404	4.09051231	3.91E-6		0.24446816	0.83333333	9	9	FALSE	CHST12	29.33333333	9	0		0	0.76226828	FALSE	0	CHST12	20906	0.31884058
231337	4.193183	1.64E-6		0.23848232	0.0	2	9	FALSE	DPT	35.5	2	0	2.91E-121	0	0.75437054	FALSE	0	DPT	3398	0.5
231326	4.06557207	4.94E-6		0.24596785	0.8	10	9	FALSE	CHST11	28.7	10	0		0	0.76418676	FALSE	0	CHST11	26280	0.29895833
231321	3.91842461	1.9E-5		0.2552046	0.62222222	10	9	FALSE	CHST15	31.4	10	0	2.04E-57	0	0.7755058	FALSE	0	CHST15	89556	0.21818182
231268	3.93370051	2.381E-5		0.25421356	0.32142857	8	10	FALSE	TNFRSF17	23.375	8	0		0	0.77433073	FALSE	0	TNFRSF17	100518	0.20575221
231260	3.53663099	4.13E-5		0.28275497	0.88386525	48	10	FALSE	TNFRSF13C	114.20833333	48	0		0	0.80487454	FALSE	0	TNFRSF13C	665500	0.271875
231241	3.5478541	5.18E-6		0.28186052	0.92599445	47	10	FALSE	TNFRSF12A	116.65957447	47	0	1.1E-102	0	0.80401122	FALSE	0	TNFRSF12A	184616	0.2824687
231220	3.61113998	4.108E-5		0.27692086	0.41666667	9	10	FALSE	TNFSF13	61.66666667	9	0		0	0.79914308	FALSE	0	TNFSF13	108934	0.13703704
230953	3.10381378	3.953E-4		0.32218428	0.56532123	159	9	FALSE	MRPS10	150.55974843	159	0		0	0.83816817	FALSE	0	MRPS10	10748798	0.08378394
222727	2.91218955	7.3697E-4		0.34338424	0.43420739	243	9	FALSE	RPS5	161.55967078	243	0		0	0.8529085	FALSE	0	RPS5	14979052	0.06223249
222642	3.62225917	6.547E-5		0.2760708	0.86561404	76	10	FALSE	MRPS35	102.32894737	76	0	3.83E-112	0	0.79828776	FALSE	0	MRPS35	600850	0.22101285
220780	4.09581212	9.0E-7		0.24415182	0.0	2	10	FALSE	ERH	71.0	2	0	5.32E-76	0	0.76186061	FALSE	0	ERH	3268	0.50359712
217291	4.33264055	2.43E-6		0.23080613	0.0	2	10	FALSE	LYRM5	47.5	2	0		0	0.74364303	FALSE	0	LYRM5	4494	0.5
216598	3.75226021	5.05E-6		0.26650604	0.94929577	71	10	FALSE	MRPS25	95.95774648	71	0		0	0.78828768	FALSE	0	MRPS25	45346	0.29616588
216590	3.69167619	2.0639E-4		0.27087966	0.94366197	71	10	FALSE	PTCD3	96.3943662	71	0		0	0.79294799	FALSE	0	PTCD3	1735112	0.26257819
216584	3.69302712	3.87E-6		0.27078057	0.93074581	73	10	FALSE	MRPL51	97.15068493	73	0		0	0.79284407	FALSE	0	MRPL51	122290	0.23466349
216559	3.51563961	4.09E-5		0.28444326	0.69171717	100	9	FALSE	MRPL32	124.25	100	0		0	0.80648926	FALSE	0	MRPL32	2484876	0.16836043
216550	3.68492154	1.6344E-4		0.2713762	0.8763964	75	10	FALSE	MRPL44	95.12	75	0		0	0.79346757	FALSE	0	MRPL44	664820	0.1871916
216521	3.76244414	1.0E-8		0.26578468	0.99957374	69	10	FALSE	MRPS36	98.4057971	69	0		0	0.7875043	FALSE	0	MRPS36	114	0.31239936
214861	3.76244414	1.0E-8		0.26578468	0.99957374	69	10	FALSE	MRPS17	98.4057971	69	0		0	0.7875043	FALSE	0	MRPS17	114	0.31239936
214827	3.75226021	5.05E-6		0.26650604	0.94929577	71	10	FALSE	MRPS18B	95.95774648	71	0		0	0.78828768	FALSE	0	MRPS18B	45346	0.29616588
214798	3.76244414	1.0E-8		0.26578468	0.99957374	69	10	FALSE	MRPL10	98.4057971	69	0		0	0.7875043	FALSE	0	MRPL10	114	0.31239936
214766	3.76244414	1.0E-8		0.26578468	0.99957374	69	10	FALSE	MRPS27	98.4057971	69	0		0	0.7875043	FALSE	0	MRPS27	114	0.31239936
214299	2.991167	7.606E-5		0.33431768	0.64467477	174	9	FALSE	RPL6	169.95977011	174	0		0	0.84683331	FALSE	0	RPL6	3655822	0.07618098
214226	3.76244414	1.0E-8		0.26578468	0.99957374	69	10	FALSE	MRPS21	98.4057971	69	0		0	0.7875043	FALSE	0	MRPS21	114	0.31239936
214222	3.61675153	1.639E-5		0.27649121	0.95109546	72	9	FALSE	MRPL48	98.0	72	0	5.08E-63	0	0.79871142	FALSE	0	MRPL48	321046	0.20206186
214216	3.76244414	1.0E-8		0.26578468	0.99957374	69	10	FALSE	MRPL54	98.4057971	69	0		0	0.7875043	FALSE	0	MRPL54	114	0.31239936
214204	3.76244414	1.0E-8		0.26578468	0.99957374	69	10	FALSE	MRPS34	98.4057971	69	0	1.21E-89	0	0.7875043	FALSE	0	MRPS34	114	0.31239936
214187	3.76244414	1.0E-8		0.26578468	0.99957374	69	10	FALSE	MRPL55	98.4057971	69	0		0	0.7875043	FALSE	0	MRPL55	114	0.31239936
214181	3.51054765	1.1701E-4		0.28485584	0.94406439	71	9	FALSE	AURKAIP1	99.08450704	71	0		0	0.80688095	FALSE	0	AURKAIP1	884086	0.19054713
214175	3.99906474	0.0		0.25005847	1.0	13	10	FALSE	TRMT10B	113.76923077	13	0		0	0.76930271	FALSE	0	TRMT10B	0	0.58343195
214173	3.50057155	1.9792E-4		0.28566764	0.81585082	78	9	FALSE	MRPL39	95.05128205	78	0		0	0.80764834	FALSE	0	MRPL39	1054572	0.12985148
214143	3.6840902	6.2E-7		0.27143744	0.98136646	70	10	FALSE	MRPS24	100.22857143	70	0		0	0.79353152	FALSE	0	MRPS24	85126	0.24151463
214138	3.71277148	1.2723E-4		0.26934057	0.92331768	72	10	FALSE	MRPS23	95.01388889	72	0	3.44E-131	0	0.79132527	FALSE	0	MRPS23	400740	0.2722063
214134	3.76234023	6.65E-6		0.26579202	0.97225673	70	10	FALSE	CHCHD1	97.04285714	70	0		0	0.78751229	FALSE	0	CHCHD1	36290	0.30807256
214117	3.76244414	1.0E-8		0.26578468	0.99957374	69	10	FALSE	MRPS26	98.4057971	69	0		0	0.7875043	FALSE	0	MRPS26	114	0.31239936
213986	3.37119401	6.697E-4		0.29663081	0.47282291	59	9	FALSE	GUCY2F	129.79661017	59	0		0	0.81760046	FALSE	0	GUCY2F	11322518	0.14486229
213973	4.02109529	1.0874E-4		0.24868846	0.19444444	9	10	FALSE	GUCA1A	15.66666667	9	0		0	0.76760805	FALSE	0	GUCA1A	758162	0.15444444
213898	4.45661436	2.7E-6		0.22438558	0.0	2	11	FALSE	SLC25A22	20.0	2	0	1.02E-90	0	0.73410659	FALSE	0	SLC25A22	4602	0.5
213839	4.26062558	2.3E-7		0.23470732	0.83333333	4	10	FALSE	GUCA1B	20.75	4	0		0	0.74918265	FALSE	0	GUCA1B	19428	0.30072464
213821	4.24607711	2.156E-5		0.2355115	0.6	5	10	FALSE	GUCA1C	17.2	5	0		0	0.75030176	FALSE	0	GUCA1C	216154	0.24225352
213811	4.26291177	7.0E-8		0.23458144	0.0	2	11	FALSE	RS1	55.0	2	0		0	0.74900679	FALSE	0	RS1	178	0.50943396
213792	3.96892861	1.4571E-4		0.25195716	0.16666667	4	10	FALSE	GRN	20.0	4	0		0	0.77162088	FALSE	0	GRN	362936	0.26351351
213696	3.53621532	2.5759E-4		0.28278821	0.07272727	11	10	FALSE	TARDBP	39.0	11	0		0	0.80490651	FALSE	0	TARDBP	824970	0.09808004
213681	3.73490595	7.0E-8		0.26774436	0.96153846	13	10	FALSE	ENSG00000262633	98.92307692	13	0		0	0.78962262	FALSE	0	ENSG00000262633	862	0.27251536
213311	4.28681284	1.435E-5		0.23327354	0.33333333	4	11	FALSE	LGI3	30.25	4	0		0	0.74716824	FALSE	0	LGI3	69992	0.35174419
213308	3.59669542	1.4518E-4		0.278033	0.61794872	40	10	FALSE	STX1B	71.275	40	0	2.97E-74	0	0.8002542	FALSE	0	STX1B	2566038	0.14695876
213189	3.50233815	2.355E-5		0.28552354	0.84371585	61	10	FALSE	NBAS	102.19672131	61	0		0	0.80751245	FALSE	0	NBAS	335066	0.16144822
213169	4.33627767	0.0		0.23061254	1.0	3	10	FALSE	CLEC12A	65.66666667	3	0		0	0.74336326	FALSE	0	CLEC12A	0	0.52116402
213114	4.24025772	0.0		0.23583472	1.0	3	11	FALSE	SCFD2	73.0	3	0		0	0.75074941	FALSE	0	SCFD2	0	0.47402597
213076	4.02151096	0.0		0.24866276	1.0	4	10	FALSE	NKG2-E	70.25	4	0		0	0.76757608	FALSE	0	NKG2-E	0	0.50905797
213064	4.17489348	0.0		0.23952707	1.0	2	10	FALSE	ENSG00000255819	108.0	2	0		0	0.75577742	FALSE	0	ENSG00000255819	0	0.98181818
213055	3.26311961	2.2603E-4		0.30645521	0.43827839	105	10	FALSE	BET1	84.54285714	105	0		0	0.82591388	FALSE	0	BET1	2296776	0.08770006
213049	2.93931206	0.00178552		0.34021566	0.44919116	133	9	FALSE	VAMP4	115.33082707	133	0		0	0.85082215	FALSE	0	VAMP4	16015522	0.04445771
213040	3.54795802	1.499E-5		0.28185226	0.80689655	30	10	FALSE	TSNARE1	83.36666667	30	0		0	0.80400323	FALSE	0	TSNARE1	173572	0.14801658
213036	3.34157747	1.1712E-4		0.29925986	0.51750503	71	10	FALSE	SEC22C	74.07042254	71	0		0	0.81987866	FALSE	0	SEC22C	1135056	0.08523639
213034	3.65281097	9.2E-7		0.27376177	0.78362573	19	10	FALSE	ENSG00000263620	67.42105263	19	0		0	0.79593762	FALSE	0	ENSG00000263620	8112	0.17978947
213007	3.3693235	1.6912E-4		0.29679548	0.56802821	83	10	FALSE	BNIP1	93.93975904	83	0		0	0.81774435	FALSE	0	BNIP1	1514472	0.11861081
212999	3.4468461	2.6297E-4		0.29012029	0.42234848	33	10	FALSE	SNX4	67.51515152	33	0		0	0.81178107	FALSE	0	SNX4	1232368	0.09987448
212991	3.5648966	1.871E-5		0.28051304	0.61347518	48	10	FALSE	SNAP29	76.58333333	48	0		0	0.80270026	FALSE	0	SNAP29	210432	0.14727564
212975	4.16876234	2.19E-6		0.23987935	0.33333333	3	10	FALSE	MOXD1	70.0	3	0		0	0.75624905	FALSE	0	MOXD1	7230	0.54427083
212813	3.19515744	4.0E-7		0.31297362	0.99467787	120	9	FALSE	UTS2	194.99166667	120	0		0	0.83114174	FALSE	0	UTS2	27666	0.13086689
210383	3.25989816	1.73E-6		0.30675805	0.98960794	146	9	FALSE	TAS2R46	202.21917808	146	0		0	0.82616168	FALSE	0	TAS2R46	77194	0.15308038
210363	3.25989816	1.73E-6		0.30675805	0.98960794	146	9	FALSE	TAS2R31	202.21917808	146	0		0	0.82616168	FALSE	0	TAS2R31	77194	0.15308038
210276	3.25989816	1.73E-6		0.30675805	0.98960794	146	9	FALSE	TAS2R38	202.21917808	146	0		0	0.82616168	FALSE	0	TAS2R38	77194	0.15308038
209729	4.1949496	0.0		0.23838189	0.0	1	10	FALSE	SRPX	121.0	1	0	6.21E-154	0	0.75423465	FALSE	0	SRPX	0	0.0
205463	3.2994908	9.98E-6		0.30307707	0.61428571	21	10	FALSE	TXK	155.61904762	21	0		0	0.82311609	FALSE	0	TXK	255630	0.16915114
205203	3.81554609	9.05E-6		0.26208568	0.71111111	10	10	FALSE	HLA-DQB1	71.7	10	0		0	0.78341953	FALSE	0	HLA-DQB1	57562	0.25425532
204746	3.81253247	1.0E-8		0.26229285	0.73333333	6	10	FALSE	RGS21	196.16666667	6	0		0	0.78365135	FALSE	0	RGS21	102	0.52875112
204270	3.17842669	1.971E-5		0.31462107	0.88257576	33	9	FALSE	PYDC1	125.90909091	33	0		0	0.83242872	FALSE	0	PYDC1	129838	0.08461632
203935	3.18840278	5.873E-5		0.31363666	0.97823691	121	9	FALSE	PROKR2	193.43801653	121	0		0	0.83166132	FALSE	0	PROKR2	303058	0.12964461
203934	3.19515744	4.0E-7		0.31297362	0.99467787	120	9	FALSE	P2RY10	194.99166667	120	0		0	0.83114174	FALSE	0	P2RY10	27666	0.13086689
203776	3.1878832	3.983E-5		0.31368778	0.96748408	122	9	FALSE	GNRHR	192.81967213	122	0		0	0.83170129	FALSE	0	GNRHR	197926	0.12768972
203749	3.09435727	8.895E-5		0.32316889	0.61869305	238	9	FALSE	GPR17	179.8697479	238	0	1.54E-95	0	0.83889559	FALSE	0	GPR17	2788424	0.10156395
203736	3.06484464	0.00139685		0.32628081	0.57506336	247	9	FALSE	ANXA1	174.6437247	247	0		0	0.8411658	FALSE	0	ANXA1	9047644	0.0926449
203732	3.17780318	4.846E-5		0.3146828	0.93889326	124	9	FALSE	HTR2B	191.18548387	124	0	7.03E-42	0	0.83247668	FALSE	0	HTR2B	739658	0.12334547
203720	3.16512522	1.191E-4		0.31594327	0.93666404	124	9	FALSE	CHRM3	190.26612903	124	0		0	0.83345191	FALSE	0	CHRM3	845164	0.1210293
203709	3.19515744	4.0E-7		0.31297362	0.99467787	120	9	FALSE	KISS1R	194.99166667	120	0		0	0.83114174	FALSE	0	KISS1R	27666	0.13086689
203697	3.09435727	8.895E-5		0.32316889	0.61869305	238	9	FALSE	NMUR2	179.8697479	238	0		0	0.83889559	FALSE	0	NMUR2	2788424	0.10156395
203687	3.19515744	4.0E-7		0.31297362	0.99467787	120	9	FALSE	NMBR	194.99166667	120	0		0	0.83114174	FALSE	0	NMBR	27666	0.13086689
203682	3.19515744	4.0E-7		0.31297362	0.99467787	120	9	FALSE	GPR65	194.99166667	120	0		0	0.83114174	FALSE	0	GPR65	27666	0.13086689
203663	3.09435727	8.895E-5		0.32316889	0.61869305	238	9	FALSE	NMU	179.8697479	238	0	1.15E-80	0	0.83889559	FALSE	0	NMU	2788424	0.10156395
203658	3.16658007	3.799E-5		0.31579811	0.93277419	125	9	FALSE	GHSR	193.44	125	0		0	0.83333999	FALSE	0	GHSR	322260	0.12189036
203628	3.18590876	7.97E-6		0.31388218	0.98071625	121	9	FALSE	PROK1	194.17355372	121	0		0	0.83185317	FALSE	0	PROK1	122784	0.1289333
203000	3.19443001	4.641E-5		0.31304489	0.97837466	121	9	FALSE	GPR4	193.47107438	121	0		0	0.83119769	FALSE	0	GPR4	319816	0.12941209
202995	3.19515744	4.0E-7		0.31297362	0.99467787	120	9	FALSE	NPFFR2	194.99166667	120	0		0	0.83114174	FALSE	0	NPFFR2	27666	0.13086689
202981	3.09435727	8.895E-5		0.32316889	0.61869305	238	9	FALSE	NMUR1	179.8697479	238	0		0	0.83889559	FALSE	0	NMUR1	2788424	0.10156395
202979	3.19401434	3.61E-6		0.31308563	0.93729032	125	9	FALSE	GPRC6A	193.288	125	0		0	0.83122967	FALSE	0	GPRC6A	99240	0.12920321
202967	3.16491739	5.14E-5		0.31596401	0.90034449	128	9	FALSE	PTGER1	194.234375	128	0		0	0.83346789	FALSE	0	PTGER1	339426	0.12386898
202963	3.15390211	1.9612E-4		0.31706755	0.96233573	122	9	FALSE	NTSR2	193.94262295	122	0		0	0.83431522	FALSE	0	NTSR2	1649746	0.11869194
202949	3.18019329	1.5414E-4		0.3144463	0.96233573	122	9	FALSE	CYSLTR2	192.32786885	122	0		0	0.83229282	FALSE	0	CYSLTR2	795576	0.12545315
202939	3.16959368	3.0733E-4		0.31549785	0.75663627	141	9	FALSE	OXTR	178.95744681	141	0		0	0.83310818	FALSE	0	OXTR	2120886	0.11261822
202919	3.19515744	4.0E-7		0.31297362	0.99467787	120	9	FALSE	TRHR	194.99166667	120	0		0	0.83114174	FALSE	0	TRHR	27666	0.13086689
202886	3.16450171	1.408E-5		0.31600552	0.97947658	121	9	FALSE	CCKAR	194.56198347	121	0		0	0.83349987	FALSE	0	CCKAR	212822	0.12544293
202841	3.0910319	1.68E-4		0.32351656	0.6135157	239	9	FALSE	PMCH	179.13807531	239	0		0	0.83915139	FALSE	0	PMCH	3110226	0.1009205
202829	3.17821885	1.542E-5		0.31464164	0.85265402	134	9	FALSE	XCL1	192.85820896	134	0		0	0.8324447	FALSE	0	XCL1	347254	0.12654738
202820	3.19515744	4.0E-7		0.31297362	0.99467787	120	9	FALSE	UTS2D	194.99166667	120	0		0	0.83114174	FALSE	0	UTS2D	27666	0.13086689
202805	3.31206484	0.0		0.30192646	1.0	110	9	FALSE	ARHGEF25	189.8	110	0	1.21E-116	0	0.82214886	FALSE	0	ARHGEF25	0	0.15962994
202802	3.1761405	3.642E-5		0.31484753	0.97823691	121	9	FALSE	KISS1	194.0	121	0	9.37E-82	0	0.83260458	FALSE	0	KISS1	221000	0.12695794
202799	3.19515744	4.0E-7		0.31297362	0.99467787	120	9	FALSE	QRFP	194.99166667	120	0		0	0.83114174	FALSE	0	QRFP	27666	0.13086689
202797	3.14361426	1.6077E-4		0.31810519	0.97823691	121	9	FALSE	GNRHR2	195.28099174	121	0		0	0.8351066	FALSE	0	GNRHR2	1173162	0.1180609
202793	3.19515744	4.0E-7		0.31297362	0.99467787	120	9	FALSE	HCRTR2	194.99166667	120	0		0	0.83114174	FALSE	0	HCRTR2	27666	0.13086689
202769	3.17821885	1.542E-5		0.31464164	0.85265402	134	9	FALSE	XCL2	192.85820896	134	0		0	0.8324447	FALSE	0	XCL2	347254	0.12654738
202758	3.19515744	4.0E-7		0.31297362	0.99467787	120	9	FALSE	GRPR	194.99166667	120	0		0	0.83114174	FALSE	0	GRPR	27666	0.13086689
202756	3.09435727	8.895E-5		0.32316889	0.61869305	238	9	FALSE	NMS	179.8697479	238	0		0	0.83889559	FALSE	0	NMS	2788424	0.10156395
202752	3.19515744	4.0E-7		0.31297362	0.99467787	120	9	FALSE	HCRTR1	194.99166667	120	0		0	0.83114174	FALSE	0	HCRTR1	27666	0.13086689
202748	3.17104853	6.514E-5		0.31535311	0.96233573	122	9	FALSE	CYSLTR1	192.76229508	122	0		0	0.83299627	FALSE	0	CYSLTR1	522932	0.12403739
202731	3.13228723	8.818E-5		0.31925552	0.61386315	184	9	FALSE	GCGR	164.8423913	184	0		0	0.83597791	FALSE	0	GCGR	2342632	0.1011303
202728	3.19515744	4.0E-7		0.31297362	0.99467787	120	9	FALSE	NMB	194.99166667	120	0		0	0.83114174	FALSE	0	NMB	27666	0.13086689
202714	3.56510444	5.681E-5		0.28049669	0.13888889	9	10	FALSE	RCN1	74.11111111	9	0	1.05E-104	0	0.80268427	FALSE	0	RCN1	175284	0.13038348
200961	3.24909072	2.46E-6		0.30777842	0.78571429	28	9	FALSE	REV1	197.21428571	28	0		0	0.82699302	FALSE	0	REV1	39088	0.15135402
200935	3.82489868	9.089E-5		0.26144483	0.95238095	42	10	FALSE	NDUFAF5	57.35714286	42	0		0	0.7827001	FALSE	0	NDUFAF5	380464	0.26420891
200861	3.65125221	2.469E-5		0.27387864	0.58730159	28	9	FALSE	POLB	101.85714286	28	0	4.67E-108	0	0.79605752	FALSE	0	POLB	206416	0.21109959
200729	3.82354775	6.0E-8		0.26153721	0.78571429	8	9	FALSE	ATAD5	95.0	8	0		0	0.78280402	FALSE	0	ATAD5	364	0.44186047
200659	3.2507534	2.04E-6		0.307621	0.69344609	44	9	FALSE	EME2	136.29545455	44	0	2.41E-42	0	0.82686512	FALSE	0	EME2	23646	0.10278692
200619	3.11555648	8.305E-5		0.32096995	0.61172161	78	9	FALSE	FBXO5	195.47435897	78	0	2.41E-141	0	0.83726489	FALSE	0	FBXO5	1399162	0.11299096
200602	3.23610101	1.725E-5		0.30901384	0.72392157	51	9	FALSE	PALB2	148.43137255	51	0		0	0.82799223	FALSE	0	PALB2	351062	0.10732565
200599	3.06505248	3.401E-5		0.32625869	0.64475309	81	8	FALSE	POLK	180.49382716	81	0		0	0.84114981	FALSE	0	POLK	874098	0.09056389
200577	3.26197651	1.72E-6		0.3065626	0.87878788	33	9	FALSE	C1orf86	151.18181818	33	0		0	0.82600181	FALSE	0	C1orf86	38552	0.12027193
200527	3.67213967	5.7E-7		0.2723208	0.82051282	13	10	FALSE	PPP1R3F	40.30769231	13	0	2.48E-54	0	0.79445079	FALSE	0	PPP1R3F	3670	0.1883537
200468	4.44206588	0.0		0.22512048	0.0	1	10	FALSE	RILPL1	17.0	1	0	5.32E-25	0	0.7352257	FALSE	0	RILPL1	0	0.0
200339	3.6741141	2.21E-6		0.27217445	0.66666667	6	10	FALSE	ARHGEF5	297.83333333	6	0	1.53E-44	0	0.79429892	FALSE	0	ARHGEF5	13516	0.38016177
200322	3.25844331	6.42E-6		0.30689501	0.94004415	151	9	FALSE	GRM4	198.58940397	151	0		0	0.82627359	FALSE	0	GRM4	234786	0.15454428
200319	3.15192767	7.47E-6		0.31726616	0.95095725	124	9	FALSE	AVPR1B	193.08064516	124	0		0	0.8344671	FALSE	0	AVPR1B	393878	0.12181744
200315	3.25844331	6.42E-6		0.30689501	0.94004415	151	9	FALSE	GRM8	198.58940397	151	0	5.65E-77	0	0.82627359	FALSE	0	GRM8	234786	0.15454428
200288	3.21833108	6.2363E-4		0.31072005	0.70982456	76	10	FALSE	GBF1	120.07894737	76	0		0	0.82935915	FALSE	0	GBF1	2788022	0.08107964
200285	3.15192767	7.47E-6		0.31726616	0.95095725	124	9	FALSE	AVPR1A	193.08064516	124	0		0	0.8344671	FALSE	0	AVPR1A	393878	0.12181744
200265	3.09061623	1.0266E-4		0.32356007	0.60092508	243	9	FALSE	LPAR5	178.65843621	243	0	1.47E-35	0	0.83918337	FALSE	0	LPAR5	3304164	0.10036991
200259	3.18466175	7.117E-5		0.31400509	0.86672579	158	9	FALSE	GRM3	196.6835443	158	0		0	0.8319491	FALSE	0	GRM3	1012846	0.12897282
200234	3.98711421	2.439E-5		0.25080796	0.33333333	3	10	FALSE	NFE2L3	74.0	3	0	8.18E-261	0	0.77022198	FALSE	0	NFE2L3	54016	0.33947773
200221	4.20108074	3.49E-6		0.23803399	0.33333333	4	10	FALSE	BACH2	7.75	4	0		0	0.75376302	FALSE	0	BACH2	10068	0.375
199944	2.99844123	0.00184621		0.33350662	0.85434303	209	9	FALSE	KEAP1	207.44976077	209	0		0	0.84627375	FALSE	0	KEAP1	9333502	0.10258449
199900	4.10131975	6.1E-6		0.24382395	0.6	5	10	FALSE	HEBP2	17.4	5	0		0	0.76143694	FALSE	0	HEBP2	12114	0.23243243
199855	4.0099761	6.032E-5		0.24937804	0.19444444	9	10	FALSE	MAP1S	15.77777778	9	0		0	0.76846338	FALSE	0	MAP1S	229758	0.13913914
199822	3.97838512	3.201E-5		0.25135827	0.46153846	14	9	FALSE	TLL1	50.85714286	14	0		0	0.77089345	FALSE	0	TLL1	236144	0.28214286
199685	3.9512626	1.403E-5		0.25308366	0.42857143	8	9	FALSE	POSTN	47.5	8	0		0	0.7729798	FALSE	0	POSTN	27194	0.29874214
199338	3.6147771	3.6872E-4		0.27664223	0.73809524	21	9	FALSE	TJP3	40.52380952	21	0	6.95E-26	0	0.7988633	FALSE	0	TJP3	1869690	0.12132877
199317	4.74862309	0.0		0.21058736	1.0	14	11	FALSE	CLDN12	20.57142857	14	0	4.25E-118	0	0.71164438	FALSE	0	CLDN12	0	0.73469388
199311	4.12054453	7.76E-6		0.24268637	0.95263158	20	10	FALSE	CLDN17	21.6	20	0		0	0.75995811	FALSE	0	CLDN17	121480	0.3375
199307	4.12054453	7.76E-6		0.24268637	0.95263158	20	10	FALSE	CLDN8	21.6	20	0		0	0.75995811	FALSE	0	CLDN8	121480	0.3375
199243	4.79808791	4.47E-6		0.20841636	0.0	2	11	FALSE	CDRT1	10.0	2	0		0	0.70783939	FALSE	0	CDRT1	3186	0.5
199212	4.12054453	7.76E-6		0.24268637	0.95263158	20	10	FALSE	CLDN6	21.6	20	0		0	0.75995811	FALSE	0	CLDN6	121480	0.3375
199209	4.12054453	7.76E-6		0.24268637	0.95263158	20	10	FALSE	CLDN10	21.6	20	0		0	0.75995811	FALSE	0	CLDN10	121480	0.3375
199203	4.12054453	7.76E-6		0.24268637	0.95263158	20	10	FALSE	CLDN14	21.6	20	0		0	0.75995811	FALSE	0	CLDN14	121480	0.3375
199179	4.04832173	3.801E-5		0.24701594	0.86190476	21	10	FALSE	CLDN5	22.14285714	21	0	6.51E-139	0	0.76551371	FALSE	0	CLDN5	240498	0.23758321
199177	4.12054453	7.76E-6		0.24268637	0.95263158	20	10	FALSE	CLDN3	21.6	20	0	1.05E-43	0	0.75995811	FALSE	0	CLDN3	121480	0.3375
199175	4.12054453	7.76E-6		0.24268637	0.95263158	20	10	FALSE	CLDN20	21.6	20	0		0	0.75995811	FALSE	0	CLDN20	121480	0.3375
199167	4.12064845	3.4E-7		0.24268025	0.98245614	19	10	FALSE	ENSG00000262302	22.05263158	19	0		0	0.75995012	FALSE	0	ENSG00000262302	1894	0.34457237
199164	4.12054453	7.76E-6		0.24268637	0.95263158	20	10	FALSE	CLDN9	21.6	20	0		0	0.75995811	FALSE	0	CLDN9	121480	0.3375
199162	4.12064845	3.4E-7		0.24268025	0.98245614	19	10	FALSE	CLDN25	22.05263158	19	0		0	0.75995012	FALSE	0	CLDN25	1894	0.34457237
199160	4.12054453	7.76E-6		0.24268637	0.95263158	20	10	FALSE	CLDN4	21.6	20	0	6.34E-63	0	0.75995811	FALSE	0	CLDN4	121480	0.3375
199156	3.81274031	7.8E-7		0.26227855	0.0	2	10	FALSE	RELT	140.0	2	0		0	0.78363536	FALSE	0	RELT	5146	0.5
199131	3.81783228	1.0075E-4		0.26192874	0.23809524	7	9	FALSE	PKP2	28.14285714	7	0	1.02E-45	0	0.78324367	FALSE	0	PKP2	314340	0.15463108
199082	4.5777824	0.0		0.21844638	1.0	3	10	FALSE	DSC2	5.66666667	3	0	1.96E-29	0	0.72478597	FALSE	0	DSC2	0	0.51515152
199077	3.79756833	1.1411E-4		0.2633264	0.5	4	10	FALSE	DSG2	33.0	4	0	4.35E-71	0	0.78480244	FALSE	0	DSG2	424010	0.2641129
199066	3.72846306	0.0		0.26820703	1.0	5	9	FALSE	FHL1	95.6	5	0	3.04E-150	0	0.79011823	FALSE	0	FHL1	0	0.41385281
198374	3.43188195	2.898E-5		0.29138531	0.42328042	28	10	FALSE	INPP4A	54.07142857	28	0	7.44E-59	0	0.81293216	FALSE	0	INPP4A	322064	0.1062307
198291	3.50192248	1.73E-6		0.28555743	0.75783476	27	10	FALSE	MTMR7	98.14814815	27	0		0	0.80754442	FALSE	0	MTMR7	52556	0.18766376
198288	3.79424296	9.58E-6		0.26355719	0.42857143	7	10	FALSE	INPP5F	35.28571429	7	0		0	0.78505823	FALSE	0	INPP5F	31448	0.22242315
197890	3.43188195	2.898E-5		0.29138531	0.42328042	28	10	FALSE	INPP4B	54.07142857	28	0		0	0.81293216	FALSE	0	INPP4B	322064	0.1062307
197851	3.70279539	1.01E-6		0.27006623	0.0	2	9	FALSE	GKAP1	70.0	2	0	5.71E-50	0	0.79209266	FALSE	0	GKAP1	2360	0.5
197836	3.46170633	1.16E-6		0.28887488	0.3	5	9	FALSE	SLC2A14	172.4	5	0		0	0.81063797	FALSE	0	SLC2A14	10914	0.34274354
197791	3.35903564	3.483E-4		0.29770449	0.28654971	19	10	FALSE	STYK1	75.26315789	19	0	1.04E-6	0	0.81853572	FALSE	0	STYK1	1793218	0.11134503
197671	3.94679414	5.61E-6		0.25337019	0.0	2	10	FALSE	RAB32	38.5	2	0		0	0.77332353	FALSE	0	RAB32	24162	0.5
197670	4.10589213	4.29E-6		0.24355243	0.6	5	11	FALSE	ANKRD27	30.4	5	0		0	0.76108522	FALSE	0	ANKRD27	10634	0.27962963
197641	3.91842461	3.0E-7		0.2552046	0.96428571	8	10	FALSE	SLC22A4	37.375	8	0		0	0.7755058	FALSE	0	SLC22A4	1006	0.17383721
197623	3.24129689	0.00146947		0.30851848	0.69372852	97	10	FALSE	GPR83	151.5257732	97	0		0	0.82759255	FALSE	0	GPR83	13716640	0.11531642
197615	4.12158371	0.0		0.24262518	1.0	5	11	FALSE	SLC1A4	32.6	5	0	3.03E-117	0	0.75987818	FALSE	0	SLC1A4	0	0.30185185
197611	3.1779071	5.1695E-4		0.31467251	0.51585624	44	9	FALSE	ZBTB32	154.40909091	44	0		0	0.83246868	FALSE	0	ZBTB32	4423468	0.10581656
197547	3.57289826	1.16E-6		0.27988482	0.2	5	10	FALSE	KIAA1804	196.8	5	0		0	0.80208475	FALSE	0	KIAA1804	59580	0.53863014
197533	3.57289826	1.16E-6		0.27988482	0.2	5	10	FALSE	TSSK3	196.8	5	0	9.55E-86	0	0.80208475	FALSE	0	TSSK3	59580	0.53863014
197522	3.57289826	1.16E-6		0.27988482	0.2	5	10	FALSE	CDC42BPB	196.8	5	0		0	0.80208475	FALSE	0	CDC42BPB	59580	0.53863014
197501	3.57289826	1.16E-6		0.27988482	0.2	5	10	FALSE	TESK2	196.8	5	0		0	0.80208475	FALSE	0	TESK2	59580	0.53863014
197487	3.57289826	1.16E-6		0.27988482	0.2	5	10	FALSE	TSSK1B	196.8	5	0		0	0.80208475	FALSE	0	TSSK1B	59580	0.53863014
197483	3.69967786	0.0		0.2702938	1.0	2	10	FALSE	PP2D1	134.5	2	0		0	0.79233247	FALSE	0	PP2D1	0	0.5056391
197453	4.22955419	0.0		0.23643154	1.0	2	11	FALSE	MEDS	58.5	2	0		0	0.75157275	FALSE	0	MEDS	0	0.57920792
197278	3.15410994	3.077E-5		0.31704665	0.94059795	124	9	FALSE	OXT	192.5483871	124	0		0	0.83429924	FALSE	0	OXT	464034	0.12148163
197149	3.77605736	5.8E-7		0.26482649	0.4	5	10	FALSE	RGS2	139.6	5	0	4.4E-84	0	0.78645713	FALSE	0	RGS2	8500	0.33801453
196725	3.53777408	5.71E-6		0.28266361	0.4	10	10	FALSE	RGS19	145.8	10	0		0	0.80478661	FALSE	0	RGS19	47322	0.28568627
196591	3.68928609	3.21E-6		0.27105515	0.43589744	13	9	FALSE	CAMK1	63.69230769	13	0	1.19E-39	0	0.79313184	FALSE	0	CAMK1	22366	0.2557924
196220	3.5660397	1.121E-5		0.28042313	0.73626374	14	9	FALSE	PRKD3	52.5	14	0		0	0.80261233	FALSE	0	PRKD3	56328	0.15671642
196208	3.57705497	1.31E-6		0.27955958	0.84615385	13	9	FALSE	PRKD2	54.76923077	13	0		0	0.801765	FALSE	0	PRKD2	8152	0.1744243
196039	3.30198483	1.5413E-4		0.30284815	0.2	10	9	FALSE	FKBP5	91.5	10	0	3.72E-59	0	0.82292424	FALSE	0	FKBP5	471788	0.1190352
195667	3.38158578	1.647E-5		0.29571925	0.07017544	19	9	FALSE	FGF21	81.57894737	19	0		0	0.81680109	FALSE	0	FGF21	97668	0.14399029
195595	3.5108594	0.0		0.28483055	1.0	2	9	FALSE	DUSP12	249.0	2	0		0	0.80685697	FALSE	0	DUSP12	0	0.59569378
195525	3.30385535	3.2439E-4		0.30267669	0.45098039	51	9	FALSE	PLA2G3	53.80392157	51	0		0	0.82278036	FALSE	0	PLA2G3	3431896	0.06198608
195332	2.88059857	0.00169638		0.34715007	0.3266793	368	9	FALSE	GNB3	147.24728261	368	0	4.49E-74	0	0.85533857	FALSE	0	GNB3	36813622	0.05669899
195260	3.24846721	4.107E-5		0.30783749	0.34391534	28	9	FALSE	RPS6KA5	108.35714286	28	0		0	0.82704098	FALSE	0	RPS6KA5	357678	0.10571429
195209	3.10090408	1.8883E-4		0.3224866	0.42602496	34	8	FALSE	CREB3L2	116.23529412	34	0		0	0.83839199	FALSE	0	CREB3L2	1459048	0.07164358
195171	3.10131975	7.056E-5		0.32244337	0.45265152	33	8	FALSE	CREB3L1	119.63636364	33	0	5.93E-21	0	0.83836002	FALSE	0	CREB3L1	871586	0.07380405
195158	4.5020264	8.83E-6		0.2221222	0.67857143	8	11	FALSE	PIGV	12.375	8	0		0	0.73061335	FALSE	0	PIGV	45892	0.28125
195131	4.42585472	1.886E-5		0.22594506	0.50909091	11	11	FALSE	PIGB	12.09090909	11	0		0	0.73647271	FALSE	0	PIGB	83088	0.24181818
195115	4.49329731	7.92E-6		0.22255371	0.67857143	8	11	FALSE	PIGX	11.875	8	0		0	0.73128482	FALSE	0	PIGX	33368	0.2827381
195025	3.17915411	1.657E-4		0.31454908	0.54134697	69	8	FALSE	HDAC7	169.94202899	69	0	4.24E-23	0	0.83237276	FALSE	0	HDAC7	1526898	0.13680599
194346	3.84329211	0.0		0.2601936	1.0	2	9	FALSE	NR2C1	127.0	2	0		0	0.78128522	FALSE	0	NR2C1	0	0.53586498
193939	3.90481139	1.3E-7		0.25609432	0.33333333	4	9	FALSE	BCORL1	76.5	4	0		0	0.77655297	FALSE	0	BCORL1	1126	0.26384083
193189	3.65125221	1.8E-7		0.27387864	0.0	2	9	FALSE	RWDD3	128.5	2	0		0	0.79605752	FALSE	0	RWDD3	2536	0.51829268
191944	3.60615193	0.0		0.2773039	1.0	8	9	FALSE	SIRT5	129.75	8	0		0	0.79952677	FALSE	0	SIRT5	0	0.36142061
191708	3.3998753	5.79E-6		0.29412843	0.13333333	6	9	FALSE	TSSK6	215.0	6	0		0	0.81539421	FALSE	0	TSSK6	173394	0.32426989
191142	3.23028162	7.439E-5		0.30957053	0.56504702	88	8	FALSE	HDAC10	146.07954545	88	0		0	0.82843988	FALSE	0	HDAC10	1174044	0.13703522
191111	2.94752156	0.00162771		0.33926809	0.27601078	106	8	FALSE	SIRT1	136.63207547	106	0		0	0.85019065	FALSE	0	SIRT1	11307046	0.05956192
190634	3.29159306	0.00220026		0.30380426	0.24822695	48	9	FALSE	FDFT1	53.22916667	48	0	7.39E-38	0	0.82372361	FALSE	0	FDFT1	10223244	0.06395232
190161	3.90678583	2.1E-7		0.25596489	0.0	2	10	FALSE	APPBP2	54.0	2	0		0	0.77640109	FALSE	0	APPBP2	182	0.5
190156	3.35685337	5.73E-5		0.29789803	0.4	6	9	FALSE	PPM1D	170.0	6	0		0	0.81870359	FALSE	0	PPM1D	166270	0.21155445
190145	3.26956251	3.178E-5		0.30585132	0.96764111	148	9	FALSE	GALR2	200.60810811	148	0	3.91E-54	0	0.82541827	FALSE	0	GALR2	390266	0.15721639
190142	3.18881846	1.0798E-4		0.31359578	0.92253968	126	9	FALSE	FFAR2	192.01587302	126	0		0	0.83162935	FALSE	0	FFAR2	2222682	0.12682686
190140	3.26727632	2.0765E-4		0.30606533	0.90756303	154	9	FALSE	GAL	196.67532468	154	0		0	0.82559413	FALSE	0	GAL	2250728	0.15353265
190137	4.19391042	0.0		0.23844095	1.0	2	10	FALSE	GPR42	87.0	2	0		0	0.75431458	FALSE	0	GPR42	0	0.52095808
190126	3.19307908	1.6764E-4		0.31317734	0.91479365	126	9	FALSE	FFAR1	189.45238095	126	0		0	0.83130161	FALSE	0	FFAR1	2631172	0.1265547
190116	3.19339083	1.0292E-4		0.31314676	0.95161935	123	9	FALSE	FFAR3	191.65853659	123	0		0	0.83127763	FALSE	0	FFAR3	2078116	0.12802841
190114	3.26956251	3.178E-5		0.30585132	0.96764111	148	9	FALSE	GALR1	200.60810811	148	0		0	0.82541827	FALSE	0	GALR1	390266	0.15721639
190113	3.55242648	5.4109E-4		0.28149773	0.16315789	20	10	FALSE	CD22	67.5	20	0		0	0.8036595	FALSE	0	CD22	3345844	0.12828571
189994	3.90242128	9.2E-7		0.25625117	0.66666667	3	10	FALSE	CR2	63.0	3	0		0	0.77673682	FALSE	0	CR2	10896	0.40645161
189975	3.30853164	5.7023E-4		0.30224888	0.65242165	27	10	FALSE	BLNK	123.85185185	27	0	2.92E-18	0	0.82242064	FALSE	0	BLNK	3422070	0.11647678
189973	3.78114933	2.738E-5		0.26446985	0.06666667	6	10	FALSE	IGJ	39.66666667	6	0		0	0.78606544	FALSE	0	IGJ	79994	0.17030568
189928	3.72763172	3.539E-5		0.26826685	0.25	9	10	FALSE	TNFRSF13B	51.77777778	9	0		0	0.79018218	FALSE	0	TNFRSF13B	118028	0.20833333
189843	3.81294815	9.82E-6		0.26226425	0.69444444	9	10	FALSE	ZFY	39.88888889	9	0	4.78E-5	0	0.78361937	FALSE	0	ZFY	44654	0.14842454
189816	3.55772628	1.2124E-4		0.2810784	0.48888889	10	9	FALSE	TMSB4Y	61.0	10	0		0	0.80325182	FALSE	0	TMSB4Y	291234	0.14914425
189706	3.34199314	9.678E-4		0.29922264	0.19886364	33	9	FALSE	KCNQ1	75.12121212	33	0	9.08E-93	0	0.81984668	FALSE	0	KCNQ1	7081592	0.06355682
189642	3.68928609	3.21E-6		0.27105515	0.43589744	13	9	FALSE	CAMK1D	63.69230769	13	0		0	0.79313184	FALSE	0	CAMK1D	22366	0.2557924
189511	3.55086771	1.8677E-4		0.28162131	0.42118227	29	10	FALSE	KCNJ2	205.06896552	29	0		0	0.80377941	FALSE	0	KCNJ2	3513060	0.22217656
189325	4.69188403	3.0E-8		0.213134	0.0	3	11	FALSE	KCNB2	33.66666667	3	0		0	0.71600892	FALSE	0	KCNB2	278	0.96078431
189322	5.10641172	0.0		0.19583223	0.0	1	11	FALSE	GJB3	13.0	1	0	1.9E-124	0	0.68412218	FALSE	0	GJB3	0	0.0
189320	3.87633794	7.689E-5		0.25797544	0.41666667	9	10	FALSE	KCNE4	26.77777778	9	0		0	0.77874324	FALSE	0	KCNE4	401632	0.14511233
189311	4.10651564	2.1584E-4		0.24351545	0.52564103	13	10	FALSE	KCNQ4	23.61538462	13	0	1.08E-89	0	0.76103726	FALSE	0	KCNQ4	3686536	0.21398601
189302	3.57061208	9.177E-5		0.28006403	0.58441558	22	10	FALSE	KCNJ12	264.04545455	22	0		0	0.80226061	FALSE	0	KCNJ12	2532076	0.30107806
189299	3.86760885	4.49E-6		0.25855769	0.86111111	9	10	FALSE	KCNJ14	43.55555556	9	0		0	0.7794147	FALSE	0	KCNJ14	77422	0.17013889
189290	3.5648966	3.1686E-4		0.28051304	0.36307692	26	10	FALSE	KCNQ5	70.84615385	26	0		0	0.80270026	FALSE	0	KCNQ5	4307062	0.15884788
189286	3.55440091	1.0586E-4		0.28134136	0.53754941	23	10	FALSE	KCNJ4	253.52173913	23	0		0	0.80350762	FALSE	0	KCNJ4	2592710	0.28326451
189284	4.13478125	2.0784E-4		0.24185076	0.5	4	10	FALSE	PHLDA2	14.0	4	0	3.25E-106	0	0.75886298	FALSE	0	PHLDA2	945812	0.28061224
189280	3.48467214	3.832E-5		0.28697104	0.89047619	36	9	FALSE	PKD2L1	67.55555556	36	0		0	0.80887137	FALSE	0	PKD2L1	220638	0.08323058
189270	3.83757664	6.96E-6		0.26058112	0.28571429	8	10	FALSE	TRPM5	83.25	8	0		0	0.78172487	FALSE	0	TRPM5	48814	0.21119593
189261	3.83279643	7.2E-7		0.26090611	0.8	5	10	FALSE	TAS1R1	247.4	5	0		0	0.78209258	FALSE	0	TAS1R1	6402	0.35092199
188989	3.00956043	5.9042E-4		0.33227444	0.60928144	168	8	FALSE	AQR	171.48809524	168	0		0	0.84541843	FALSE	0	AQR	9422276	0.07888137
188944	3.30042606	4.0E-7		0.30299118	0.97906336	121	9	FALSE	GPKOW	170.04958678	121	0		0	0.82304415	FALSE	0	GPKOW	11966	0.15833295
184228	3.27829159	6.497E-5		0.30503693	0.80302705	137	9	FALSE	RBM22	154.53284672	137	0		0	0.8247468	FALSE	0	RBM22	1743342	0.13496318
183214	3.92039904	1.677E-5		0.25507607	0.5	4	10	FALSE	C9orf72	46.5	4	0		0	0.77535392	FALSE	0	C9orf72	50558	0.25833333
181664	3.98752988	1.0E-8		0.25078182	0.0	2	9	FALSE	PPIL2	90.0	2	0		0	0.77019001	FALSE	0	PPIL2	188	0.53614458
179700	3.76150888	5.59E-6		0.26585076	0.61111111	9	10	FALSE	METTL17	139.66666667	9	0	4.04E-49	0	0.78757624	FALSE	0	METTL17	56100	0.29318394
177935	4.23672451	0.0		0.2360314	0.0	1	10	FALSE	FIGN	167.0	1	0	1.08E-91	0	0.75102119	FALSE	0	FIGN	0	0.0
177601	4.17603658	0.0		0.2394615	1.0	2	10	FALSE	HMGXB3	172.5	2	0		0	0.75568949	FALSE	0	HMGXB3	0	0.86683417
176077	4.17925803	0.0		0.23927692	1.0	2	10	FALSE	C4orf52	144.0	2	0		0	0.75544169	FALSE	0	C4orf52	0	0.93506494
175701	3.21500572	4.8464E-4		0.31104144	0.87358378	130	9	FALSE	SF3A1	163.04615385	130	0		0	0.82961494	FALSE	0	SF3A1	2769344	0.13320764
175589	4.11036059	0.0		0.24328766	1.0	2	10	FALSE	SCARA3	169.0	2	0	4.84E-77	0	0.76074149	FALSE	0	SCARA3	0	0.97687861
174446	3.2906578	2.3857E-4		0.30389061	0.87512112	129	9	FALSE	HNRNPU	160.72093023	129	0		0	0.82379555	FALSE	0	HNRNPU	3929332	0.14718034
174439	3.29689286	6.5E-7		0.30331589	0.97601951	122	9	FALSE	U2SURP	169.57377049	122	0		0	0.82331593	FALSE	0	U2SURP	18412	0.15643337
174432	3.29720461	2.382E-5		0.30328721	0.98130841	107	9	FALSE	GCFC2	174.62616822	107	0		0	0.82329195	FALSE	0	GCFC2	187302	0.16442262
174417	3.24981814	3.8856E-4		0.30770953	0.86058438	130	9	FALSE	PQBP1	161.56153846	130	0		0	0.82693707	FALSE	0	PQBP1	2062482	0.13018657
174406	3.27340746	1.1906E-4		0.30549206	0.944663	124	9	FALSE	PRCC	167.06451613	124	0		0	0.8251225	FALSE	0	PRCC	699956	0.15144913
174391	3.29367141	1.2054E-4		0.30361256	0.93019355	125	9	FALSE	HNRNPL	165.672	125	0		0	0.82356374	FALSE	0	HNRNPL	1495598	0.15212489
174374	3.33731685	2.758E-5		0.29964191	0.98021236	112	9	FALSE	SNRNP27	168.41071429	112	0		0	0.8202064	FALSE	0	SNRNP27	444818	0.15932896
174355	3.29689286	6.5E-7		0.30331589	0.97601951	122	9	FALSE	RBM5	169.57377049	122	0	1.41E-68	0	0.82331593	FALSE	0	RBM5	18412	0.15643337
174343	3.26467837	1.0601E-4		0.30630889	0.81138751	135	9	FALSE	PABPN1	157.67407407	135	0		0	0.82579397	FALSE	0	PABPN1	1536462	0.13614789
174337	3.29689286	6.5E-7		0.30331589	0.97601951	122	9	FALSE	DNAJC8	169.57377049	122	0		0	0.82331593	FALSE	0	DNAJC8	18412	0.15643337
174317	3.29284007	1.212E-5		0.30368921	0.92825397	126	9	FALSE	SNRPB2	165.37301587	126	0	1.91E-84	0	0.82362769	FALSE	0	SNRPB2	310834	0.15185768
174268	3.26634106	2.904E-5		0.30615297	0.95608606	117	9	FALSE	CWC27	168.1965812	117	0		0	0.82566607	FALSE	0	CWC27	316280	0.14911044
174218	3.96373272	2.9E-7		0.25228744	0.66666667	4	9	FALSE	CWF19L2	113.75	4	0		0	0.77202056	FALSE	0	CWF19L2	876	0.56311881
174155	3.29689286	6.5E-7		0.30331589	0.97601951	122	9	FALSE	CHERP	169.57377049	122	0		0	0.82331593	FALSE	0	CHERP	18412	0.15643337
174134	3.33752468	1.4E-7		0.29962325	0.9977068	111	9	FALSE	WBP4	169.88288288	111	0		0	0.82019041	FALSE	0	WBP4	4692	0.16087394
174073	3.10776265	5.0E-8		0.32177489	0.97963801	52	8	FALSE	UVSSA	231.09615385	52	0	7.28E-60	0	0.83786441	FALSE	0	UVSSA	542	0.12704571
173995	4.49277772	1.521E-5		0.22257945	0.16666667	4	10	FALSE	SLC25A18	11.75	4	0		0	0.73132479	FALSE	0	SLC25A18	43782	0.28125
173969	4.25428661	6.435E-5		0.23505704	0.21230769	26	10	FALSE	ST6GALNAC1	23.92307692	26	0	6.49E-11	0	0.74967026	FALSE	0	ST6GALNAC1	727268	0.25682382
173673	4.17167204	9.53E-6		0.23971204	0.82105263	20	9	FALSE	GALNT7	53.65	20	0	1.41E-38	0	0.75602523	FALSE	0	GALNT7	211788	0.63058824
173671	4.17167204	9.53E-6		0.23971204	0.82105263	20	9	FALSE	GALNT8	53.65	20	0		0	0.75602523	FALSE	0	GALNT8	211788	0.63058824
173660	4.17167204	9.53E-6		0.23971204	0.82105263	20	9	FALSE	GALNT10	53.65	20	0		0	0.75602523	FALSE	0	GALNT10	211788	0.63058824
173655	3.6318196	5.0095E-4		0.27534407	0.49747899	35	9	FALSE	GALNT1	78.62857143	35	0		0	0.79755234	FALSE	0	GALNT1	5654700	0.16945813
173648	4.17624441	1.3E-6		0.23944959	0.9122807	19	9	FALSE	GALNTL4	55.68421053	19	0		0	0.75567351	FALSE	0	GALNTL4	32008	0.72317157
173626	3.8473449	2.5143E-4		0.25991951	0.56908213	46	9	FALSE	C1GALT1	36.47826087	46	0	2.5E-138	0	0.78097347	FALSE	0	C1GALT1	3144548	0.20043
173461	4.17624441	1.3E-6		0.23944959	0.9122807	19	9	FALSE	GALNT14	55.68421053	19	0		0	0.75567351	FALSE	0	GALNT14	32008	0.72317157
173117	3.64564065	1.3325E-4		0.27430021	0.59936575	44	10	FALSE	GSTO2	45.90909091	44	0	1.34E-80	0	0.79648918	FALSE	0	GSTO2	628222	0.13616132
172865	3.8167931	5.56E-6		0.26200005	0.71428571	8	10	FALSE	KDM5D	48.0	8	0	1.02E-14	0	0.78332361	FALSE	0	KDM5D	16342	0.1645189
172279	3.11368596	6.946E-5		0.32116277	0.43596059	29	8	FALSE	BRD1	136.31034483	29	0		0	0.83740877	FALSE	0	BRD1	719334	0.08775007
172194	3.44061104	3.98E-6		0.29064605	0.8605042	35	9	FALSE	CBX3	228.2	35	0	1.94E-141	0	0.81226069	FALSE	0	CBX3	79464	0.31562932
172052	3.26436662	1.0987E-4		0.30633814	0.57142857	35	9	FALSE	SIRT2	118.91428571	35	0		0	0.82581795	FALSE	0	SIRT2	714396	0.11519934
171920	3.4439364	1.414E-5		0.29036541	0.72413793	29	9	FALSE	CHD5	88.31034483	29	0		0	0.81200489	FALSE	0	CHD5	85254	0.13441453
171791	3.51948457	0.0		0.28413251	1.0	22	9	FALSE	FAM60A	93.0	22	0	2.88E-177	0	0.80619349	FALSE	0	FAM60A	0	0.16939891
171765	3.51948457	0.0		0.28413251	1.0	22	9	FALSE	ZNF541	93.0	22	0		0	0.80619349	FALSE	0	ZNF541	0	0.16939891
171713	3.66715162	0.0		0.27269121	1.0	9	9	FALSE	BAHD1	110.88888889	9	0		0	0.79483449	FALSE	0	BAHD1	0	0.26339404
171646	3.70726385	0.0		0.26974071	1.0	15	10	FALSE	CCDC74B	136.73333333	15	0		0	0.79174893	FALSE	0	CCDC74B	0	0.56735823
171628	3.82136548	0.0		0.26168656	1.0	7	10	FALSE	ENSG00000256950	129.71428571	7	0		0	0.78297189	FALSE	0	ENSG00000256950	0	0.7011583
171618	3.68502546	7.8E-7		0.27136855	0.88421053	20	10	FALSE	PAAF1	114.35	20	0		0	0.79345958	FALSE	0	PAAF1	7346	0.44150579
171495	3.42107451	1.132E-5		0.29230582	0.63847118	57	9	FALSE	ADRM1	106.31578947	57	0	7.91E-79	0	0.8137635	FALSE	0	ADRM1	163252	0.16560092
171262	2.90086252	4.8168E-4		0.34472506	0.45344828	145	9	FALSE	PSMA5	150.16551724	145	0	2.99E-101	0	0.85377981	FALSE	0	PSMA5	9946674	0.05854406
171258	3.39551076	1.875E-5		0.2945065	0.4	11	8	FALSE	CDX1	147.09090909	11	0	8.48E-45	0	0.81572994	FALSE	0	CDX1	110324	0.21509384
171071	3.54245038	2.345E-5		0.28229047	0.34545455	11	9	FALSE	CAMKK1	69.54545455	11	0		0	0.80442689	FALSE	0	CAMKK1	110800	0.19003736
171030	3.63046867	8.13E-6		0.27544653	0.48888889	10	9	FALSE	CAMKK2	77.4	10	0		0	0.79765626	FALSE	0	CAMKK2	44580	0.26597938
170754	3.54130728	2.0E-5		0.2823816	0.63636364	12	9	FALSE	NOX3	75.25	12	0		0	0.80451482	FALSE	0	NOX3	369502	0.19147583
170537	3.23880287	0.0		0.30875606	1.0	31	9	FALSE	KDM4B	279.83870968	31	0		0	0.82778439	FALSE	0	KDM4B	0	0.19460272
170522	3.23880287	0.0		0.30875606	1.0	31	9	FALSE	KDM4A	279.83870968	31	0		0	0.82778439	FALSE	0	KDM4A	0	0.19460272
170512	3.74903876	7.45E-6		0.26673504	0.26666667	6	9	FALSE	ICAM3	44.66666667	6	0	1.72E-33	0	0.78853548	FALSE	0	ICAM3	30538	0.20430108
169950	4.33097787	0.0		0.23089474	0.0	1	10	FALSE	DPP6	45.0	1	0	3.42E-96	0	0.74377093	FALSE	0	DPP6	0	0.0
169680	3.53777408	6.1E-7		0.28266361	0.85897436	13	10	FALSE	CTTNBP2NL	88.69230769	13	0		0	0.80478661	FALSE	0	CTTNBP2NL	3084	0.19622192
169487	3.22830718	2.0584E-4		0.30975987	0.31400966	46	9	FALSE	ACTL6B	69.08695652	46	0		0	0.82859176	FALSE	0	ACTL6B	1627994	0.0626355
168977	3.31850774	1.6001E-4		0.30134026	0.3477551	50	9	FALSE	YEATS4	110.64	50	0	1.59E-146	0	0.82165325	FALSE	0	YEATS4	1308784	0.09860963
168964	3.19744362	8.64E-6		0.31274985	0.7124183	18	8	FALSE	BRPF1	141.88888889	18	0		0	0.83096588	FALSE	0	BRPF1	118912	0.11893453
168711	3.56853372	2.787E-5		0.28022714	0.83333333	36	9	FALSE	MBD2	210.55555556	36	0		0	0.80242048	FALSE	0	MBD2	333362	0.34626279
168684	3.29658111	1.612E-4		0.30334458	0.35714286	49	9	FALSE	WDR77	131.87755102	49	0	1.72E-109	0	0.82333991	FALSE	0	WDR77	1755466	0.12404247
168503	3.39187364	4.37E-6		0.2948223	0.63546798	29	9	FALSE	C17orf79	142.0	29	0		0	0.81600972	FALSE	0	C17orf79	80062	0.20402299
168351	3.45484776	4.57E-6		0.28944835	0.80023229	42	9	FALSE	ARID4B	200.95238095	42	0		0	0.81116556	FALSE	0	ARID4B	104372	0.28707483
168333	3.72492986	6.0E-8		0.26846143	0.99166667	16	9	FALSE	PHF10	55.9375	16	0		0	0.79039001	FALSE	0	PHF10	388	0.21269011
168261	3.72721604	3.0E-8		0.26829676	0.98717949	13	9	FALSE	BCL7A	59.46153846	13	0		0	0.79021415	FALSE	0	BCL7A	510	0.23880136
168185	3.41317676	3.106E-5		0.29298219	0.48351648	14	8	FALSE	RORA	53.0	14	0	7.83E-85	0	0.81437102	FALSE	0	RORA	180554	0.10927835
168176	5.35196924	0.0		0.18684711	0.0	1	11	FALSE	LMBR1L	5.0	1	0	3.29E-72	0	0.66523314	FALSE	0	LMBR1L	0	0.0
167996	3.53133119	2.27E-6		0.28317933	0.95769231	40	10	FALSE	HLA-DMB	114.5	40	0		0	0.80528222	FALSE	0	HLA-DMB	21754	0.193086
167987	3.41089057	8.826E-5		0.29317856	0.81078224	44	9	FALSE	HLA-DOB	108.81818182	44	0		0	0.81454688	FALSE	0	HLA-DOB	852922	0.1429638
167965	3.47043542	7.0E-6		0.28814828	0.90904283	62	10	FALSE	KIF19	99.19354839	62	0		0	0.80996651	FALSE	0	KIF19	172458	0.16450008
167958	3.33357581	5.843E-5		0.29997818	0.69603283	86	10	FALSE	KIF4B	103.27906977	86	0		0	0.82049417	FALSE	0	KIF4B	1096582	0.11683153
167956	3.51699054	2.07E-6		0.284334	0.95649718	60	10	FALSE	KIF6	98.56666667	60	0		0	0.80638534	FALSE	0	KIF6	59196	0.18774603
167953	3.51699054	2.07E-6		0.284334	0.95649718	60	10	FALSE	KIF16B	98.56666667	60	0		0	0.80638534	FALSE	0	KIF16B	59196	0.18774603
167947	3.50316949	3.46E-5		0.28545579	0.8952935	62	10	FALSE	KIF1C	95.4516129	62	0		0	0.8074485	FALSE	0	KIF1C	222504	0.18140562
167944	3.51699054	2.07E-6		0.284334	0.95649718	60	10	FALSE	KIF12	98.56666667	60	0	1.16E-40	0	0.80638534	FALSE	0	KIF12	59196	0.18774603
167941	3.51699054	2.07E-6		0.284334	0.95649718	60	10	FALSE	KIF21B	98.56666667	60	0	7.47E-74	0	0.80638534	FALSE	0	KIF21B	59196	0.18774603
167936	3.39312065	2.067E-5		0.29471395	0.7778481	80	10	FALSE	KIF26A	100.6625	80	0		0	0.8159138	FALSE	0	KIF26A	470026	0.13315146
167934	3.51699054	2.07E-6		0.284334	0.95649718	60	10	FALSE	KIF26B	98.56666667	60	0		0	0.80638534	FALSE	0	KIF26B	59196	0.18774603
167923	4.52665489	0.0		0.22091368	0.0	1	11	FALSE	GEM	43.0	1	0	8.65E-35	0	0.72871885	FALSE	0	GEM	0	0.0
167921	3.52675881	3.3395E-4		0.28354647	0.62458472	43	10	FALSE	KIF9	82.65116279	43	0	2.46E-104	0	0.80563394	FALSE	0	KIF9	3352722	0.15161084
167917	3.76369116	0.0		0.26569661	1.0	3	10	FALSE	CEACAM1	126.0	3	0	1.12E-20	0	0.78740837	FALSE	0	CEACAM1	0	0.49606299
167896	3.28099345	1.1368E-4		0.30478573	0.85867621	130	9	FALSE	CWC25	160.02307692	130	0		0	0.82453897	FALSE	0	CWC25	1934378	0.1452115
167876	3.20502962	0.00100416		0.3120096	0.87353166	115	9	FALSE	PPWD1	169.46956522	115	0		0	0.83038234	FALSE	0	PPWD1	4128224	0.10919431
167868	3.10713915	9.8374E-4		0.32183946	0.3600713	34	9	FALSE	USP10	166.32352941	34	0		0	0.83791237	FALSE	0	USP10	3949756	0.09831187
167863	3.55097163	9.355E-5		0.28161306	0.25873016	36	9	FALSE	YTHDC2	91.41666667	36	0		0	0.80377141	FALSE	0	YTHDC2	523616	0.14257237
167345	3.42564689	3.1603E-4		0.29191567	0.85671192	52	10	FALSE	GOLGB1	102.21153846	52	0		0	0.81341178	FALSE	0	GOLGB1	2231452	0.15292492
167136	3.64678375	2.2133E-4		0.27421423	0.38076923	40	9	FALSE	NCAN	35.775	40	0		0	0.79640125	FALSE	0	NCAN	1376094	0.09930556
167111	3.39842045	8.807E-5		0.29425435	0.49350649	22	9	FALSE	MEF2B	57.0	22	0		0	0.81550612	FALSE	0	MEF2B	294528	0.09827586
166859	4.04042398	2.175E-4		0.24749878	0.35714286	8	10	FALSE	ADAM22	30.75	8	0		0	0.76612123	FALSE	0	ADAM22	5915938	0.29009434
166854	3.42294503	8.396E-5		0.29214609	0.54985755	27	9	FALSE	CDH4	51.22222222	27	0		0	0.81361961	FALSE	0	CDH4	954536	0.09850427
166845	3.39540684	3.365E-5		0.29451552	0.65441176	17	9	FALSE	BNIP2	70.88235294	17	0		0	0.81573794	FALSE	0	BNIP2	125662	0.12106586
166839	4.04042398	2.175E-4		0.24749878	0.35714286	8	10	FALSE	ADAM23	30.75	8	0		0	0.76612123	FALSE	0	ADAM23	5915938	0.29009434
166770	4.35383976	0.0		0.22968232	0.0	1	9	FALSE	MDM1	14.0	1	0	2.04E-62	0	0.74201233	FALSE	0	MDM1	0	0.0
166763	3.38730126	2.6787E-4		0.29522027	0.30147059	17	9	FALSE	MYOG	64.94117647	17	0		0	0.81636144	FALSE	0	MYOG	1067490	0.1107089
166756	4.35383976	0.0		0.22968232	0.0	1	9	FALSE	ZFP62	14.0	1	0		0	0.74201233	FALSE	0	ZFP62	0	0.0
166754	3.35394368	5.9433E-4		0.29815647	0.48351648	14	8	FALSE	MYF6	95.14285714	14	0		0	0.81892741	FALSE	0	MYF6	2571576	0.15127389
166748	3.82313208	3.52E-6		0.26156564	0.66666667	4	10	FALSE	TWIST2	45.0	4	0	2.39E-110	0	0.78283599	FALSE	0	TWIST2	16022	0.28125
165991	3.27195261	2.93E-6		0.3056279	0.96681375	148	9	FALSE	CXCL5	199.99324324	148	0	1.58E-57	0	0.82523441	FALSE	0	CXCL5	70096	0.15784786
165870	3.59233087	4.433E-5		0.27837079	0.35947712	18	10	FALSE	TRAF5	51.05555556	18	0		0	0.80058993	FALSE	0	TRAF5	243492	0.18169237
165849	3.32692508	6.215E-5		0.30057785	0.22222222	19	9	FALSE	RALB	104.10526316	19	0		0	0.82100576	FALSE	0	RALB	421302	0.12588303
165802	3.16741141	4.338E-5		0.31571522	0.64285714	8	9	FALSE	RFFL	416.125	8	0		0	0.83327605	FALSE	0	RFFL	155542	0.29566453
165156	3.74124493	1.995E-5		0.26729071	0.51282051	13	10	FALSE	HLA-DQA1	60.0	13	0	6.19E-15	0	0.78913501	FALSE	0	HLA-DQA1	110172	0.19933555
165138	3.5173023	1.8339E-4		0.2843088	0.79082278	80	10	FALSE	DAP3	100.8125	80	0		0	0.80636136	FALSE	0	DAP3	1273374	0.19057183
165007	3.24586927	2.387E-5		0.30808388	0.8	10	9	FALSE	CLIP3	319.2	10	0	1.2E-93	0	0.82724083	FALSE	0	CLIP3	140986	0.26220214
165002	3.35737296	1.929E-5		0.29785193	0.72222222	9	9	FALSE	PIDD	110.44444444	9	0		0	0.81866362	FALSE	0	PIDD	107684	0.17311041
164968	3.8491115	6.64E-6		0.25980022	0.6	5	10	FALSE	MAP4K2	54.6	5	0		0	0.78083758	FALSE	0	MAP4K2	15510	0.38309859
164961	3.56572794	1.156E-5		0.28044764	0.60784314	18	9	FALSE	CRADD	44.94444444	18	0		0	0.80263631	FALSE	0	CRADD	74944	0.13297173
164905	3.26810766	1.0564E-4		0.30598747	0.3092437	35	9	FALSE	IL1R1	81.4	35	0	1.31E-66	0	0.82553018	FALSE	0	IL1R1	537368	0.08604651
164748	3.21459004	4.64E-6		0.31108166	0.68421053	20	9	FALSE	USP2	202.05	20	0	4.54E-99	0	0.82964692	FALSE	0	USP2	58142	0.15797498
164649	3.33721293	2.1694E-4		0.29965124	0.48928945	88	10	FALSE	GOSR1	85.34090909	88	0		0	0.82021439	FALSE	0	GOSR1	2916214	0.10306873
164641	3.83227684	1.377E-5		0.26094148	0.88095238	21	10	FALSE	GOLGA5	76.23809524	21	0		0	0.78213255	FALSE	0	GOLGA5	92306	0.25567274
164573	3.95313312	2.617E-5		0.25296391	0.9	20	10	FALSE	GOLIM4	73.25	20	0	6.31E-64	0	0.77283591	FALSE	0	GOLIM4	162650	0.30886076
164555	4.17406214	0.0		0.23957478	1.0	3	11	FALSE	CELSR3	31.33333333	3	0	4.4E-94	0	0.75584137	FALSE	0	CELSR3	0	0.44131455
162969	3.66808688	1.694E-5		0.27262168	0.44444444	10	10	FALSE	DDX3Y	61.7	10	0	1.02E-10	0	0.79476255	FALSE	0	DDX3Y	72826	0.11968811
162479	3.22612491	2.1937E-4		0.3099694	0.94479413	124	9	FALSE	CCAR1	169.18548387	124	0		0	0.82875962	FALSE	0	CCAR1	1892636	0.13427419
161691	3.81305206	2.6E-7		0.26225711	0.33333333	3	10	FALSE	ZNF207	139.33333333	3	0		0	0.78361138	FALSE	0	ZNF207	2812	0.4100295
159975	3.08510859	3.5202E-4		0.3241377	0.49974194	125	9	FALSE	STAG2	146.032	125	0		0	0.83960703	FALSE	0	STAG2	8516918	0.07970742
159681	3.72628079	1.16E-6		0.2683641	0.50549451	14	9	FALSE	ESCO1	109.64285714	14	0		0	0.79028609	FALSE	0	ESCO1	23728	0.26483782
159376	3.11701133	7.742E-5		0.32082014	0.65307707	102	9	FALSE	CENPT	169.5	102	0	4.4E-72	0	0.83715297	FALSE	0	CENPT	3418942	0.09533183
159065	3.81305206	1.261E-4		0.26225711	0.0	2	10	FALSE	GPHA2	80.5	2	0		0	0.78361138	FALSE	0	GPHA2	624076	0.5
158862	3.53756625	5.9E-7		0.28268022	0.83333333	9	10	FALSE	PTPN22	103.33333333	9	0		0	0.8048026	FALSE	0	PTPN22	8206	0.25389025
158812	4.05549205	0.0		0.2465792	1.0	3	10	FALSE	MLF1	110.0	3	0		0	0.76496215	FALSE	0	MLF1	0	0.88709677
158671	3.39218539	0.0		0.29479521	1.0	6	9	FALSE	IER3	252.83333333	6	0	6.61E-84	0	0.81598574	FALSE	0	IER3	0	0.38897436
158655	3.15961758	2.385E-4		0.316494	0.85052632	76	9	FALSE	TAOK1	131.40789474	76	0		0	0.83387557	FALSE	0	TAOK1	1715646	0.08638707
158643	3.06629949	5.0296E-4		0.326126	0.47142182	146	9	FALSE	KIF2B	117.51369863	146	0		0	0.84105389	FALSE	0	KIF2B	9918110	0.06471019
158598	3.18705185	1.921E-5		0.3137696	0.88900901	75	9	FALSE	SGOL1	135.14666667	75	0	6.37E-185	0	0.83176524	FALSE	0	SGOL1	349520	0.09181159
158575	3.19339083	0.0		0.31314676	1.0	70	9	FALSE	SPDL1	140.9	70	0	3.27E-115	0	0.83127763	FALSE	0	SPDL1	0	0.09737388
158206	3.16221553	7.828E-5		0.31623398	0.92313546	73	9	FALSE	NUDC	139.08219178	73	0		0	0.83367573	FALSE	0	NUDC	413998	0.08879617
158161	3.67276317	0.0		0.27227457	1.0	2	9	FALSE	CPEB2	249.5	2	0		0	0.79440283	FALSE	0	CPEB2	0	0.71902017
158046	3.06629949	5.0296E-4		0.326126	0.47142182	146	9	FALSE	KIF2A	117.51369863	146	0	1.46E-68	0	0.84105389	FALSE	0	KIF2A	9918110	0.06471019
157993	3.41670997	4.8577E-4		0.29267922	0.21428571	29	8	FALSE	PYGM	36.48275862	29	0	1.71E-111	0	0.81409923	FALSE	0	PYGM	2755890	0.0626259
157861	3.45671828	1.545E-4		0.28929173	0.62318841	24	9	FALSE	ASPSCR1	51.375	24	0		0	0.81102167	FALSE	0	ASPSCR1	427492	0.09912959
157592	3.67899823	4.67E-6		0.27181312	0.66666667	6	8	FALSE	ROM1	60.0	6	0		0	0.79392321	FALSE	0	ROM1	15406	0.17914172
157434	3.18258339	5.211E-5		0.31421015	0.68081633	50	9	FALSE	RELB	183.58	50	0		0	0.83210897	FALSE	0	RELB	891164	0.12793031
157409	4.73875091	1.68E-6		0.21102607	0.0	2	10	FALSE	BCAM	13.0	2	0	1.46E-41	0	0.71240378	FALSE	0	BCAM	1762	0.5
157331	4.42388029	1.2E-7		0.2260459	0.33333333	3	11	FALSE	FSTL3	17.66666667	3	0	1.37E-28	0	0.73662459	FALSE	0	FSTL3	644	0.64197531
157232	3.33326405	1.324E-5		0.30000624	0.76814516	32	9	FALSE	EPHA8	86.875	32	0		0	0.82051815	FALSE	0	EPHA8	284326	0.125
156724	3.3681804	1.155E-5		0.29689621	0.48043185	39	9	FALSE	EFNA2	76.97435897	39	0	6.36E-17	0	0.81783228	FALSE	0	EFNA2	117156	0.12681114
156643	3.14340642	1.5356E-4		0.31812622	0.33945946	75	9	FALSE	EFNB1	96.45333333	75	0	1.81E-74	0	0.83512258	FALSE	0	EFNB1	2212512	0.06600958
156528	3.70528941	1.35E-6		0.26988445	0.38888889	9	10	FALSE	RGS3	130.77777778	9	0		0	0.79190081	FALSE	0	RGS3	18918	0.29722222
156522	4.13748311	0.0		0.24169283	1.0	2	10	FALSE	RHBDL2	69.5	2	0	1.68E-7	0	0.75865515	FALSE	0	RHBDL2	0	0.97887324
156484	3.17239946	2.0878E-4		0.31521882	0.30099357	59	9	FALSE	TIAM1	103.76271186	59	0		0	0.83289235	FALSE	0	TIAM1	1816870	0.07753794
156434	3.33326405	1.324E-5		0.30000624	0.76814516	32	9	FALSE	EPHA10	86.875	32	0		0	0.82051815	FALSE	0	EPHA10	284326	0.125
156392	3.06266237	1.2672E-4		0.3265133	0.50531184	127	9	FALSE	CENPM	158.17322835	127	0	2.36E-90	0	0.84133366	FALSE	0	CENPM	4966994	0.08119776
156357	2.94076691	8.4552E-4		0.34004735	0.3076675	158	8	FALSE	POLE2	132.07594937	158	0	6.54E-112	0	0.85071024	FALSE	0	POLE2	12564606	0.05317067
156347	3.30001039	1.3226E-4		0.30302935	0.73959184	50	9	FALSE	TRIP13	117.7	50	0	4.39E-241	0	0.82307612	FALSE	0	TRIP13	941010	0.10042662
155892	3.04613946	6.2756E-4		0.32828438	0.41891569	159	9	FALSE	KIF18A	114.74213836	159	0	1.78E-194	0	0.84260466	FALSE	0	KIF18A	11927574	0.06045424
155826	3.18653227	1.1513E-4		0.31382077	0.90559052	74	9	FALSE	ZWILCH	136.58108108	74	0	3.31E-150	0	0.83180521	FALSE	0	ZWILCH	777998	0.09266016
155595	3.11711524	5.462E-5		0.32080944	0.66574257	101	9	FALSE	CENPH	171.02970297	101	0	5.84E-198	0	0.83714498	FALSE	0	CENPH	3123316	0.09619218
155584	3.11638782	1.5356E-4		0.32088432	0.64096707	103	9	FALSE	CENPO	167.76699029	103	0	5.66E-132	0	0.83720094	FALSE	0	CENPO	5423738	0.0943041
155579	3.09872181	2.6087E-4		0.32271371	0.41403509	96	9	FALSE	RAD51AP1	126.94791667	96	0	5.4E-169	0	0.83855986	FALSE	0	RAD51AP1	2851474	0.07037024
155557	3.11711524	5.462E-5		0.32080944	0.66574257	101	9	FALSE	CENPK	171.02970297	101	0	4.42E-127	0	0.83714498	FALSE	0	CENPK	3123316	0.09619218
155523	3.11139977	3.6037E-4		0.32139875	0.61630037	105	9	FALSE	CENPC1	164.99047619	105	0		0	0.83758463	FALSE	0	CENPC1	5274024	0.09154379
155498	3.12459732	3.113E-5		0.32004124	0.77754922	83	9	FALSE	SPC25	140.08433735	83	0	1.85E-178	0	0.83656944	FALSE	0	SPC25	484874	0.0842866
155241	3.74436246	2.0E-8		0.26706816	0.8	5	9	FALSE	CENPB	139.4	5	0		0	0.7888952	FALSE	0	CENPB	108	0.41242604
155081	3.95541931	7.67E-6		0.2528177	0.52380952	7	10	FALSE	TSEN54	78.71428571	7	0		0	0.77266005	FALSE	0	TSEN54	32486	0.30933633
155077	3.97994388	1.61E-6		0.25125982	0.73333333	6	10	FALSE	TSEN34	87.16666667	6	0		0	0.77077355	FALSE	0	TSEN34	12742	0.38230994
154838	5.08157539	0.0		0.19678937	0.0	1	11	FALSE	SLC22A5	11.0	1	0		0	0.68603266	FALSE	0	SLC22A5	0	0.0
154726	3.64782292	6.64E-6		0.27413611	0.16666667	4	10	FALSE	ADAM9	126.0	4	0		0	0.79632131	FALSE	0	ADAM9	32110	0.31375
154482	3.91239738	1.5817E-4		0.25559776	0.5	8	10	FALSE	PYCRL	26.25	8	0	5.93E-146	0	0.77596943	FALSE	0	PYCRL	899734	0.18269231
154433	3.75174062	2.2181E-4		0.26654295	0.78629501	42	9	FALSE	P4HA1	55.0952381	42	0	1.02E-52	0	0.78832764	FALSE	0	P4HA1	3195914	0.2598832
154398	4.75153279	0.0		0.2104584	1.0	2	10	FALSE	MYCBPAP	42.0	2	0		0	0.71142055	FALSE	0	MYCBPAP	0	1.0
154362	4.36776473	7.9E-7		0.22895006	0.0	2	10	FALSE	KRT20	11.5	2	0	2.92E-12	0	0.74094117	FALSE	0	KRT20	1958	0.525
154352	3.7157851	1.5973E-4		0.26912213	0.0	8	10	FALSE	CEACAM5	37.625	8	0	1.52E-70	0	0.79109345	FALSE	0	CEACAM5	496940	0.12585911
154271	3.34552634	6.16E-6		0.29890663	0.96078431	51	9	FALSE	SPP2	69.82352941	51	0		0	0.8195749	FALSE	0	SPP2	15844	0.09971989
154142	3.54515224	1.448E-5		0.28207533	0.4	11	9	FALSE	CD209	90.63636364	11	0		0	0.80421906	FALSE	0	CD209	102360	0.20883955
153336	3.69427413	2.86E-6		0.27068917	0.85714286	7	9	FALSE	ARNTL2	47.0	7	0	1.66E-105	0	0.79274814	FALSE	0	ARNTL2	19528	0.1902834
152748	3.23610101	2.1951E-4		0.30901384	0.67107351	62	9	FALSE	APOH	66.9516129	62	0		0	0.82799223	FALSE	0	APOH	848868	0.06852775
152473	3.14725138	6.7353E-4		0.31773757	0.42037037	81	9	FALSE	TGFB3	63.74074074	81	0	8.4E-12	0	0.83482682	FALSE	0	TGFB3	2980518	0.0503084
152462	3.35072223	0.0		0.29844312	1.0	50	9	FALSE	MAGED2	70.9	50	0		0	0.81917521	FALSE	0	MAGED2	0	0.10275362
151949	3.57923724	3.58E-6		0.27938914	0.59307359	22	9	FALSE	THBS4	92.36363636	22	0	8.06E-51	0	0.80159714	FALSE	0	THBS4	33216	0.19044049
151819	3.44206588	1.361E-5		0.2905232	0.77619048	21	10	FALSE	ITGAD	98.61904762	21	0		0	0.81214878	FALSE	0	ITGAD	69128	0.15377758
151736	3.35072223	0.0		0.29844312	1.0	50	9	FALSE	CLEC3B	70.9	50	0	3.99E-127	0	0.81917521	FALSE	0	CLEC3B	0	0.10275362
151734	3.35072223	0.0		0.29844312	1.0	50	9	FALSE	A1BG	70.9	50	0		0	0.81917521	FALSE	0	A1BG	0	0.10275362
151724	3.35072223	0.0		0.29844312	1.0	50	9	FALSE	GTPBP2	70.9	50	0		0	0.81917521	FALSE	0	GTPBP2	0	0.10275362
151722	3.35072223	0.0		0.29844312	1.0	50	9	FALSE	NHLRC2	70.9	50	0		0	0.81917521	FALSE	0	NHLRC2	0	0.10275362
151712	3.09175933	0.00168066		0.32344044	0.60206122	198	9	FALSE	PPBP	167.24747475	198	0		0	0.83909544	FALSE	0	PPBP	7177674	0.09628525
151701	3.35072223	0.0		0.29844312	1.0	50	9	FALSE	TOR4A	70.9	50	0	3.12E-45	0	0.81917521	FALSE	0	TOR4A	0	0.10275362
151695	3.35072223	0.0		0.29844312	1.0	50	9	FALSE	MMRN1	70.9	50	0	1.16E-107	0	0.81917521	FALSE	0	MMRN1	0	0.10275362
151688	3.35072223	0.0		0.29844312	1.0	50	9	FALSE	TEX264	70.9	50	0		0	0.81917521	FALSE	0	TEX264	0	0.10275362
151683	3.33575808	1.4726E-4		0.29978193	0.96078431	51	9	FALSE	FAM3C	70.88235294	51	0		0	0.8203263	FALSE	0	FAM3C	286700	0.0933633
151674	3.29637327	2.2187E-4		0.3033637	0.96078431	51	9	FALSE	ISLR	72.82352941	51	0		0	0.8233559	FALSE	0	ISLR	271644	0.08585368
151670	3.3094669	4.556E-5		0.30216347	0.89187228	53	9	FALSE	SERPINA4	68.64150943	53	0		0	0.8223487	FALSE	0	SERPINA4	201298	0.09041191
151662	4.31029824	1.5577E-4		0.23200251	0.0	2	10	FALSE	PLGLB1	27.5	2	0	1.33E-71	0	0.74536167	FALSE	0	PLGLB1	457334	0.5
151656	3.35072223	0.0		0.29844312	1.0	50	9	FALSE	PCYOX1L	70.9	50	0		0	0.81917521	FALSE	0	PCYOX1L	0	0.10275362
151084	2.91198171	0.0023186		0.34340875	0.08552632	96	9	FALSE	NGFR	96.82291667	96	0	3.94E-110	0	0.85292448	FALSE	0	NGFR	12896132	0.03780774
150173	3.42533513	1.806E-5		0.29194224	0.89206349	36	9	FALSE	EFHA1	69.77777778	36	0		0	0.81343576	FALSE	0	EFHA1	128748	0.08247964
150162	3.02784994	2.6146E-4		0.33026736	0.46262626	45	9	FALSE	FGF20	142.35555556	45	0		0	0.84401154	FALSE	0	FGF20	2914698	0.073683
149880	3.30177699	1.692E-5		0.30286721	0.35164835	14	9	FALSE	PTPRJ	132.78571429	14	0		0	0.82294023	FALSE	0	PTPRJ	159836	0.1567718
149701	3.09903357	1.523E-5		0.32268124	0.75789474	20	9	FALSE	KLB	244.5	20	0		0	0.83853588	FALSE	0	KLB	371482	0.14116628
149378	4.07700301	0.0		0.24527821	1.0	2	10	FALSE	NANOGP1	29.0	2	0		0	0.76330746	FALSE	0	NANOGP1	0	0.70731707
149309	3.22144861	4.6947E-4		0.31041935	0.38666667	75	10	FALSE	GNA12	178.45333333	75	0		0	0.82911934	FALSE	0	GNA12	5507086	0.11250946
149124	3.01932869	1.6339E-4		0.33119945	0.48414376	44	9	FALSE	FGF6	146.97727273	44	0		0	0.84466702	FALSE	0	FGF6	2341094	0.07460775
149115	3.52457654	9.8E-7		0.28372203	0.74269006	19	10	FALSE	FRS3	71.15789474	19	0		0	0.8058018	FALSE	0	FRS3	5882	0.16026553
149096	3.04946482	1.542E-4		0.32792639	0.56614509	38	9	FALSE	FGF22	164.39473684	38	0		0	0.84234886	FALSE	0	FGF22	2753576	0.08810007
149090	3.31507846	9.967E-5		0.30165199	0.27894737	20	9	FALSE	PGF	118.1	20	0		0	0.82191704	FALSE	0	PGF	599214	0.14143713
149083	3.37857217	1.989E-5		0.29598302	0.09803922	18	10	FALSE	FGF12	97.11111111	18	0		0	0.81703291	FALSE	0	FGF12	165792	0.1647738
149037	3.37005092	8.98E-6		0.29673142	0.67619048	15	9	FALSE	ZMYM2	108.26666667	15	0		0	0.81768839	FALSE	0	ZMYM2	72632	0.14965422
149008	3.59201912	2.9E-7		0.27839495	0.85454545	11	10	FALSE	STRIP2	50.90909091	11	0		0	0.80061391	FALSE	0	STRIP2	1638	0.13796502
148998	3.04967266	2.906E-5		0.32790404	0.64285714	36	9	FALSE	FGF16	173.72222222	36	0		0	0.84233287	FALSE	0	FGF16	627492	0.09309873
148987	3.99667463	0.0		0.25020801	1.0	4	10	FALSE	FGFBP3	39.25	4	0		0	0.76948657	FALSE	0	FGFBP3	0	0.9127907
148972	3.04967266	2.906E-5		0.32790404	0.64285714	36	9	FALSE	FGF18	173.72222222	36	0		0	0.84233287	FALSE	0	FGF18	627492	0.09309873
148969	3.94398836	2.7E-7		0.25355044	0.71428571	7	10	FALSE	FLRT2	37.85714286	7	0	5.19E-46	0	0.77353936	FALSE	0	FLRT2	560	0.61826698
148955	3.71786345	6.355E-5		0.26897169	0.25	8	10	FALSE	KAL1	54.125	8	0		0	0.79093358	FALSE	0	KAL1	247572	0.1832483
148938	4.06588382	1.861E-5		0.24594899	0.56363636	11	10	FALSE	NMRK2	27.0	11	0		0	0.76416278	FALSE	0	NMRK2	67548	0.21356421
148872	3.94263743	3.735E-5		0.25363732	0.6047619	21	9	FALSE	NUDT12	43.57142857	21	0		0	0.77364327	FALSE	0	NUDT12	417856	0.23809524
148795	4.27049777	8.3E-7		0.23416474	0.68888889	10	10	FALSE	NMRK1	24.2	10	0		0	0.74842325	FALSE	0	NMRK1	7398	0.30632911
148757	4.06858568	1.2E-5		0.24578566	0.73684211	19	9	FALSE	ST6GAL1	53.78947368	19	0	6.35E-47	0	0.76395495	FALSE	0	ST6GAL1	88860	0.47183749
148469	4.17624441	1.3E-6		0.23944959	0.9122807	19	9	FALSE	GALNT11	55.68421053	19	0		0	0.75567351	FALSE	0	GALNT11	32008	0.72317157
148461	4.29398317	0.0		0.23288401	1.0	5	9	FALSE	MUC8	61.4	5	0		0	0.74661668	FALSE	0	MUC8	0	0.91641791
148435	3.86293256	2.1625E-4		0.25887069	0.60570825	44	9	FALSE	C1GALT1C1	37.0	44	0	3.56E-112	0	0.77977442	FALSE	0	C1GALT1C1	2967318	0.21893491
148398	4.39509508	0.0		0.22752636	1.0	4	10	FALSE	ST6GAL2	33.5	4	0		0	0.73883884	FALSE	0	ST6GAL2	0	0.5234375
148384	4.17624441	1.3E-6		0.23944959	0.9122807	19	9	FALSE	GALNT12	55.68421053	19	0		0	0.75567351	FALSE	0	GALNT12	32008	0.72317157
148379	4.17624441	1.3E-6		0.23944959	0.9122807	19	9	FALSE	WBSCR17	55.68421053	19	0	2.73E-90	0	0.75567351	FALSE	0	WBSCR17	32008	0.72317157
148377	4.17624441	1.3E-6		0.23944959	0.9122807	19	9	FALSE	GALNTL5	55.68421053	19	0		0	0.75567351	FALSE	0	GALNTL5	32008	0.72317157
148369	4.17624441	1.3E-6		0.23944959	0.9122807	19	9	FALSE	GALNTL1	55.68421053	19	0		0	0.75567351	FALSE	0	GALNTL1	32008	0.72317157
148367	4.17167204	9.53E-6		0.23971204	0.82105263	20	9	FALSE	GALNTL2	53.65	20	0		0	0.75602523	FALSE	0	GALNTL2	211788	0.63058824
148347	4.17624441	1.3E-6		0.23944959	0.9122807	19	9	FALSE	GALNTL6	55.68421053	19	0		0	0.75567351	FALSE	0	GALNTL6	32008	0.72317157
148304	3.77772005	7.4E-7		0.26470993	0.9047619	21	10	FALSE	TIMM21	48.85714286	21	0		0	0.78632923	FALSE	0	TIMM21	4828	0.15032967
148177	3.31923517	3.6317E-4		0.30127422	0.17846154	26	10	FALSE	FAF2	45.30769231	26	0		0	0.82159729	FALSE	0	FAF2	910170	0.05539786
147984	3.55367349	4.5405E-4		0.28139895	0.33205128	40	9	FALSE	HSCB	53.725	40	0		0	0.80356358	FALSE	0	HSCB	4500456	0.11938889
147478	3.77761613	2.0857E-4		0.26471721	0.82251082	22	10	FALSE	PAM16	46.63636364	22	0		0	0.78633722	FALSE	0	PAM16	957018	0.1437991
147255	3.98721812	5.78E-6		0.25080143	0.0	2	10	FALSE	REXO2	58.5	2	0		0	0.77021399	FALSE	0	REXO2	18094	0.5
147242	3.86397173	1.706E-5		0.25880107	0.0	3	9	FALSE	REXO1L10P	85.0	3	0		0	0.77969448	FALSE	0	REXO1L10P	30198	0.34285714
147231	3.10755482	9.5636E-4		0.32179642	0.6994804	146	9	FALSE	CSTF1	150.76712329	146	0		0	0.8378804	FALSE	0	CSTF1	7121752	0.09517262
147222	3.21417437	2.0105E-4		0.31112189	0.7164751	145	9	FALSE	PAPOLA	150.63448276	145	0		0	0.82967889	FALSE	0	PAPOLA	3185318	0.10828231
147221	3.91239738	1.6E-7		0.25559776	0.73333333	6	10	FALSE	MKRN2	95.0	6	0		0	0.77596943	FALSE	0	MKRN2	1682	0.42035398
147110	4.34947522	0.0		0.22991279	1.0	3	10	FALSE	GPATCH1	11.66666667	3	0		0	0.74234806	FALSE	0	GPATCH1	0	0.50724638
147087	3.82915931	4.064E-5		0.26115393	0.38888889	9	10	FALSE	EAPP	60.44444444	9	0		0	0.78237236	FALSE	0	EAPP	320988	0.25138889
147083	3.40475943	2.7204E-4		0.29370651	0.33333333	15	9	FALSE	WDR83	81.46666667	15	0		0	0.81501851	FALSE	0	WDR83	1487236	0.13703704
147003	3.19952198	1.0371E-4		0.31254669	0.25056536	67	9	FALSE	IL4R	86.46268657	67	0	7.95E-54	0	0.830806	FALSE	0	IL4R	1728428	0.06862118
146694	3.45079497	3.55E-6		0.2897883	0.13333333	6	10	FALSE	PIM2	205.66666667	6	0		0	0.81147731	FALSE	0	PIM2	157028	0.33995585
146103	3.28473449	3.648E-5		0.30443861	0.39259797	53	9	FALSE	THPO	89.8490566	53	0		0	0.82425119	FALSE	0	THPO	373264	0.09196423
145742	3.40320067	4.73E-6		0.29384103	0.4440333	47	9	FALSE	OSM	83.89361702	47	0		0	0.81513841	FALSE	0	OSM	51428	0.121409
144509	3.77730437	1.4134E-4		0.26473906	0.06666667	6	10	FALSE	COTL1	70.16666667	6	0		0	0.7863612	FALSE	0	COTL1	545812	0.1678744
144015	3.60168347	6.5E-5		0.27764794	0.13235294	17	10	FALSE	ATAD2B	51.41176471	17	0		0	0.7998705	FALSE	0	ATAD2B	329308	0.09906521
140554	2.9195677	7.9121E-4		0.34251646	0.46853147	143	9	FALSE	PSMB4	152.06293706	143	0		0	0.85234095	FALSE	0	PSMB4	10935782	0.06094427
136745	3.09809831	0.0		0.32277865	1.0	193	9	FALSE	KLHL20	221.88601036	193	0		0	0.83860782	FALSE	0	KLHL20	0	0.12907854
135916	3.18954588	9.9E-6		0.31352426	0.68177613	47	9	FALSE	POLH	168.21276596	47	0		0	0.83157339	FALSE	0	POLH	117512	0.11214184
135606	3.54536007	1.3E-7		0.2820588	0.33333333	3	10	FALSE	SERTAD4	261.33333333	3	0		0	0.80420307	FALSE	0	SERTAD4	1160	0.45549738
135310	4.09778655	0.0		0.24403418	1.0	2	10	FALSE	UBE2QL1	194.0	2	0	1.31E-74	0	0.76170873	FALSE	0	UBE2QL1	0	1.0
134764	3.57061208	2.0E-8		0.28006403	0.97222222	9	9	FALSE	SOCS5	130.77777778	9	0		0	0.80226061	FALSE	0	SOCS5	148	0.34781324
133241	2.74581731	0.00563693		0.36419029	0.33565775	375	8	FALSE	RBX1	171.608	375	0		0	0.86570636	FALSE	0	RBX1	42712122	0.05101308
133175	3.07991271	1.4042E-4		0.32468453	0.91537363	202	9	FALSE	UBOX5	213.85148515	202	0		0	0.84000671	FALSE	0	UBOX5	928072	0.12075183
131967	3.99210226	4.813E-5		0.25049459	0.0	6	10	FALSE	KCNV2	54.66666667	6	0		0	0.76983829	FALSE	0	KCNV2	218000	0.21296296
131847	3.46368076	3.1424E-4		0.28871021	0.27	25	9	FALSE	GCLC	43.04	25	0		0	0.8104861	FALSE	0	GCLC	772568	0.07706093
130215	2.93089473	1.3762E-4		0.34119274	0.56141935	125	9	FALSE	PSME1	167.216	125	0		0	0.85146964	FALSE	0	PSME1	4482478	0.06808469
123597	2.97641068	3.994E-5		0.33597514	0.92626582	80	9	FALSE	DAB2	152.975	80	0		0	0.84796841	FALSE	0	DAB2	303406	0.06308247
121331	3.09643562	1.244E-5		0.32295198	0.9722135	196	9	FALSE	FBXO9	218.85714286	196	0		0	0.83873572	FALSE	0	FBXO9	287582	0.12650702
121321	3.09809831	0.0		0.32277865	1.0	193	9	FALSE	FBXL12	221.88601036	193	0		0	0.83860782	FALSE	0	FBXL12	0	0.12907854
121315	3.09643562	1.244E-5		0.32295198	0.9722135	196	9	FALSE	FBXO44	218.85714286	196	0		0	0.83873572	FALSE	0	FBXO44	287582	0.12650702
121211	3.02452458	6.105E-5		0.33063048	0.99033171	194	9	FALSE	RNF144B	223.21134021	194	0		0	0.84426734	FALSE	0	RNF144B	435932	0.11267609
121199	3.09466902	7.095E-5		0.32313633	0.98969072	194	9	FALSE	MKRN1	220.86082474	194	0		0	0.83887161	FALSE	0	MKRN1	412042	0.12722101
121173	3.09809831	0.0		0.32277865	1.0	193	9	FALSE	FBXO30	221.88601036	193	0		0	0.83860782	FALSE	0	FBXO30	0	0.12907854
121163	3.09809831	0.0		0.32277865	1.0	193	9	FALSE	FBXL8	221.88601036	193	0		0	0.83860782	FALSE	0	FBXL8	0	0.12907854
121154	3.09518861	0.00119703		0.32308209	0.95985704	197	9	FALSE	RLIM	217.54314721	197	0		0	0.83883165	FALSE	0	RLIM	5718474	0.12531287
121147	3.09809831	0.0		0.32277865	1.0	193	9	FALSE	RNF114	221.88601036	193	0	2.98E-88	0	0.83860782	FALSE	0	RNF114	0	0.12907854
121144	3.0945651	2.338E-5		0.32314718	0.96234331	197	9	FALSE	FBXL15	218.0	197	0	4.9E-75	0	0.83887961	FALSE	0	FBXL15	340400	0.12528444
121134	3.09248675	3.796E-5		0.32336436	0.94309934	199	9	FALSE	UBE2D4	215.88944724	199	0		0	0.83903948	FALSE	0	UBE2D4	271752	0.12464749
121101	3.02618726	1.956E-4		0.33044882	0.28965517	30	9	FALSE	CDC37	201.56666667	30	0		0	0.84413944	FALSE	0	CDC37	1352998	0.09988432
121082	3.09809831	0.0		0.32277865	1.0	193	9	FALSE	HECW2	221.88601036	193	0		0	0.83860782	FALSE	0	HECW2	0	0.12907854
121072	3.05424504	4.8899E-4		0.32741315	0.88775705	205	9	FALSE	STUB1	212.14634146	205	0		0	0.84198115	FALSE	0	STUB1	2342746	0.11411853
119410	3.29730853	1.424E-4		0.30327766	0.0989011	14	9	FALSE	PPM1A	79.42857143	14	0		0	0.82328396	FALSE	0	PPM1A	442574	0.0997661
119250	3.08531643	6.534E-5		0.32411586	0.95128955	198	9	FALSE	BTBD1	217.76262626	198	0		0	0.83959104	FALSE	0	BTBD1	368480	0.12443001
119031	3.09809831	0.0		0.32277865	1.0	193	9	FALSE	RNF138	221.88601036	193	0		0	0.83860782	FALSE	0	RNF138	0	0.12907854
118585	3.09799439	1.0391E-4		0.32278948	0.98974414	194	9	FALSE	UBE2Q2	220.74742268	194	0		0	0.83861582	FALSE	0	UBE2Q2	1275618	0.12841619
118576	3.09175933	5.44E-6		0.32344044	0.99006463	194	9	FALSE	HERC3	220.95360825	194	0		0	0.83909544	FALSE	0	HERC3	57612	0.12786667
118545	3.09123974	1.6639E-4		0.32349481	0.97975152	195	9	FALSE	LNX1	219.91794872	195	0		0	0.8391354	FALSE	0	LNX1	1091948	0.12726436
118507	3.09809831	0.0		0.32277865	1.0	193	9	FALSE	ASB6	221.88601036	193	0		0	0.83860782	FALSE	0	ASB6	0	0.12907854
118502	3.08542035	2.3977E-4		0.32410495	0.97959292	195	9	FALSE	ASB1	220.01025641	195	0		0	0.83958305	FALSE	0	ASB1	1169774	0.12486394
118486	3.09809831	0.0		0.32277865	1.0	193	9	FALSE	FBXL20	221.88601036	193	0		0	0.83860782	FALSE	0	FBXL20	0	0.12907854
118450	3.09290242	1.485E-5		0.3233209	0.98969072	194	9	FALSE	WSB1	221.04123711	194	0	2.84E-70	0	0.83900751	FALSE	0	WSB1	59944	0.12732493
118445	3.09809831	0.0		0.32277865	1.0	193	9	FALSE	ASB15	221.88601036	193	0		0	0.83860782	FALSE	0	ASB15	0	0.12907854
118423	2.86760885	0.00194757		0.34872259	0.65881743	241	9	FALSE	CBLB	199.59751037	241	0		0	0.85633778	FALSE	0	CBLB	13575866	0.07647414
118222	3.07076795	1.252E-5		0.32565144	0.98985097	194	9	FALSE	ASB3	221.44329897	194	0		0	0.84071016	FALSE	0	ASB3	203358	0.12440635
118217	3.09809831	0.0		0.32277865	1.0	193	9	FALSE	FBXO21	221.88601036	193	0		0	0.83860782	FALSE	0	FBXO21	0	0.12907854
118210	3.09414943	4.32E-5		0.3231906	0.97954005	195	9	FALSE	ZNF645	219.78461538	195	0		0	0.83891158	FALSE	0	ZNF645	238692	0.12689051
118192	3.09809831	0.0		0.32277865	1.0	193	9	FALSE	FBXW12	221.88601036	193	0		0	0.83860782	FALSE	0	FBXW12	0	0.12907854
118189	3.09809831	0.0		0.32277865	1.0	193	9	FALSE	ASB17	221.88601036	193	0		0	0.83860782	FALSE	0	ASB17	0	0.12907854
118173	3.09809831	0.0		0.32277865	1.0	193	9	FALSE	TRIM69	221.88601036	193	0		0	0.83860782	FALSE	0	TRIM69	0	0.12907854
118159	3.09799439	1.757E-5		0.32278948	0.98974414	194	9	FALSE	SPSB4	220.82989691	194	0		0	0.83861582	FALSE	0	SPSB4	116616	0.12846416
118155	3.09809831	0.0		0.32277865	1.0	193	9	FALSE	FBXO40	221.88601036	193	0		0	0.83860782	FALSE	0	FBXO40	0	0.12907854
118144	3.09809831	0.0		0.32277865	1.0	193	9	FALSE	ASB7	221.88601036	193	0		0	0.83860782	FALSE	0	ASB7	0	0.12907854
118140	3.09809831	0.0		0.32277865	1.0	193	9	FALSE	RNF213	221.88601036	193	0		0	0.83860782	FALSE	0	RNF213	0	0.12907854
118138	3.09809831	0.0		0.32277865	1.0	193	9	FALSE	ASB5	221.88601036	193	0	5.68E-67	0	0.83860782	FALSE	0	ASB5	0	0.12907854
118126	3.09643562	1.244E-5		0.32295198	0.9722135	196	9	FALSE	FBXO27	218.85714286	196	0	1.55E-60	0	0.83873572	FALSE	0	FBXO27	287582	0.12650702
118117	3.09809831	0.0		0.32277865	1.0	193	9	FALSE	TRIM11	221.88601036	193	0		0	0.83860782	FALSE	0	TRIM11	0	0.12907854
118115	3.09809831	0.0		0.32277865	1.0	193	9	FALSE	SH3RF1	221.88601036	193	0		0	0.83860782	FALSE	0	SH3RF1	0	0.12907854
118110	3.09809831	0.0		0.32277865	1.0	193	9	FALSE	ASB16	221.88601036	193	0		0	0.83860782	FALSE	0	ASB16	0	0.12907854
118098	3.09809831	0.0		0.32277865	1.0	193	9	FALSE	KLHL11	221.88601036	193	0		0	0.83860782	FALSE	0	KLHL11	0	0.12907854
118092	3.09809831	0.0		0.32277865	1.0	193	9	FALSE	FBXL13	221.88601036	193	0		0	0.83860782	FALSE	0	FBXL13	0	0.12907854
118088	3.09674738	2.894E-5		0.32291946	0.98969072	194	9	FALSE	RNF123	220.76804124	194	0		0	0.83871174	FALSE	0	RNF123	142096	0.12842518
118083	3.09809831	0.0		0.32277865	1.0	193	9	FALSE	HECTD2	221.88601036	193	0	2.18E-103	0	0.83860782	FALSE	0	HECTD2	0	0.12907854
118081	3.09809831	0.0		0.32277865	1.0	193	9	FALSE	ZNRF2	221.88601036	193	0		0	0.83860782	FALSE	0	ZNRF2	0	0.12907854
118065	3.09560428	1.134E-5		0.32303871	0.97996299	195	9	FALSE	TRAIP	219.94358974	195	0	2.12E-117	0	0.83879967	FALSE	0	TRAIP	43314	0.12728217
118054	3.09809831	0.0		0.32277865	1.0	193	9	FALSE	TRIM50	221.88601036	193	0		0	0.83860782	FALSE	0	TRIM50	0	0.12907854
118049	3.06131144	2.455E-5		0.32665739	0.99006463	194	9	FALSE	FBXL16	222.72680412	194	0		0	0.84143758	FALSE	0	FBXL16	288754	0.11916897
118047	3.09809831	0.0		0.32277865	1.0	193	9	FALSE	FBXO22	221.88601036	193	0	1.77E-120	0	0.83860782	FALSE	0	FBXO22	0	0.12907854
118040	3.09789047	6.977E-5		0.32280031	0.98969072	194	9	FALSE	RNF14	220.75773196	194	0		0	0.83862381	FALSE	0	RNF14	450290	0.12841918
118038	3.09809831	0.0		0.32277865	1.0	193	9	FALSE	KBTBD10	221.88601036	193	0		0	0.83860782	FALSE	0	KBTBD10	0	0.12907854
118022	3.09799439	1.0391E-4		0.32278948	0.98974414	194	9	FALSE	UBE2Q1	220.74742268	194	0		0	0.83861582	FALSE	0	UBE2Q1	1275618	0.12841619
118020	3.09809831	0.0		0.32277865	1.0	193	9	FALSE	ASB8	221.88601036	193	0		0	0.83860782	FALSE	0	ASB8	0	0.12907854
117994	3.09809831	0.0		0.32277865	1.0	193	9	FALSE	KLHL22	221.88601036	193	0		0	0.83860782	FALSE	0	KLHL22	0	0.12907854
117987	3.09809831	0.0		0.32277865	1.0	193	9	FALSE	KLHL25	221.88601036	193	0		0	0.83860782	FALSE	0	KLHL25	0	0.12907854
117964	3.09529253	6.17E-6		0.32307124	0.97106227	196	9	FALSE	DET1	219.90306122	196	0		0	0.83882365	FALSE	0	DET1	33264	0.12667227
117958	3.09809831	0.0		0.32277865	1.0	193	9	FALSE	KBTBD8	221.88601036	193	0		0	0.83860782	FALSE	0	KBTBD8	0	0.12907854
117956	3.09809831	0.0		0.32277865	1.0	193	9	FALSE	UBE2J2	221.88601036	193	0		0	0.83860782	FALSE	0	UBE2J2	0	0.12907854
117952	3.09757872	1.155E-5		0.3228328	0.98974414	194	9	FALSE	TRIM39	221.14948454	194	0		0	0.83864779	FALSE	0	TRIM39	41010	0.12835141
117949	3.09809831	0.0		0.32277865	1.0	193	9	FALSE	LONRF1	221.88601036	193	0		0	0.83860782	FALSE	0	LONRF1	0	0.12907854
117947	3.09705913	3.61E-6		0.32288696	0.9899578	194	9	FALSE	RNF220	221.09793814	194	0		0	0.83868776	FALSE	0	RNF220	12412	0.1283215
117929	3.09809831	0.0		0.32277865	1.0	193	9	FALSE	FBXO10	221.88601036	193	0		0	0.83860782	FALSE	0	FBXO10	0	0.12907854
117927	3.09809831	0.0		0.32277865	1.0	193	9	FALSE	ASB14	221.88601036	193	0		0	0.83860782	FALSE	0	ASB14	0	0.12907854
117922	3.09809831	0.0		0.32277865	1.0	193	9	FALSE	ASB18	221.88601036	193	0		0	0.83860782	FALSE	0	ASB18	0	0.12907854
117916	3.09809831	0.0		0.32277865	1.0	193	9	FALSE	KBTBD6	221.88601036	193	0		0	0.83860782	FALSE	0	KBTBD6	0	0.12907854
117912	3.09809831	0.0		0.32277865	1.0	193	9	FALSE	HERC4	221.88601036	193	0		0	0.83860782	FALSE	0	HERC4	0	0.12907854
117908	3.09809831	0.0		0.32277865	1.0	193	9	FALSE	KLHL5	221.88601036	193	0	6.69E-34	0	0.83860782	FALSE	0	KLHL5	0	0.12907854
117906	3.09809831	0.0		0.32277865	1.0	193	9	FALSE	KLHL21	221.88601036	193	0	8.13E-32	0	0.83860782	FALSE	0	KLHL21	0	0.12907854
117899	3.09809831	0.0		0.32277865	1.0	193	9	FALSE	KCTD6	221.88601036	193	0		0	0.83860782	FALSE	0	KCTD6	0	0.12907854
117894	3.08417333	1.11E-5		0.32423599	0.97048666	196	9	FALSE	KBTBD7	219.30612245	196	0		0	0.83967897	FALSE	0	KBTBD7	96066	0.126038
117891	3.09809831	0.0		0.32277865	1.0	193	9	FALSE	RNF19B	221.88601036	193	0		0	0.83860782	FALSE	0	RNF19B	0	0.12907854
117889	3.09809831	0.0		0.32277865	1.0	193	9	FALSE	RNF217	221.88601036	193	0	1.08E-55	0	0.83860782	FALSE	0	RNF217	0	0.12907854
117886	3.09809831	0.0		0.32277865	1.0	193	9	FALSE	FBXL14	221.88601036	193	0		0	0.83860782	FALSE	0	FBXL14	0	0.12907854
117878	3.09809831	0.0		0.32277865	1.0	193	9	FALSE	BTBD6	221.88601036	193	0		0	0.83860782	FALSE	0	BTBD6	0	0.12907854
117876	3.09809831	0.0		0.32277865	1.0	193	9	FALSE	UBE3D	221.88601036	193	0		0	0.83860782	FALSE	0	UBE3D	0	0.12907854
117871	3.09809831	0.0		0.32277865	1.0	193	9	FALSE	MEX3C	221.88601036	193	0		0	0.83860782	FALSE	0	MEX3C	0	0.12907854
117864	3.09809831	0.0		0.32277865	1.0	193	9	FALSE	ASB13	221.88601036	193	0		0	0.83860782	FALSE	0	ASB13	0	0.12907854
117850	3.09809831	0.0		0.32277865	1.0	193	9	FALSE	UBR2	221.88601036	193	0		0	0.83860782	FALSE	0	UBR2	0	0.12907854
117845	3.09809831	0.0		0.32277865	1.0	193	9	FALSE	FBXL18	221.88601036	193	0		0	0.83860782	FALSE	0	FBXL18	0	0.12907854
117843	3.09809831	0.0		0.32277865	1.0	193	9	FALSE	HECTD3	221.88601036	193	0		0	0.83860782	FALSE	0	HECTD3	0	0.12907854
117836	3.09809831	0.0		0.32277865	1.0	193	9	FALSE	ASB12	221.88601036	193	0		0	0.83860782	FALSE	0	ASB12	0	0.12907854
117832	3.09809831	0.0		0.32277865	1.0	193	9	FALSE	DZIP3	221.88601036	193	0		0	0.83860782	FALSE	0	DZIP3	0	0.12907854
117825	3.08334199	8.227E-5		0.32432341	0.98969072	194	9	FALSE	RNF115	221.17525773	194	0		0	0.83974292	FALSE	0	RNF115	274488	0.12453272
117823	3.09809831	0.0		0.32277865	1.0	193	9	FALSE	LRRC41	221.88601036	193	0		0	0.83860782	FALSE	0	LRRC41	0	0.12907854
117820	3.93609062	1.9435E-4		0.25405919	0.44102564	40	10	FALSE	CYP26A1	41.575	40	0		0	0.77414688	FALSE	0	CYP26A1	1766242	0.18716216
117686	3.70528941	1.3789E-4		0.26988445	0.04761905	7	10	FALSE	RDH11	89.71428571	7	0		0	0.79190081	FALSE	0	RDH11	1762510	0.278125
117625	3.25584537	1.678E-4		0.30713989	0.57142857	21	9	FALSE	TNS1	141.85714286	21	0	1.81E-92	0	0.82647343	FALSE	0	TNS1	741792	0.13776667
117540	2.92351657	9.6151E-4		0.34205382	0.26712106	79	9	FALSE	CSK	118.69620253	79	0	2.52E-47	0	0.85203719	FALSE	0	CSK	6741752	0.04775998
117465	3.24857113	1.1645E-4		0.30782764	0.86163522	54	9	FALSE	TMSB4X	74.01851852	54	0	1.87E-36	0	0.82703299	FALSE	0	TMSB4X	538328	0.08002002
117386	3.78551387	3.391E-5		0.26416493	0.43809524	15	10	FALSE	DLC1	81.0	15	0	8.44E-60	0	0.7857297	FALSE	0	DLC1	117974	0.25980707
117150	3.38117011	6.214E-5		0.2957556	0.73529412	17	9	FALSE	ARHGDIG	146.23529412	17	0	1.6E-8	0	0.81683307	FALSE	0	ARHGDIG	1035658	0.14831166
116969	3.32536631	9.0E-7		0.30071875	0.6	5	9	FALSE	NDN	184.0	5	0	1.02E-92	0	0.82112567	FALSE	0	NDN	6114	0.22442002
116900	3.28286397	4.1395E-4		0.30461207	0.4	11	9	FALSE	TRIM13	269.90909091	11	0		0	0.82439508	FALSE	0	TRIM13	1991764	0.21982663
116873	3.38844435	6.766E-5		0.29512068	0.33809524	21	9	FALSE	PSENEN	56.85714286	21	0	3.24E-88	0	0.81627351	FALSE	0	PSENEN	351276	0.08869048
116847	3.19941806	1.942E-5		0.31255684	0.3048433	27	9	FALSE	ANGPT2	120.44444444	27	0		0	0.830814	FALSE	0	ANGPT2	232670	0.10482545
116808	3.79850359	5.67E-6		0.26326157	0.33333333	3	10	FALSE	MAGEH1	54.33333333	3	0	3.22E-52	0	0.78473049	FALSE	0	MAGEH1	17890	0.37762238
116770	3.33523849	2.991E-5		0.29982863	0.92685026	84	10	FALSE	ADCYAP1R1	173.86904762	84	0	7.61E-93	0	0.82036627	FALSE	0	ADCYAP1R1	291668	0.14937203
116762	3.45609477	1.41E-6		0.28934392	0.06593407	14	10	FALSE	FGF11	94.42857143	14	0		0	0.81106963	FALSE	0	FGF11	25284	0.23289614
116682	3.78260418	7.8E-7		0.26436813	0.4	5	10	FALSE	NTF4	49.2	5	0		0	0.78595352	FALSE	0	NTF4	2872	0.25128205
116640	3.53985244	4.05E-6		0.28249765	0.33333333	4	9	FALSE	PRDM4	155.5	4	0		0	0.80462674	FALSE	0	PRDM4	37378	0.33804348
116341	3.74228411	6.0E-8		0.26721648	0.0	2	10	FALSE	SORBS2	116.0	2	0	1.62E-69	0	0.78905507	FALSE	0	SORBS2	1344	0.55023923
116329	4.24108906	0.0		0.23578849	0.0	1	11	FALSE	PEAR1	34.0	1	0	3.68E-93	0	0.75068546	FALSE	0	PEAR1	0	0.0
116300	3.15338252	2.6803E-4		0.31711979	0.36467236	27	9	FALSE	ARHGDIA	133.40740741	27	0		0	0.83435519	FALSE	0	ARHGDIA	1795722	0.08662819
116287	3.30084173	1.5817E-4		0.30295303	0.54210526	20	9	FALSE	ARHGDIB	135.95	20	0		0	0.82301217	FALSE	0	ARHGDIB	1316018	0.11689596
116284	3.89161384	0.0		0.2569628	1.0	10	10	FALSE	MCF2L	109.1	10	0		0	0.77756817	FALSE	0	MCF2L	0	0.49817352
116276	3.45609477	1.41E-6		0.28934392	0.06593407	14	10	FALSE	FGF17	94.42857143	14	0		0	0.81106963	FALSE	0	FGF17	25284	0.23289614
116269	3.51979632	6.2416E-4		0.28410735	0.38095238	7	10	FALSE	NGFRAP1	60.85714286	7	0		0	0.80616951	FALSE	0	NGFRAP1	1890924	0.16015038
116188	4.25397485	0.0		0.23507426	1.0	2	11	FALSE	BHLHA9	24.5	2	0		0	0.74969424	FALSE	0	BHLHA9	0	0.5212766
116181	3.39727736	9.208E-5		0.29435336	0.42857143	7	9	FALSE	AGAP2	155.42857143	7	0		0	0.81559405	FALSE	0	AGAP2	532270	0.25086545
116149	2.87976722	9.6183E-4		0.34725029	0.45574713	145	9	FALSE	PSMC6	152.12413793	145	0		0	0.85540252	FALSE	0	PSMC6	13900964	0.05621735
116007	3.84713707	0.0		0.25993355	0.0	1	10	FALSE	LRRC3B	170.0	1	0		0	0.78098946	FALSE	0	LRRC3B	0	0.0
115999	3.84713707	0.0		0.25993355	0.0	1	10	FALSE	LRRC3C	170.0	1	0		0	0.78098946	FALSE	0	LRRC3C	0	0.0
115822	3.98233399	2.861E-5		0.25110902	0.23636364	11	10	FALSE	NEO1	14.54545455	11	0		0	0.77058969	FALSE	0	NEO1	123596	0.14508724
115818	4.06235062	0.0		0.2461629	1.0	2	10	FALSE	TRO	91.0	2	0	1.48E-86	0	0.76443457	FALSE	0	TRO	0	0.50555556
115761	3.40330458	6.676E-5		0.29383206	0.75238095	21	9	FALSE	TROAP	138.76190476	21	0	1.0E-130	0	0.81513042	FALSE	0	TROAP	382754	0.13862328
115577	4.62392185	0.0		0.21626663	1.0	2	10	FALSE	MNT	6.0	2	0		0	0.72123678	FALSE	0	MNT	0	0.75
115569	3.81814403	1.4274E-4		0.26190735	0.26666667	6	10	FALSE	MLX	31.66666667	6	0		0	0.78321969	FALSE	0	MLX	448678	0.17597765
115555	3.57965291	2.149E-5		0.27935669	0.62857143	35	10	FALSE	AFTPH	75.91428571	35	0		0	0.80156516	FALSE	0	AFTPH	329976	0.20628882
115539	3.73137275	7.754E-5		0.26799788	0.69473684	20	10	FALSE	AP3M2	57.8	20	0		0	0.7898944	FALSE	0	AP3M2	305706	0.22647059
115506	3.79995843	4.271E-5		0.26316077	0.89166667	16	10	FALSE	AP5S1	63.875	16	0		0	0.78461858	FALSE	0	AP5S1	653546	0.32260101
115372	3.57965291	2.149E-5		0.27935669	0.62857143	35	10	FALSE	SYNRG	75.91428571	35	0		0	0.80156516	FALSE	0	SYNRG	329976	0.20628882
115357	2.95199002	4.0433E-4		0.33875453	0.60952381	105	9	FALSE	SGIP1	131.4	105	0		0	0.84984692	FALSE	0	SGIP1	5104982	0.05258103
115353	3.76379507	3.03E-6		0.26568928	0.71428571	21	10	FALSE	AP3S2	58.57142857	21	0		0	0.78740038	FALSE	0	AP3S2	35370	0.27242525
115298	3.6054245	1.9233E-4		0.27735985	0.31372549	18	9	FALSE	ASNS	33.22222222	18	0		0	0.79958273	FALSE	0	ASNS	709936	0.09243697
115022	3.6154006	4.962E-5		0.27659452	0.22222222	10	10	FALSE	HSPBP1	79.9	10	0		0	0.79881534	FALSE	0	HSPBP1	143284	0.14386282
114777	3.37181752	3.0E-8		0.29657595	0.98571429	21	9	FALSE	KCNJ5	414.52380952	21	0		0	0.8175525	FALSE	0	KCNJ5	922	0.35734811
114772	4.08666736	1.69E-6		0.24469816	0.33333333	3	10	FALSE	HCN2	66.33333333	3	0		0	0.76256405	FALSE	0	HCN2	6188	0.33673469
114754	3.15348644	6.432E-5		0.31710934	0.86623605	131	9	FALSE	HTR2C	192.06870229	131	0		0	0.8343472	FALSE	0	HTR2C	980038	0.11856093
114712	2.83955108	0.00243929		0.35216834	0.39157222	186	9	FALSE	ADRB2	162.67741935	186	0		0	0.85849607	FALSE	0	ADRB2	17212592	0.05420774
114695	3.20949808	5.2254E-4		0.3115752	0.16	25	9	FALSE	BCL6	96.4	25	0	5.23E-75	0	0.83003861	FALSE	0	BCL6	2188542	0.07702162
114677	3.49693443	6.54E-6		0.28596476	0.61231884	24	9	FALSE	TBX21	86.58333333	24	0		0	0.80792812	FALSE	0	TBX21	32544	0.17889118
114649	3.42595864	2.65E-6		0.2918891	0.7	16	9	FALSE	CD274	104.25	16	0		0	0.8133878	FALSE	0	CD274	36300	0.16573927
114638	3.31331186	3.9628E-4		0.30181282	0.89114659	53	9	FALSE	SRGN	70.22641509	53	0		0	0.82205293	FALSE	0	SRGN	1252074	0.08518044
114270	3.05902525	5.122E-4		0.32690152	0.25515782	107	9	FALSE	IL2RB	93.91588785	107	0	4.19E-26	0	0.84161344	FALSE	0	IL2RB	5859436	0.05232083
114224	3.35456718	2.72E-5		0.29810105	0.23976608	19	9	FALSE	MAP2K5	91.89473684	19	0		0	0.81887945	FALSE	0	MAP2K5	210702	0.123539
114175	3.79777616	2.509E-5		0.26331199	0.19047619	7	10	FALSE	MAP4K3	36.28571429	7	0		0	0.78478645	FALSE	0	MAP4K3	134668	0.23283859
114163	2.95687416	3.3624E-4		0.33819498	0.66749124	99	9	FALSE	NECAP2	137.80808081	99	0		0	0.84947122	FALSE	0	NECAP2	3582874	0.0552337
114143	4.51688663	0.0		0.22139143	0.0	1	11	FALSE	CLIC3	8.0	1	0	1.23E-61	0	0.72947026	FALSE	0	CLIC3	0	0.0
114068	4.28764419	0.0		0.23322831	0.0	1	10	FALSE	HNF4G	22.0	1	0	7.76E-48	0	0.74710429	FALSE	0	HNF4G	0	0.0
114045	3.79600956	1.207E-5		0.26343453	0.74285714	15	10	FALSE	PFKFB4	39.2	15	0		0	0.78492234	FALSE	0	PFKFB4	132650	0.25290323
113922	4.94357269	0.0		0.20228286	1.0	2	11	FALSE	ZBTB22	23.0	2	0		0	0.69664825	FALSE	0	ZBTB22	0	1.0
113914	3.56198691	2.326E-5		0.28074219	0.675	16	9	FALSE	PFKFB3	41.3125	16	0		0	0.80292408	FALSE	0	PFKFB3	260978	0.18864155
113908	3.2877481	5.7193E-4		0.30415955	0.38528139	22	9	FALSE	PFKFB1	130.22727273	22	0		0	0.82401938	FALSE	0	PFKFB1	4003290	0.11633764
113842	4.01319755	0.0		0.24917787	1.0	2	10	FALSE	EFHA2	46.0	2	0		0	0.76821557	FALSE	0	EFHA2	0	0.9787234
113711	3.27683675	2.1964E-4		0.30517236	0.48049645	48	10	FALSE	PIP5K1B	106.22916667	48	0		0	0.82485871	FALSE	0	PIP5K1B	2293582	0.10612304
113626	3.60324223	9.93E-6		0.27752783	0.73099415	19	10	FALSE	INPP1	95.26315789	19	0		0	0.7997506	FALSE	0	INPP1	149040	0.20619731
113521	3.50046763	4.91E-6		0.28567612	0.71428571	28	10	FALSE	MTMR6	95.25	28	0		0	0.80765634	FALSE	0	MTMR6	103668	0.18074004
113508	3.50025979	1.73E-6		0.28569308	0.77513228	28	10	FALSE	MTMR14	95.71428571	28	0		0	0.80767232	FALSE	0	MTMR14	52556	0.18266085
113501	3.50192248	1.73E-6		0.28555743	0.75783476	27	10	FALSE	MTMR4	98.14814815	27	0		0	0.80754442	FALSE	0	MTMR4	52556	0.18766376
113490	3.50192248	1.73E-6		0.28555743	0.75783476	27	10	FALSE	MTMR8	98.14814815	27	0		0	0.80754442	FALSE	0	MTMR8	52556	0.18766376
113484	3.38480723	6.94E-6		0.2954378	0.5862069	29	10	FALSE	TMEM55A	81.37931034	29	0		0	0.81655329	FALSE	0	TMEM55A	132372	0.13319036
113482	3.45349683	1.176E-5		0.28956158	0.70574713	30	9	FALSE	MTM1	91.03333333	30	0		0	0.81126947	FALSE	0	MTM1	119286	0.16366906
113477	3.45474384	9.21E-6		0.28945706	0.7037037	28	9	FALSE	MTMR1	95.85714286	28	0		0	0.81117355	FALSE	0	MTMR1	96718	0.17265122
113468	3.23558142	2.6368E-4		0.30906346	0.53061224	50	10	FALSE	PIP4K2B	95.36	50	0		0	0.8280322	FALSE	0	PIP4K2B	2423060	0.09132184
113463	3.50192248	1.73E-6		0.28555743	0.75783476	27	10	FALSE	MTMR3	98.14814815	27	0		0	0.80754442	FALSE	0	MTMR3	52556	0.18766376
113454	3.86272472	1.0689E-4		0.25888461	0.1	5	9	FALSE	CPB2	53.0	5	0		0	0.77979041	FALSE	0	CPB2	254572	0.21129032
113449	4.53870934	5.4E-7		0.22032695	0.0	2	10	FALSE	CPB1	7.5	2	0	3.47E-55	0	0.72779159	FALSE	0	CPB1	1482	0.5
113430	3.84547438	1.761E-5		0.26004594	0.28888889	10	10	FALSE	SERPIND1	38.7	10	0		0	0.78111736	FALSE	0	SERPIND1	76230	0.23536585
113416	4.44996363	0.0		0.22472094	0.0	2	10	FALSE	CDK11B	12.0	2	0		0	0.73461818	FALSE	0	CDK11B	4	0.84615385
113412	3.49464824	1.1928E-4		0.28615183	0.34615385	13	9	FALSE	CCNL1	89.46153846	13	0	4.87E-53	0	0.80810398	FALSE	0	CCNL1	1091526	0.15934066
113410	3.92278915	7.0E-8		0.25492066	0.0	2	10	FALSE	MMP23B	50.5	2	0	3.22E-63	0	0.77517007	FALSE	0	MMP23B	244	0.515625
113329	4.79195677	0.0		0.20868302	1.0	2	11	FALSE	ROPN1	7.5	2	0		0	0.70831102	FALSE	0	ROPN1	0	0.75
113322	3.8837161	1.4506E-4		0.25748535	0.26666667	6	10	FALSE	RHPN2	33.0	6	0	6.03E-77	0	0.77817568	FALSE	0	RHPN2	570704	0.18240741
113270	3.81585784	7.351E-5		0.26206427	0.74220779	56	10	FALSE	NDUFA2	53.0	56	0		0	0.78339555	FALSE	0	NDUFA2	233088	0.19478729
113216	4.15410994	0.0		0.24072545	1.0	2	10	FALSE	KIAA0141	31.0	2	0		0	0.75737616	FALSE	0	KIAA0141	0	0.775
113212	4.10370986	0.0		0.24368194	1.0	4	10	FALSE	FAM8A1	30.5	4	0		0	0.76125309	FALSE	0	FAM8A1	0	0.63541667
113205	3.83102982	7.91E-6		0.26102642	0.16666667	4	9	FALSE	HERPUD1	33.5	4	0		0	0.78222848	FALSE	0	HERPUD1	17334	0.26190476
113196	4.15410994	0.0		0.24072545	1.0	2	10	FALSE	LRP2BP	31.0	2	0		0	0.75737616	FALSE	0	LRP2BP	0	0.775
113178	3.91343656	4.19E-6		0.25552989	0.4	5	10	FALSE	FOXRED2	28.2	5	0		0	0.7758895	FALSE	0	FOXRED2	14220	0.31685393
113166	4.18746753	4.0E-8		0.23880782	0.66666667	3	10	FALSE	ARPP21	13.66666667	3	0		0	0.75481019	FALSE	0	ARPP21	212	0.50617284
113155	3.46950016	6.017E-5		0.28822596	0.50909091	11	10	FALSE	ARPP19	124.09090909	11	0		0	0.81003845	FALSE	0	ARPP19	792024	0.17867435
113126	3.55159514	3.672E-5		0.28156362	0.66666667	9	10	FALSE	ENSA	117.33333333	9	0		0	0.80372345	FALSE	0	ENSA	659078	0.2601626
113115	3.90564273	0.0		0.2560398	1.0	5	9	FALSE	CFDP1	69.4	5	0		0	0.77648902	FALSE	0	CFDP1	0	0.37311828
113091	4.36599813	0.0		0.2290427	0.0	1	11	FALSE	FAP	83.0	1	0	1.16E-23	0	0.74107707	FALSE	0	FAP	0	0.0
113087	4.47521563	0.0		0.22345292	0.0	1	10	FALSE	GAL3ST2	41.0	1	0	4.62E-17	0	0.73267572	FALSE	0	GAL3ST2	0	0.0
113061	4.25688455	3.02E-6		0.23491358	0.66666667	4	10	FALSE	OSTM1	20.5	4	0		0	0.74947042	FALSE	0	OSTM1	10066	0.41836735
113017	3.18694794	1.4305E-4		0.31377984	0.97823691	121	9	FALSE	CCKBR	193.63636364	121	0		0	0.83177324	FALSE	0	CCKBR	629200	0.12780733
112931	3.88236517	1.73E-6		0.25757495	0.97580645	32	10	FALSE	HSPB11	51.78125	32	0		0	0.7782796	FALSE	0	HSPB11	72744	0.23324887
112814	3.57175517	2.0955E-4		0.2799744	0.77936508	36	10	FALSE	IFT43	51.30555556	36	0		0	0.80217268	FALSE	0	IFT43	839150	0.13941727
112597	3.37327237	2.3086E-4		0.29644805	0.6234773	43	9	FALSE	TTC21B	78.41860465	43	0		0	0.81744059	FALSE	0	TTC21B	3175654	0.08194212
112582	3.86916762	8.004E-5		0.25845352	0.86987522	34	10	FALSE	IFT81	49.14705882	34	0		0	0.7792948	FALSE	0	IFT81	848424	0.21275783
112383	4.27995428	0.0		0.23364736	1.0	4	10	FALSE	TTC21A	43.75	4	0	9.33E-81	0	0.74769582	FALSE	0	TTC21A	0	0.76754386
112331	3.47760574	2.077E-4		0.28755416	0.6437247	39	10	FALSE	KIF17	52.46153846	39	0		0	0.80941494	FALSE	0	KIF17	776494	0.10513334
112329	3.88236517	1.73E-6		0.25757495	0.97580645	32	10	FALSE	TTC30B	51.78125	32	0		0	0.7782796	FALSE	0	TTC30B	72744	0.23324887
112327	3.36838824	2.661E-4		0.29687789	0.50830737	108	10	FALSE	KIF3C	83.52777778	108	0		0	0.81781629	FALSE	0	KIF3C	3388458	0.1045404
112320	3.74997402	2.15E-5		0.26666851	0.9375	32	10	FALSE	WDR34	52.375	32	0	5.92E-94	0	0.78846354	FALSE	0	WDR34	137732	0.20132212
112318	3.88236517	1.73E-6		0.25757495	0.97580645	32	10	FALSE	TTC30A	51.78125	32	0		0	0.7782796	FALSE	0	TTC30A	72744	0.23324887
112315	3.88246908	0.0		0.25756805	1.0	31	10	FALSE	TCTEX1D1	52.80645161	31	0		0	0.77827161	FALSE	0	TCTEX1D1	0	0.2378669
112306	3.88236517	1.73E-6		0.25757495	0.97580645	32	10	FALSE	RABL5	51.78125	32	0		0	0.7782796	FALSE	0	RABL5	72744	0.23324887
112304	3.64138003	4.155E-5		0.27462116	0.8487395	35	10	FALSE	IFT52	54.14285714	35	0		0	0.79681692	FALSE	0	IFT52	779168	0.1786893
112299	3.3247428	3.1384E-4		0.30077515	0.4912427	110	10	FALSE	KIFAP3	83.30909091	110	0		0	0.82117363	FALSE	0	KIFAP3	3484856	0.09392231
112297	3.88236517	1.73E-6		0.25757495	0.97580645	32	10	FALSE	TTC26	51.78125	32	0	7.46E-121	0	0.7782796	FALSE	0	TTC26	72744	0.23324887
112295	3.88246908	0.0		0.25756805	1.0	31	10	FALSE	TCTEX1D2	52.80645161	31	0		0	0.77827161	FALSE	0	TCTEX1D2	0	0.2378669
112292	3.28930687	5.4334E-4		0.30401542	0.40895263	118	10	FALSE	DYNC2LI1	82.54237288	118	0		0	0.82389947	FALSE	0	DYNC2LI1	5958718	0.08771772
112290	3.88236517	1.73E-6		0.25757495	0.97580645	32	10	FALSE	CLUAP1	51.78125	32	0		0	0.7782796	FALSE	0	CLUAP1	72744	0.23324887
112283	4.16668399	3.68E-6		0.239999	0.91904762	21	10	FALSE	IFT46	35.19047619	21	0		0	0.75640892	FALSE	0	IFT46	15600	0.48206132
112275	3.91322872	4.995E-5		0.25554346	0.26923077	13	10	FALSE	TRAK2	22.07692308	13	0		0	0.77590548	FALSE	0	TRAK2	137704	0.13856016
112258	3.49537566	6.653E-5		0.28609228	0.46153846	14	9	FALSE	STRADB	75.42857143	14	0		0	0.80804803	FALSE	0	STRADB	251154	0.09786642
112227	3.42190585	1.7759E-4		0.29223481	0.26842105	20	9	FALSE	CAB39	59.3	20	0		0	0.81369955	FALSE	0	CAB39	658268	0.0729963
112210	3.44674218	1.141E-5		0.29012904	0.4	10	9	FALSE	SIK2	153.1	10	0		0	0.81178906	FALSE	0	SIK2	64014	0.17626728
112106	3.72409851	7.35E-6		0.26852136	0.40909091	12	10	FALSE	CAB39L	34.25	12	0	3.8E-29	0	0.79045396	FALSE	0	CAB39L	44500	0.20386905
112093	3.48768575	3.018E-5		0.28672308	0.46153846	14	9	FALSE	STRADA	77.28571429	14	0	6.73E-61	0	0.80863956	FALSE	0	STRADA	167510	0.09811218
112002	3.48768575	3.7412E-4		0.28672308	0.51629073	57	9	FALSE	PLOD1	54.14035088	57	0		0	0.80863956	FALSE	0	PLOD1	5691406	0.11004136
111639	3.756313	2.848E-5		0.2662185	0.42307692	13	9	FALSE	MLL4	66.84615385	13	0		0	0.78797592	FALSE	0	MLL4	309206	0.24729345
111627	3.49371298	0.0		0.28622844	1.0	34	9	FALSE	CCDC109B	71.23529412	34	0		0	0.80817592	FALSE	0	CCDC109B	0	0.08860111
111572	3.55647927	1.465E-5		0.28117695	0.92229417	47	9	FALSE	COL21A1	62.0212766	47	0	4.79E-85	0	0.80334775	FALSE	0	COL21A1	383928	0.17372907
111569	4.4063182	0.0		0.22694684	1.0	3	10	FALSE	NSD1	58.66666667	3	0		0	0.73797552	FALSE	0	NSD1	0	0.94623656
111565	3.62693547	3.582E-5		0.27571486	0.88714154	47	9	FALSE	COL10A1	57.0	47	0	2.36E-107	0	0.79792804	FALSE	0	COL10A1	176014	0.22352941
111548	3.73355502	0.0		0.26784124	1.0	40	9	FALSE	GLT25D2	61.325	40	0		0	0.78972654	FALSE	0	GLT25D2	0	0.27875
111546	3.73355502	0.0		0.26784124	1.0	40	9	FALSE	GLT25D1	61.325	40	0		0	0.78972654	FALSE	0	GLT25D1	0	0.27875
111529	3.48768575	3.7412E-4		0.28672308	0.51629073	57	9	FALSE	PLOD2	54.14035088	57	0		0	0.80863956	FALSE	0	PLOD2	5691406	0.11004136
111520	3.89026291	4.59E-6		0.25705204	0.6	5	9	FALSE	SUV420H1	66.8	5	0		0	0.77767208	FALSE	0	SUV420H1	30030	0.31121495
111509	3.75028577	7.19E-6		0.26664635	0.26666667	6	9	FALSE	SUV39H2	89.33333333	6	0	4.9E-168	0	0.78843956	FALSE	0	SUV39H2	75162	0.2693857
111497	4.4063182	0.0		0.22694684	1.0	3	10	FALSE	WHSC1L1	58.66666667	3	0		0	0.73797552	FALSE	0	WHSC1L1	0	0.94623656
111491	3.68253144	4.318E-5		0.27155233	0.89639223	47	9	FALSE	COL8A1	57.57446809	47	0		0	0.79365143	FALSE	0	COL8A1	319990	0.2123734
111489	3.40662995	7.7688E-4		0.29354524	0.4362771	62	9	FALSE	PLOD3	53.90322581	62	0	1.46E-86	0	0.81487462	FALSE	0	PLOD3	8248286	0.07896604
111346	3.42097059	9.0897E-4		0.2923147	0.43501684	55	9	FALSE	ADSL	60.69090909	55	0		0	0.81377149	FALSE	0	ADSL	5549262	0.08405943
111303	3.08770654	3.4706E-4		0.32386497	0.8512987	56	8	FALSE	ZNF830	218.48214286	56	0		0	0.83940719	FALSE	0	ZNF830	2343586	0.11688833
111225	3.56728671	2.9084E-4		0.2803251	0.42564103	40	9	FALSE	GCDH	44.725	40	0		0	0.80251641	FALSE	0	GCDH	1859216	0.1024656
110992	3.55658319	7.3E-7		0.28116874	0.7	5	10	FALSE	PPME1	188.0	5	0		0	0.80333975	FALSE	0	PPME1	1958	0.42727273
110464	4.53091551	0.0		0.22070595	0.0	1	10	FALSE	ZNF79	59.0	1	0		0	0.72839111	FALSE	0	ZNF79	0	0.0
108074	3.56333784	2.76E-6		0.28063575	0.82503556	38	10	FALSE	MPND	120.36842105	38	0		0	0.80282017	FALSE	0	MPND	22914	0.25447869
107584	4.02203055	2.6E-7		0.24863063	0.0	2	10	FALSE	CDKN2AIP	87.0	2	0		0	0.76753611	FALSE	0	CDKN2AIP	1790	0.50292398
107219	3.43583082	1.999E-5		0.29105042	0.75657254	79	9	FALSE	DIMT1	147.89873418	79	0		0	0.8126284	FALSE	0	DIMT1	346384	0.19409283
106443	3.11420555	4.5651E-4		0.32110918	0.56792453	160	9	FALSE	MRPS11	153.30625	160	0		0	0.8373688	FALSE	0	MRPS11	12143672	0.08680634
105708	3.44819703	9.532E-5		0.29000663	0.20512821	13	9	FALSE	NRF1	58.07692308	13	0		0	0.81167715	FALSE	0	NRF1	375720	0.106814
105509	3.17738751	3.6225E-4		0.31472397	0.85945946	75	9	FALSE	EEFSEC	213.78666667	75	0		0	0.83250865	FALSE	0	EEFSEC	2991038	0.1358238
105501	3.55512834	1.3084E-4		0.2812838	0.64027508	107	10	FALSE	MRPL27	119.34579439	107	0		0	0.80345167	FALSE	0	MRPL27	2672656	0.18108718
105452	3.60978905	1.846E-5		0.2770245	0.71563574	97	10	FALSE	MRPL34	118.34020619	97	0		0	0.799247	FALSE	0	MRPL34	1824252	0.22037282
104724	3.13249506	2.2726E-4		0.31923434	0.60596026	152	9	FALSE	MRPS12	154.30263158	152	0	1.12E-108	0	0.83596192	FALSE	0	MRPS12	8833482	0.09028826
103734	3.10578822	1.0832E-4		0.32197946	0.93370756	87	9	FALSE	SMG8	213.22988506	87	0		0	0.83801629	FALSE	0	SMG8	843926	0.12046237
103727	3.10609997	1.671E-5		0.32194714	0.95567715	86	9	FALSE	SMG9	215.6744186	86	0		0	0.83799231	FALSE	0	SMG9	289058	0.12184995
102689	3.17946586	5.217E-5		0.31451824	0.93820225	89	9	FALSE	EIF3K	195.86516854	89	0		0	0.83234878	FALSE	0	EIF3K	972122	0.13724873
102686	3.19682012	8.896E-5		0.31281084	0.82982456	96	9	FALSE	EIF5	183.08333333	96	0		0	0.83101384	FALSE	0	EIF5	1666798	0.13077381
102661	2.88870415	4.5941E-4		0.34617598	0.45804196	144	9	FALSE	PSMD7	152.96527778	144	0		0	0.85471507	FALSE	0	PSMD7	9821336	0.05705531
102632	3.57050816	1.385E-5		0.28007218	0.42857143	8	10	FALSE	RALGAPB	89.75	8	0		0	0.8022686	FALSE	0	RALGAPB	403732	0.27700617
102560	3.18206381	5.3067E-4		0.31426145	0.76060606	100	9	FALSE	EIF3D	178.65	100	0		0	0.83214894	FALSE	0	EIF3D	5788044	0.12414177
102406	3.61758287	2.0384E-4		0.27642767	0.56666667	45	10	FALSE	GSTT2B	48.51111111	45	0	2.39E-31	0	0.79864747	FALSE	0	GSTT2B	2655620	0.12188721
100895	3.20004157	8.635E-5		0.31249594	0.90782214	79	9	FALSE	RPP14	176.63291139	79	0		0	0.83076603	FALSE	0	RPP14	1238040	0.11522042
100459	3.05684298	1.1833E-4		0.32713489	0.67464577	137	9	FALSE	RPSAP58	181.37226277	137	0		0	0.84178131	FALSE	0	RPSAP58	3042610	0.09010048
100406	3.51044373	2.1277E-4		0.28486427	0.86421053	76	9	FALSE	MRPL46	97.80263158	76	0		0	0.80688894	FALSE	0	MRPL46	1733066	0.15327504
100303	3.57830198	3.039E-5		0.27946216	0.48571429	15	10	FALSE	EDEM1	35.53333333	15	0		0	0.80166908	FALSE	0	EDEM1	141770	0.12252874
100289	3.23277564	2.3116E-4		0.3093317	0.94905095	78	9	FALSE	SPCS2	205.78205128	78	0		0	0.82824803	FALSE	0	SPCS2	2463946	0.16188545
100281	2.95011951	0.00104956		0.33896932	0.46765873	225	9	FALSE	RPS4Y2	160.23555556	225	0		0	0.84999081	FALSE	0	RPS4Y2	11046172	0.06626781
100259	3.20419827	8.471E-5		0.31209055	0.97402597	77	9	FALSE	SEC11A	210.11688312	77	0		0	0.83044629	FALSE	0	SEC11A	890622	0.15082835
100245	3.29824379	1.39E-5		0.30319166	0.6952381	15	9	FALSE	DERL3	198.26666667	15	0		0	0.82321202	FALSE	0	DERL3	146538	0.17958937
100242	2.94908033	2.6878E-4		0.33908876	0.49589949	223	9	FALSE	RPS11	167.82959641	223	0		0	0.85007074	FALSE	0	RPS11	9060592	0.06898052
100228	2.96622675	1.9387E-4		0.33712864	0.5300408	207	9	FALSE	RPS10	167.90338164	207	0		0	0.84875179	FALSE	0	RPS10	5628838	0.07150911
100201	2.90751325	3.9902E-4		0.34393652	0.51073057	212	9	FALSE	RPS27L	168.9245283	212	0		0	0.85326821	FALSE	0	RPS27L	8187234	0.06440127
100072	2.98378884	1.5847E-4		0.33514436	0.55889447	200	9	FALSE	RPS26	168.91	200	0		0	0.84740086	FALSE	0	RPS26	4953094	0.07414838
99992	3.7140185	1.0E-8		0.26925014	0.66666667	3	10	FALSE	PILRA	67.33333333	3	0		0	0.79122935	FALSE	0	PILRA	10	0.34707904
99950	3.36340019	3.167E-5		0.29731817	0.66951567	27	9	FALSE	RRN3	172.25925926	27	0		0	0.81819999	FALSE	0	RRN3	233480	0.1839981
99833	3.10900966	7.01E-5		0.32164583	0.68701945	67	8	FALSE	TAF1D	206.02985075	67	0		0	0.83776849	FALSE	0	TAF1D	1261500	0.12321467
99822	3.14184766	9.96E-6		0.31828405	0.79135338	57	8	FALSE	CD3EAP	222.07017544	57	0	3.32E-174	0	0.83524249	FALSE	0	CD3EAP	334524	0.14382783
99789	3.9025252	7.87E-6		0.25624434	0.61846154	26	9	FALSE	MOGAT2	42.07692308	26	0		0	0.77672883	FALSE	0	MOGAT2	247046	0.21144182
99344	3.65863036	3.7929E-4		0.27332633	0.47293447	27	10	FALSE	DGAT2	56.2962963	27	0	9.6E-125	0	0.79548997	FALSE	0	DGAT2	1802146	0.14135492
99310	3.90242128	1.667E-5		0.25625117	0.57834758	27	9	FALSE	MOGAT3	40.96296296	27	0	4.46E-17	0	0.77673682	FALSE	0	MOGAT3	360896	0.20584403
99030	3.44663826	8.2768E-4		0.29013779	0.1025641	13	9	FALSE	SLC9A3	63.92307692	13	0		0	0.81179706	FALSE	0	SLC9A3	3090702	0.10973828
99021	3.52852541	0.00150179		0.28340451	0.12380952	15	9	FALSE	AQP2	108.13333333	15	0		0	0.80549805	FALSE	0	AQP2	11262122	0.13585223
98946	5.35560636	0.0		0.18672022	0.0	1	11	FALSE	FGGY	12.0	1	0	6.88E-56	0	0.66495336	FALSE	0	FGGY	0	0.0
98786	2.92268523	6.2051E-4		0.34215111	0.46126857	227	9	FALSE	RPS4X	162.34801762	227	0	3.76E-51	0	0.85210114	FALSE	0	RPS4X	12176328	0.0645006
98271	3.87955939	8.1E-7		0.25776123	0.42857143	8	10	FALSE	DQX1	135.25	8	0		0	0.77849543	FALSE	0	DQX1	10242	0.34502551
98185	3.2002494	4.182E-5		0.31247565	0.92664719	79	9	FALSE	RIOK1	179.27848101	79	0		0	0.83075005	FALSE	0	RIOK1	489662	0.11693791
97583	3.31996259	1.2843E-4		0.30120821	0.58823529	18	9	FALSE	TTC27	148.55555556	18	0		0	0.82154134	FALSE	0	TTC27	879350	0.17464052
97553	4.0199522	0.0		0.24875918	1.0	3	10	FALSE	FAM203B	164.33333333	3	0		0	0.76769598	FALSE	0	FAM203B	0	0.62484157
97522	3.07430115	6.389E-4		0.32527718	0.55646567	152	9	FALSE	MRPL3	151.375	152	0	6.46E-135	0	0.84043837	FALSE	0	MRPL3	12990640	0.08000097
97502	4.00581939	0.0		0.24963682	1.0	2	10	FALSE	DUS1L	185.0	2	0		0	0.76878312	FALSE	0	DUS1L	0	0.7254902
97035	3.71204406	4.0E-8		0.26939335	0.92857143	8	10	FALSE	NOP16	182.875	8	0	7.97E-104	0	0.79138123	FALSE	0	NOP16	700	0.36721888
96941	4.00852125	0.0		0.24946855	1.0	3	10	FALSE	NOL8	60.66666667	3	0		0	0.76857529	FALSE	0	NOL8	0	0.38641189
96485	3.85919152	1.4354E-4		0.25912163	0.14285714	7	9	FALSE	EIF2AK1	59.42857143	7	0	1.5E-137	0	0.78006219	FALSE	0	EIF2AK1	1175084	0.31141345
96448	3.40205757	5.5143E-4		0.29393976	0.12987013	22	10	FALSE	NME8	60.95454545	22	0		0	0.81522634	FALSE	0	NME8	2132784	0.08745272
96418	3.48945235	1.6946E-4		0.28657792	0.28985507	24	9	FALSE	DNAL4	63.70833333	24	0		0	0.80850367	FALSE	0	DNAL4	1077196	0.12451076
96403	4.14060064	6.076E-5		0.24151085	0.6	10	11	FALSE	RSPH4A	13.9	10	0		0	0.75841534	FALSE	0	RSPH4A	296908	0.20441176
96333	4.06027226	1.48E-5		0.2462889	0.48717949	13	11	FALSE	DNAI1	20.92307692	13	0		0	0.76459444	FALSE	0	DNAI1	53034	0.18849619
96281	3.79164502	1.271E-5		0.26373777	0.0	2	10	FALSE	DNAL1	99.0	2	0		0	0.78525808	FALSE	0	DNAL1	19966	0.5
96217	3.54338564	6.056E-5		0.28221597	0.65454545	11	9	FALSE	TMX3	52.27272727	11	0		0	0.80435495	FALSE	0	TMX3	116498	0.1276738
96205	3.76223631	3.6E-7		0.26579936	0.9722334	71	10	FALSE	MRPL35	96.64788732	71	0		0	0.78752028	FALSE	0	MRPL35	10322	0.30681869
96203	3.55481659	1.8164E-4		0.28130847	0.82538137	79	9	FALSE	MRPL47	101.53164557	79	0		0	0.80347565	FALSE	0	MRPL47	2796790	0.14865541
96201	3.61675153	1.639E-5		0.27649121	0.95109546	72	9	FALSE	MRPL18	98.0	72	0		0	0.79871142	FALSE	0	MRPL18	321046	0.20206186
96196	3.3710901	1.8486E-4		0.29663995	0.6041979	116	9	FALSE	MRPL36	130.35344828	116	0		0	0.81760845	FALSE	0	MRPL36	5483222	0.12606716
96193	3.76223631	3.6E-7		0.26579936	0.9722334	71	10	FALSE	MRPL21	96.64788732	71	0		0	0.78752028	FALSE	0	MRPL21	10322	0.30681869
96190	3.57892549	3.376E-5		0.27941347	0.90670122	74	10	FALSE	MRPL52	100.89189189	74	0		0	0.80162112	FALSE	0	MRPL52	368766	0.14495961
96187	3.69666424	1.05E-6		0.27051415	0.95618153	72	10	FALSE	MRPL14	98.11111111	72	0	4.84E-102	0	0.79256429	FALSE	0	MRPL14	101350	0.24838256
96184	3.60137171	3.035E-5		0.27767198	0.7287794	95	10	FALSE	MRPL20	119.52631579	95	0		0	0.79989448	FALSE	0	MRPL20	1836034	0.21343985
96181	3.76223631	3.6E-7		0.26579936	0.9722334	71	10	FALSE	MRPL41	96.64788732	71	0		0	0.78752028	FALSE	0	MRPL41	10322	0.30681869
96178	3.86220513	0.0		0.25891944	1.0	37	10	FALSE	MRPL30	96.91891892	37	0	1.31E-135	0	0.77983037	FALSE	0	MRPL30	0	0.38007419
96166	4.03616336	3.619E-5		0.24776004	0.55555556	10	9	FALSE	HBQ1	16.7	10	0		0	0.76644897	FALSE	0	HBQ1	96384	0.18651685
96061	3.93889639	2.763E-5		0.25387822	0.54545455	12	9	FALSE	HBA2	19.5	12	0	6.58E-8	0	0.77393105	FALSE	0	HBA2	84704	0.14028777
96051	3.76369116	0.0		0.26569661	1.0	3	10	FALSE	CEACAM6	126.0	3	0	8.47E-107	0	0.78740837	FALSE	0	CEACAM6	0	0.49606299
96015	3.7164086	5.9E-6		0.26907698	0.76470588	17	9	FALSE	BUD13	120.41176471	17	0		0	0.79104549	FALSE	0	BUD13	77124	0.3193946
95947	4.19837888	0.0		0.23818717	1.0	2	10	FALSE	ENSG00000239665	93.5	2	0		0	0.75397086	FALSE	0	ENSG00000239665	0	0.55654762
95789	3.29471059	2.579E-5		0.3035168	0.9489903	124	9	FALSE	DDX46	167.26612903	124	0		0	0.8234838	FALSE	0	DDX46	959348	0.15317411
95769	3.17728359	3.3009E-4		0.31473426	0.90413698	127	9	FALSE	SMNDC1	166.76377953	127	0		0	0.83251665	FALSE	0	SMNDC1	2530744	0.11971556
95675	3.89597839	2.007E-5		0.25667494	0.62068966	29	9	FALSE	HSD17B2	43.20689655	29	0		0	0.77723243	FALSE	0	HSD17B2	158576	0.18308007
95493	3.92143822	1.6476E-4		0.25500848	0.3562753	39	10	FALSE	HSD17B7	35.35897436	39	0		0	0.77527398	FALSE	0	HSD17B7	564836	0.17332831
95485	3.95084693	1.8E-7		0.25311029	0.72826087	24	10	FALSE	SULT1E1	46.25	24	0		0	0.77301177	FALSE	0	SULT1E1	1488	0.26428571
95470	3.51418477	6.2117E-4		0.28456102	0.4302521	35	10	FALSE	CYP19A1	43.54285714	35	0		0	0.80660117	FALSE	0	CYP19A1	2335062	0.09103407
95444	3.9377533	8.124E-5		0.25395192	0.43908046	30	10	FALSE	AKR1D1	35.53333333	30	0		0	0.77401898	FALSE	0	AKR1D1	428930	0.18701754
95279	3.14319859	3.6633E-4		0.31814725	0.22333333	25	9	FALSE	PIN1	105.2	25	0		0	0.83513857	FALSE	0	PIN1	1505424	0.07735099
95093	3.43874052	6.2E-7		0.29080415	0.68888889	10	10	FALSE	CAV2	121.5	10	0	7.84E-40	0	0.81240458	FALSE	0	CAV2	4048	0.20082645
95061	3.66517718	1.7E-7		0.27283811	0.73099415	19	10	FALSE	ENSG00000258852	92.47368421	19	0		0	0.79498637	FALSE	0	ENSG00000258852	1618	0.25545217
95049	3.61165957	7.354E-5		0.27688102	0.50362319	24	10	FALSE	TNXB	85.33333333	24	0	2.67E-156	0	0.79910311	FALSE	0	TNXB	425200	0.18786711
95041	3.20606879	1.6078E-4		0.31190847	0.39710145	70	9	FALSE	ENSG00000259753	76.62857143	70	0		0	0.8303024	FALSE	0	ENSG00000259753	2273718	0.06560665
95031	3.82926322	3.8E-7		0.26114684	0.0	2	10	FALSE	JPH2	196.0	2	0	7.83E-95	0	0.78236437	FALSE	0	JPH2	2776	0.50128535
94919	3.27579757	2.453E-5		0.30526917	0.39166667	16	9	FALSE	SIK1	96.3125	16	0		0	0.82493865	FALSE	0	SIK1	150912	0.11
94867	3.94980775	6.0E-5		0.25317688	0.71428571	7	9	FALSE	CD151	44.42857143	7	0		0	0.77309171	FALSE	0	CD151	322134	0.27678571
94864	3.78385119	1.9093E-4		0.26428101	0.35555556	10	9	FALSE	DST	35.8	10	0	3.28E-91	0	0.7858576	FALSE	0	DST	944966	0.17889447
94769	3.17769926	3.3337E-4		0.31469309	0.28307692	26	9	FALSE	CREM	86.80769231	26	0		0	0.83248467	FALSE	0	CREM	1225774	0.05890647
94762	3.27818768	2.0557E-4		0.3050466	0.35402299	30	9	FALSE	ATF1	79.16666667	30	0		0	0.82475479	FALSE	0	ATF1	795872	0.06821973
94750	3.4550556	6.062E-5		0.28943094	0.3	20	9	FALSE	XBP1	40.3	20	0	9.5E-50	0	0.81114957	FALSE	0	XBP1	231986	0.08491561
94520	3.42232152	1.19E-5		0.29219931	0.88888889	18	10	FALSE	TOX4	99.83333333	18	0		0	0.81366758	FALSE	0	TOX4	89390	0.14397948
94491	2.79185285	0.0014782		0.35818507	0.30626955	172	9	FALSE	PPP2R5A	136.9244186	172	0		0	0.86216517	FALSE	0	PPP2R5A	21499736	0.04168171
94473	3.46347293	0.0		0.28872753	1.0	17	10	FALSE	PPP4R4	97.29411765	17	0		0	0.81050208	FALSE	0	PPP4R4	0	0.17159456
94446	3.10225501	4.0362E-4		0.32234616	0.24254822	59	9	FALSE	PPP3R1	116.37288136	59	0		0	0.83828808	FALSE	0	PPP3R1	6208122	0.07356061
94351	3.37451938	5.1897E-4		0.2963385	0.33887043	43	9	FALSE	BGN	50.34883721	43	0	1.62E-36	0	0.81734466	FALSE	0	BGN	2702700	0.06884484
94332	3.73178842	1.182E-5		0.26796803	0.42222222	10	10	FALSE	GREM1	38.3	10	0		0	0.78986243	FALSE	0	GREM1	48712	0.16888889
94264	3.44019537	5.109E-5		0.29068117	0.74736842	20	10	FALSE	CNEP1R1	88.35	20	0		0	0.81229266	FALSE	0	CNEP1R1	540570	0.1467608
94260	3.3041671	1.4004E-4		0.30264813	0.5615942	24	10	FALSE	SHOC2	99.29166667	24	0		0	0.82275638	FALSE	0	SHOC2	448744	0.10610517
94229	3.51782189	2.45E-6		0.28426681	0.85714286	8	9	FALSE	ZFYVE9	80.125	8	0		0	0.80632139	FALSE	0	ZFYVE9	17806	0.17456427
94225	3.14257508	2.8725E-4		0.31821038	0.27676768	45	9	FALSE	RIPK2	94.91111111	45	0	1.88E-96	0	0.83518653	FALSE	0	RIPK2	1926242	0.0719946
94223	3.15223943	2.4619E-4		0.31723479	0.44856731	99	9	FALSE	OIP5	153.06060606	99	0	8.69E-134	0	0.83444312	FALSE	0	OIP5	3785516	0.09270782
94218	3.20347085	5.4478E-4		0.31216142	0.20647773	39	9	FALSE	UBA2	106.23076923	39	0		0	0.83050224	FALSE	0	UBA2	2598158	0.07437334
94197	3.14060064	2.6036E-4		0.31841043	0.16959064	19	9	FALSE	TRIP6	114.73684211	19	0		0	0.83533841	FALSE	0	TRIP6	890610	0.07764672
94003	3.35061831	7.33E-5		0.29845238	0.49019608	18	8	FALSE	DMTF1	116.5	18	0	3.87E-75	0	0.81918321	FALSE	0	DMTF1	465636	0.18955845
93947	4.16024109	0.0		0.24037068	1.0	2	10	FALSE	SNCG	29.5	2	0	2.03E-101	0	0.75690453	FALSE	0	SNCG	0	0.56730769
93931	3.61810246	1.296E-5		0.27638797	0.46428571	8	10	FALSE	TTC1	61.125	8	0		0	0.7986075	FALSE	0	TTC1	33332	0.14663462
93917	3.78052582	0.0		0.26451347	1.0	3	10	FALSE	PRAME	80.0	3	0		0	0.7861134	FALSE	0	PRAME	0	0.34482759
93912	5.04021615	0.0		0.19840419	1.0	2	11	FALSE	LGI4	8.0	2	0	6.53E-176	0	0.68921414	FALSE	0	LGI4	0	1.0
93901	3.7744986	0.0		0.26493585	1.0	2	10	FALSE	APOF	82.5	2	0		0	0.78657703	FALSE	0	APOF	0	0.54276316
93893	3.57757456	1.134E-5		0.27951898	0.64102564	13	9	FALSE	CETP	59.53846154	13	0		0	0.80172503	FALSE	0	CETP	47544	0.15834697
93710	3.36828432	1.1339E-4		0.29688705	0.42645074	39	9	FALSE	APOC3	53.84615385	39	0		0	0.81782428	FALSE	0	APOC3	837548	0.08012821
93701	3.26156084	8.863E-5		0.30660167	0.95211319	149	9	FALSE	CXCL16	198.43624161	149	0	1.99E-140	0	0.82603378	FALSE	0	CXCL16	386938	0.15453491
93662	3.58277045	2.94E-6		0.27911361	0.8	11	9	FALSE	LPA	60.09090909	11	0		0	0.80132535	FALSE	0	LPA	16528	0.16373545
93649	3.39073054	4.8976E-4		0.2949217	0.24183007	18	9	FALSE	SCARB1	74.38888889	18	0	1.61E-106	0	0.81609765	FALSE	0	SCARB1	2272406	0.10527975
93627	2.97526759	6.472E-5		0.33610422	0.925	80	9	FALSE	LDLRAP1	153.7	80	0		0	0.84805634	FALSE	0	LDLRAP1	811950	0.06225192
93604	4.3340954	2.606E-5		0.23072865	0.66666667	4	10	FALSE	MT3	18.0	4	0	4.07E-37	0	0.74353112	FALSE	0	MT3	175400	0.28571429
93524	4.3340954	2.606E-5		0.23072865	0.66666667	4	10	FALSE	MT4	18.0	4	0		0	0.74353112	FALSE	0	MT4	175400	0.28571429
93520	4.92019121	7.9E-7		0.20324413	0.5	4	11	FALSE	MT1A	4.75	4	0	3.61E-16	0	0.69844683	FALSE	0	MT1A	924	0.45
93515	3.6993661	1.59E-6		0.27031658	0.33333333	4	9	FALSE	KDM5B	62.0	4	0		0	0.79235645	FALSE	0	KDM5B	11110	0.28054299
93474	3.29606152	1.7885E-4		0.3033924	0.36190476	15	8	FALSE	TFAP2B	98.73333333	15	0		0	0.82337988	FALSE	0	TFAP2B	1202938	0.1127619
93335	4.04156708	2.532E-5		0.24742878	0.37878788	12	10	FALSE	SULT2B1	36.75	12	0	2.97E-224	0	0.7660333	FALSE	0	SULT2B1	104106	0.20880682
93297	3.77990232	5.203E-5		0.2645571	0.45324284	52	9	FALSE	CYP3A5	44.19230769	52	0	7.84E-14	0	0.78616136	FALSE	0	CYP3A5	386978	0.16187658
93214	3.34448717	9.0E-8		0.2989995	0.66666667	4	9	FALSE	REM1	224.0	4	0	2.25E-82	0	0.81965483	FALSE	0	REM1	974	0.32653061
93187	3.46669438	1.286E-5		0.28845923	0.66666667	6	9	FALSE	PPP1R13B	92.16666667	6	0		0	0.81025428	FALSE	0	PPP1R13B	35056	0.18071895
93169	3.47698223	2.1809E-4		0.28760573	0.6	5	9	FALSE	TP53I3	103.2	5	0		0	0.80946291	FALSE	0	TP53I3	685196	0.21063395
93159	3.83175725	1.747E-5		0.26097687	0.2	6	10	FALSE	RASSF8	18.16666667	6	0	4.17E-50	0	0.78217252	FALSE	0	RASSF8	36544	0.20224719
93079	3.70632859	0.0		0.26980878	1.0	4	9	FALSE	TGM6	115.5	4	0		0	0.79182088	FALSE	0	TGM6	0	0.53472222
92243	3.20014548	3.678E-5		0.31248579	0.69943676	63	9	FALSE	ISG20L2	181.50793651	63	0		0	0.83075804	FALSE	0	ISG20L2	593416	0.13534084
92151	3.17219162	4.07E-6		0.31523947	0.83618421	96	9	FALSE	NOL11	174.78125	96	0		0	0.83290834	FALSE	0	NOL11	115670	0.10896587
92108	2.96851294	1.4553E-4		0.33686901	0.59005966	189	9	FALSE	RPL19	168.81481481	189	0		0	0.84857593	FALSE	0	RPL19	5726000	0.07311166
92101	2.92798504	5.2926E-4		0.3415318	0.52484016	206	9	FALSE	RPL8	163.38834951	206	0	1.02E-68	0	0.85169346	FALSE	0	RPL8	11690242	0.06496362
92081	2.9612387	2.0535E-4		0.33769652	0.5852852	191	9	FALSE	RPL26L1	168.20418848	191	0	1.3E-118	0	0.84913548	FALSE	0	RPL26L1	6948876	0.07106218
92009	2.95105476	3.2447E-4		0.33886189	0.54934673	200	9	FALSE	RPL27A	165.495	200	0	2.09E-50	0	0.84991886	FALSE	0	RPL27A	9923544	0.06844293
92006	3.16304687	1.882E-5		0.31615086	0.76829724	104	9	FALSE	RRP7A	171.28846154	104	0	1.6E-103	0	0.83361178	FALSE	0	RRP7A	507276	0.10599534
92004	3.03179882	5.341E-5		0.32983719	0.66659538	168	9	FALSE	RPL39L	171.10119048	168	0	6.27E-18	0	0.84370778	FALSE	0	RPL39L	2986494	0.08383204
91988	2.99137483	7.376E-5		0.33429445	0.6534882	167	9	FALSE	RPLP1	173.16766467	167	0		0	0.84681732	FALSE	0	RPLP1	3217134	0.07758408
91978	2.949496	3.1276E-4		0.33904098	0.55494645	199	9	FALSE	RPL3L	166.85427136	199	0		0	0.85003877	FALSE	0	RPL3L	9694120	0.06900508
91970	3.03896914	4.366E-5		0.32905895	0.6936311	156	9	FALSE	RPL37	171.79487179	156	0	1.93E-58	0	0.84315622	FALSE	0	RPL37	2135208	0.08475327
91964	3.18486958	5.83E-6		0.3139846	0.69541779	106	9	FALSE	NOL9	177.59433962	106	0		0	0.83193311	FALSE	0	NOL9	112824	0.11340635
91950	3.05091967	3.541E-5		0.32777002	0.73111396	143	9	FALSE	RPL41	175.08391608	143	0	7.44E-67	0	0.84223695	FALSE	0	RPL41	1551194	0.0885604
91947	3.03595552	4.987E-5		0.32938559	0.68410868	158	9	FALSE	RPL22L1	170.86075949	158	0	9.46E-100	0	0.84338804	FALSE	0	RPL22L1	2340996	0.08425087
91932	3.16647615	4.726E-5		0.31580847	0.74237348	107	9	FALSE	FCF1	167.29906542	107	0		0	0.83334799	FALSE	0	FCF1	730536	0.10308014
91909	2.91655409	4.6322E-4		0.34287038	0.44549489	257	9	FALSE	RPS9	161.08949416	257	0	1.26E-41	0	0.85257276	FALSE	0	RPS9	13469812	0.062632
91907	3.01735426	9.781E-5		0.33141617	0.64356157	169	9	FALSE	RPL29	168.59171598	169	0	1.2E-45	0	0.8448189	FALSE	0	RPL29	3699026	0.08012914
91885	2.90990336	0.00125118		0.34365402	0.1478022	105	8	FALSE	MAPK13	118.80952381	105	0	2.44E-62	0	0.85308436	FALSE	0	MAPK13	11535852	0.04518828
91877	3.18040112	6.9194E-4		0.31442575	0.69434951	133	9	FALSE	KALRN	171.37593985	133	0	7.28E-30	0	0.83227684	FALSE	0	KALRN	9703574	0.11341391
91874	2.88174166	0.00168883		0.34701237	0.13559322	118	8	FALSE	MAPK12	111.55932203	118	0	3.62E-39	0	0.85525064	FALSE	0	MAPK12	15036164	0.04053754
91870	3.16938585	2.7404E-4		0.31551854	0.30718954	18	9	FALSE	MAPKAPK5	154.94444444	18	0		0	0.83312417	FALSE	0	MAPKAPK5	1158496	0.10455091
91813	3.85399564	0.0		0.25947097	1.0	5	10	FALSE	CDC42EP3	22.4	5	0	1.53E-37	0	0.78046187	FALSE	0	CDC42EP3	0	0.25454545
91811	3.85399564	0.0		0.25947097	1.0	5	10	FALSE	CDC42EP5	22.4	5	0	2.79E-19	0	0.78046187	FALSE	0	CDC42EP5	0	0.25454545
91809	3.85399564	0.0		0.25947097	1.0	5	10	FALSE	CDC42EP2	22.4	5	0		0	0.78046187	FALSE	0	CDC42EP2	0	0.25454545
91719	3.23578925	5.0654E-4		0.30904361	0.66830907	95	9	FALSE	AATF	131.78947368	95	0		0	0.82801621	FALSE	0	AATF	3019302	0.10106555
91695	3.1632547	1.4114E-4		0.31613009	0.66637194	117	9	FALSE	RRP36	157.77777778	117	0		0	0.83359579	FALSE	0	RRP36	2420810	0.09709402
91649	3.12293464	6.3091E-4		0.32021163	0.52453416	161	9	FALSE	BYSL	138.99378882	161	0	2.88E-163	0	0.83669734	FALSE	0	BYSL	6746052	0.0781268
91623	3.52312169	1.276E-5		0.28383919	0.76087551	86	9	FALSE	ESF1	124.98837209	86	0		0	0.80591372	FALSE	0	ESF1	349624	0.21438829
91513	3.23059337	2.22E-6		0.30954066	0.97563291	80	9	FALSE	SRP19	204.925	80	0		0	0.82841589	FALSE	0	SRP19	44978	0.15715107
91479	3.90138211	0.0		0.25631942	1.0	2	10	FALSE	TROVE2	156.0	2	0		0	0.77681676	FALSE	0	TROVE2	0	0.50485437
91290	3.87945547	0.0		0.25776813	0.95454545	12	10	FALSE	LARP1B	136.41666667	12	0		0	0.77850343	FALSE	0	LARP1B	66	0.45171082
91179	3.22124078	1.692E-5		0.31043938	0.86946779	85	9	FALSE	SRP72	199.43529412	85	0		0	0.82913532	FALSE	0	SRP72	307388	0.14707618
91082	3.20128858	2.5927E-4		0.31237421	0.6958345	147	9	FALSE	DHX15	159.84353741	147	0		0	0.83067011	FALSE	0	DHX15	3614006	0.11483013
91013	3.87945547	0.0		0.25776813	0.95454545	12	10	FALSE	LARP1	136.41666667	12	0		0	0.77850343	FALSE	0	LARP1	66	0.45171082
90911	3.09331809	4.8288E-4		0.32327745	0.49683008	179	9	FALSE	RSL24D1	159.86592179	179	0		0	0.83897553	FALSE	0	RSL24D1	6236816	0.08608526
90903	3.43926011	6.377E-5		0.29076021	0.80829421	72	9	FALSE	DDX18	142.19444444	72	0		0	0.81236461	FALSE	0	DDX18	468340	0.17109573
90866	3.13052063	2.1894E-4		0.31943568	0.61351325	143	9	FALSE	UTP3	153.02097902	143	0		0	0.8361138	FALSE	0	UTP3	2470808	0.08932107
90830	3.54899719	6.86E-5		0.28176974	0.78987679	78	9	FALSE	CEBPZ	128.3974359	78	0		0	0.80392329	FALSE	0	CEBPZ	508430	0.20249939
90827	3.60396966	1.336E-5		0.27747181	0.88471708	62	9	FALSE	DDX10	138.48387097	62	0		0	0.79969464	FALSE	0	DDX10	100344	0.24862454
90804	3.60594409	5.0E-7		0.27731988	0.92168323	59	9	FALSE	KCTD19	142.6779661	59	0		0	0.79954276	FALSE	0	KCTD19	10838	0.25661505
90777	2.87155773	0.00612277		0.34824304	0.35105508	275	9	FALSE	NPSR1	171.09454545	275	0		0	0.85603402	FALSE	0	NPSR1	71589682	0.06210196
90775	2.98815338	2.7174E-4		0.33465484	0.50203738	213	9	FALSE	RPL7	161.78403756	213	0		0	0.84706512	FALSE	0	RPL7	8931316	0.07297431
90768	3.11888185	6.901E-5		0.32062773	0.6530828	131	9	FALSE	RPL7L1	181.27480916	131	0		0	0.83700909	FALSE	0	RPL7L1	1850016	0.10323167
90755	3.67951782	4.95E-6		0.27177474	0.71578947	20	9	FALSE	TSR2	138.0	20	0		0	0.79388324	FALSE	0	TSR2	103880	0.27165354
90696	3.32328796	1.9347E-4		0.30090682	0.47102697	84	9	FALSE	SSB	138.03571429	84	0		0	0.82128554	FALSE	0	SSB	1960386	0.11113987
90685	3.12729918	2.1717E-4		0.31976474	0.56385759	157	9	FALSE	KRR1	145.37579618	157	0		0	0.8363616	FALSE	0	KRR1	3460866	0.08316329
90674	3.11046451	2.9097E-4		0.32149539	0.5214062	170	9	FALSE	IMP4	142.42352941	170	0		0	0.83765658	FALSE	0	IMP4	4877310	0.07886131
90666	3.1238699	1.4388E-4		0.32011576	0.56716546	153	9	FALSE	UTP18	147.22875817	153	0	1.22E-131	0	0.83662539	FALSE	0	UTP18	3248240	0.08480919
90658	3.09913748	4.2025E-4		0.32267042	0.53306898	164	9	FALSE	RRP9	143.78658537	164	0	1.66E-145	0	0.83852789	FALSE	0	RRP9	5628868	0.07926493
90647	3.05382937	6.5112E-4		0.32745772	0.39504599	228	9	FALSE	SKIV2L2	167.56140351	228	0		0	0.84201313	FALSE	0	SKIV2L2	8937214	0.08415942
90637	3.53548789	8.027E-5		0.28284639	0.83390294	77	9	FALSE	NOP9	134.75324675	77	0		0	0.80496247	FALSE	0	NOP9	562960	0.21453387
90623	3.59316222	8.02E-6		0.27830639	0.76168831	56	9	FALSE	TRMT6	131.17857143	56	0	1.12E-91	0	0.80052598	FALSE	0	TRMT6	174734	0.20528728
90508	3.78416294	1.6E-6		0.26425923	0.57692308	13	9	FALSE	METTL1	96.53846154	13	0	8.29E-138	0	0.78583362	FALSE	0	METTL1	37700	0.26869509
90505	4.68658423	3.0E-8		0.21337502	0.0	2	10	FALSE	TRMT10C	11.5	2	0	1.02E-113	0	0.7164166	FALSE	0	TRMT10C	54	0.525
90496	3.92445183	7.777E-5		0.25481266	0.67032967	14	10	FALSE	TRMT61B	114.42857143	14	0		0	0.77504217	FALSE	0	TRMT61B	740604	0.37249884
90452	3.64377013	5.0E-8		0.27444102	0.96631823	42	9	FALSE	DDX51	153.07142857	42	0		0	0.79663307	FALSE	0	DDX51	1504	0.30923521
90450	4.30863556	2.7E-6		0.23209204	0.0	3	10	FALSE	NUDT7	39.0	3	0		0	0.74548957	FALSE	0	NUDT7	5984	0.475
90325	3.85482698	3.298E-5		0.25941502	0.72655777	58	10	FALSE	NDUFB2	54.77586207	58	0		0	0.78039792	FALSE	0	NDUFB2	139992	0.18131994
90297	2.97609893	6.0187E-4		0.33601034	0.60127109	184	9	FALSE	RPL30	166.44565217	184	0		0	0.84799239	FALSE	0	RPL30	7011984	0.07204969
90290	3.62859815	4.1119E-4		0.27558852	0.28634752	48	10	FALSE	PMPCB	45.3125	48	0		0	0.79780014	FALSE	0	PMPCB	2193888	0.08489681
90288	2.97370882	5.7355E-4		0.3362804	0.60866995	175	9	FALSE	RPL27	165.37714286	175	0		0	0.84817624	FALSE	0	RPL27	7425988	0.07122185
90286	3.86521875	1.163E-5		0.25871757	0.76691729	57	10	FALSE	NDUFC2	55.49122807	57	0		0	0.77959856	FALSE	0	NDUFC2	104056	0.23218087
90272	2.99054349	1.1488E-4		0.33438738	0.6434124	174	9	FALSE	RPL34	169.0	174	0		0	0.84688127	FALSE	0	RPL34	4383540	0.07514451
90265	4.14745921	5.3E-7		0.24111147	0.6969697	12	10	FALSE	ENSG00000255639	58.58333333	12	0		0	0.75788775	FALSE	0	ENSG00000255639	3154	0.31161348
90184	4.11908968	1.9E-7		0.24277209	0.83636364	11	10	FALSE	UQCR	55.90909091	11	0		0	0.76007002	FALSE	0	UQCR	3036	0.37776413
90177	4.28317572	0.0		0.23347163	0.95238095	7	11	FALSE	ENSG00000269383	51.71428571	7	0		0	0.74744802	FALSE	0	ENSG00000269383	16	0.36938776
90167	3.64896602	4.0999E-4		0.27405024	0.6000878	68	10	FALSE	NDUFB9	53.58823529	68	0		0	0.79623338	FALSE	0	NDUFB9	1326278	0.14713963
90142	3.85680141	1.814E-5		0.25928221	0.68202765	63	10	FALSE	NDUFB5	54.15873016	63	0		0	0.78024605	FALSE	0	NDUFB5	143048	0.22472502
90135	3.88288476	6.72E-6		0.25754048	0.87028658	52	10	FALSE	NDUFB6	56.13461538	52	0		0	0.77823963	FALSE	0	NDUFB6	50356	0.25172473
90088	3.89161384	0.0		0.2569628	1.0	10	10	FALSE	GMIP	109.1	10	0		0	0.77756817	FALSE	0	GMIP	0	0.49817352
90084	4.117427	1.9749E-4		0.24287012	0.0	3	10	FALSE	LAG3	17.0	3	0		0	0.76019792	FALSE	0	LAG3	1244576	0.34042553
90081	5.09092799	8.1E-7		0.19642784	0.0	2	11	FALSE	HAVCR2	3.0	2	0		0	0.68531323	FALSE	0	HAVCR2	2834	0.5
90068	3.40527902	2.4E-7		0.29366169	0.33333333	3	9	FALSE	OTUB2	293.0	3	0	4.2E-136	0	0.81497854	FALSE	0	OTUB2	3820	0.38610378
90059	3.26291177	3.616E-5		0.30647473	0.75862069	30	9	FALSE	DCLRE1A	150.7	30	0		0	0.82592986	FALSE	0	DCLRE1A	237996	0.11285893
90056	3.63088434	1.6071E-4		0.275415	0.06666667	6	9	FALSE	TFAP4	62.0	6	0	3.91E-163	0	0.79762428	FALSE	0	TFAP4	465772	0.17037037
90031	3.57580796	1.0E-8		0.27965708	0.97777778	10	10	FALSE	PPP4R1L	140.2	10	0		0	0.80186093	FALSE	0	PPP4R1L	32	0.35493671
90015	3.29055388	8.137E-5		0.30390021	0.82810458	136	9	FALSE	SNRNP40	156.92647059	136	0		0	0.82380355	FALSE	0	SNRNP40	1642352	0.14214354
89988	2.73324327	0.00451405		0.36586571	0.19611234	417	8	FALSE	POLR2E	131.34532374	417	0		0	0.86667359	FALSE	0	POLR2E	90395588	0.03768876
89986	3.23921854	1.1506E-4		0.30871644	0.86056049	133	9	FALSE	SF3B14	160.15037594	133	0		0	0.82775242	FALSE	0	SF3B14	1240788	0.12620203
89967	2.95884859	0.00189183		0.3379693	0.35259529	308	9	FALSE	NHP2L1	162.81493506	308	0	3.21E-77	0	0.84931934	FALSE	0	NHP2L1	20714750	0.06884078
89965	3.51137899	0.0		0.2847884	1.0	42	9	FALSE	PDCD7	208.35714286	42	0		0	0.806817	FALSE	0	PDCD7	0	0.2471615
89885	3.51137899	0.0		0.2847884	1.0	42	9	FALSE	ZRSR2	208.35714286	42	0		0	0.806817	FALSE	0	ZRSR2	0	0.2471615
89881	3.48727008	1.88E-6		0.28675726	0.92	51	9	FALSE	RNPC3	193.21568627	51	0	1.48E-82	0	0.80867153	FALSE	0	RNPC3	126720	0.22519311
89856	3.51127507	4.1E-7		0.28479683	0.96345515	43	9	FALSE	SNRNP25	205.20930233	43	0		0	0.80682499	FALSE	0	SNRNP25	6008	0.2434274
89851	3.28993038	4.233E-5		0.3039578	0.84013267	135	9	FALSE	SF3B4	156.81481481	135	0		0	0.82385151	FALSE	0	SF3B4	753418	0.14281859
89845	3.51137899	0.0		0.2847884	1.0	42	9	FALSE	SNRNP48	208.35714286	42	0		0	0.806817	FALSE	0	SNRNP48	0	0.2471615
89840	3.27278396	3.6272E-4		0.30555026	0.77810894	140	9	FALSE	DDX23	152.03571429	140	0		0	0.82517046	FALSE	0	DDX23	6484330	0.13347548
89836	4.64491323	1.92E-6		0.21528927	0.0	2	11	FALSE	SPG21	6.5	2	0		0	0.71962206	FALSE	0	SPG21	11052	0.5
89823	4.21656448	3.037E-5		0.2371599	0.33333333	4	10	FALSE	SEMA6D	23.75	4	0	3.41E-85	0	0.75257196	FALSE	0	SEMA6D	205652	0.39166667
89805	3.41307285	1.6328E-4		0.29299111	0.61471861	22	10	FALSE	CTDNEP1	83.04545455	22	0		0	0.81437901	FALSE	0	CTDNEP1	1281472	0.12626263
89797	3.88891198	8.932E-5		0.25714133	0.30718954	18	9	FALSE	BMP1	50.0	18	0		0	0.777776	FALSE	0	BMP1	513050	0.21714976
89778	3.01340538	3.1635E-4		0.33185047	0.43015726	47	9	FALSE	FGF9	138.57446809	47	0		0	0.84512266	FALSE	0	FGF9	3302882	0.06921802
89763	3.4351034	4.2925E-4		0.29111205	0.3368984	34	10	FALSE	BMPR1A	44.35294118	34	0		0	0.81268435	FALSE	0	BMPR1A	3988542	0.07223606
89747	4.12147979	1.37E-6		0.2426313	0.0	2	10	FALSE	TBX20	56.0	2	0		0	0.75988617	FALSE	0	TBX20	3244	0.5
89496	3.77823963	3.08E-6		0.26467352	0.38095238	7	10	FALSE	CTSO	97.57142857	7	0		0	0.78628926	FALSE	0	CTSO	27936	0.36958874
89400	3.08521251	6.0494E-4		0.32412678	0.21517997	72	9	FALSE	EPOR	89.34722222	72	0		0	0.83959904	FALSE	0	EPOR	4265282	0.05548646
89065	3.25740414	1.7416E-4		0.30699292	0.27664109	69	9	FALSE	IFNAR1	84.7826087	69	0		0	0.82635353	FALSE	0	IFNAR1	2274838	0.07756872
88893	3.44476774	1.615E-5		0.29029533	0.23921569	51	9	FALSE	IL21R	71.8627451	51	0		0	0.81194094	FALSE	0	IL21R	550388	0.14036299
88655	3.44476774	1.615E-5		0.29029533	0.23921569	51	9	FALSE	IL9R	71.8627451	51	0		0	0.81194094	FALSE	0	IL9R	550388	0.14036299
88626	3.44455991	1.615E-5		0.29031285	0.29535559	53	9	FALSE	IL20RB	71.26415094	53	0		0	0.81195693	FALSE	0	IL20RB	550390	0.13757558
88532	3.44476774	1.615E-5		0.29029533	0.23921569	51	9	FALSE	IL13RA2	71.8627451	51	0		0	0.81194094	FALSE	0	IL13RA2	550388	0.14036299
88335	3.2636392	1.1448E-4		0.30640642	0.23954802	60	9	FALSE	MPL	86.0	60	0		0	0.82587391	FALSE	0	MPL	1335460	0.08569528
88318	3.72472202	9.0E-8		0.26847641	0.66666667	4	9	FALSE	FLT3LG	74.0	4	0	6.22E-69	0	0.790406	FALSE	0	FLT3LG	814	0.35748792
88282	3.43177803	4.103E-5		0.29139414	0.30841751	55	9	FALSE	ENSG00000249624	70.05454545	55	0		0	0.81294015	FALSE	0	ENSG00000249624	695666	0.13140031
88253	3.45838096	3.2E-6		0.28915264	0.43340381	44	9	FALSE	IL9	79.0	44	0		0	0.81089377	FALSE	0	IL9	33954	0.15250965
88246	3.39530292	1.611E-5		0.29452453	0.49755416	54	9	FALSE	IFNA5	83.16666667	54	0		0	0.81574593	FALSE	0	IFNA5	222188	0.1067608
88242	3.31144134	3.788E-5		0.30198331	0.36170213	48	9	FALSE	CSH1	92.83333333	48	0		0	0.82219682	FALSE	0	CSH1	426216	0.10326288
88239	3.73552946	9.8E-7		0.26769967	0.06048387	32	10	FALSE	IL20	66.1875	32	0		0	0.78957466	FALSE	0	IL20	10708	0.264
88227	3.73552946	9.8E-7		0.26769967	0.06048387	32	10	FALSE	IFNK	66.1875	32	0		0	0.78957466	FALSE	0	IFNK	10708	0.264
88206	3.4339603	6.77E-6		0.29120896	0.52865762	52	9	FALSE	IFNA7	83.13461538	52	0		0	0.81277228	FALSE	0	IFNA7	95596	0.1153046
88197	3.73552946	9.8E-7		0.26769967	0.06048387	32	10	FALSE	IL21	66.1875	32	0		0	0.78957466	FALSE	0	IL21	10708	0.264
88189	3.17395823	6.2204E-4		0.31506401	0.21565277	77	9	FALSE	GHR	83.75324675	77	0	2.54E-114	0	0.83277244	FALSE	0	GHR	3877462	0.06124892
88181	3.67006131	9.8E-7		0.27247501	0.21680672	35	10	FALSE	IL24	71.82857143	35	0		0	0.79461067	FALSE	0	IL24	10708	0.23170507
88172	3.73552946	9.8E-7		0.26769967	0.06048387	32	10	FALSE	IFNW1	66.1875	32	0		0	0.78957466	FALSE	0	IFNW1	10708	0.264
88170	3.65468149	9.8E-7		0.27362166	0.26031746	36	10	FALSE	IFNA13	73.94444444	36	0		0	0.79579373	FALSE	0	IFNA13	10708	0.22893017
88168	3.73552946	9.8E-7		0.26769967	0.06048387	32	10	FALSE	IFNE	66.1875	32	0		0	0.78957466	FALSE	0	IFNE	10708	0.264
88165	3.44466383	1.615E-5		0.29030409	0.26847662	52	9	FALSE	IL15RA	72.53846154	52	0		0	0.81194894	FALSE	0	IL15RA	550388	0.14003564
88153	3.99407669	0.0		0.25037076	1.0	19	10	FALSE	MAN1A2	75.94736842	19	0		0	0.76968641	FALSE	0	MAN1A2	0	0.35160819
88151	3.99407669	0.0		0.25037076	1.0	19	10	FALSE	MAN1C1	75.94736842	19	0	1.51E-57	0	0.76968641	FALSE	0	MAN1C1	0	0.35160819
88132	3.60376182	3.4424E-4		0.27748782	0.13888889	9	10	FALSE	MEA1	43.22222222	9	0		0	0.79971063	FALSE	0	MEA1	1459118	0.12044818
88119	4.17572483	5.28E-5		0.23947938	0.52727273	11	10	FALSE	GOLGA3	60.90909091	11	0		0	0.75571347	FALSE	0	GOLGA3	356906	0.59046778
88075	3.09362985	1.2875E-4		0.32324488	0.96954474	196	9	FALSE	PJA1	218.60204082	196	0		0	0.83895155	FALSE	0	PJA1	650144	0.12613199
88041	3.79309986	4.27E-6		0.26363661	0.0	3	10	FALSE	GMFG	61.0	3	0		0	0.78514616	FALSE	0	GMFG	22240	0.36363636
87975	3.35789255	1.307E-5		0.29780584	0.45897436	40	9	FALSE	EFNA4	76.35	40	0	2.16E-107	0	0.81862365	FALSE	0	EFNA4	126476	0.12119048
87958	3.39977138	6.27E-6		0.29413743	0.27076923	26	9	FALSE	ENSG00000251246	83.26923077	26	0		0	0.8154022	FALSE	0	ENSG00000251246	64160	0.15334942
87946	3.09799439	1.757E-5		0.32278948	0.98974414	194	9	FALSE	SPSB1	220.82989691	194	0		0	0.83861582	FALSE	0	SPSB1	116616	0.12846416
87800	3.13769095	2.6214E-4		0.3187057	0.35573441	71	9	FALSE	EFNB2	98.23943662	71	0	5.36E-39	0	0.83556223	FALSE	0	EFNB2	3366112	0.06719524
87794	3.18216772	1.8334E-4		0.31425119	0.37093942	68	9	FALSE	EFNB3	90.5	68	0		0	0.83214094	FALSE	0	EFNB3	2785200	0.06924254
87787	3.19505352	1.2504E-4		0.3129838	0.60627178	42	9	FALSE	EPHA4	95.21428571	42	0	1.23E-60	0	0.83114973	FALSE	0	EPHA4	990336	0.08516484
87780	3.42097059	2.039E-5		0.2923147	0.51325758	33	9	FALSE	NGEF	88.81818182	33	0	6.92E-24	0	0.81377149	FALSE	0	NGEF	275970	0.13197352
87774	3.26644498	2.321E-5		0.30614323	0.45858586	45	9	FALSE	EFNA5	85.35555556	45	0	2.71E-75	0	0.82565808	FALSE	0	EFNA5	201636	0.09677501
87764	3.23121688	2.166E-5		0.30948093	0.69559033	38	9	FALSE	EPHA7	92.76315789	38	0	2.86E-86	0	0.82836793	FALSE	0	EPHA7	366382	0.09733805
87745	3.23121688	2.166E-5		0.30948093	0.69559033	38	9	FALSE	EPHA5	92.76315789	38	0		0	0.82836793	FALSE	0	EPHA5	366382	0.09733805
87694	3.0534137	3.1979E-4		0.3275023	0.32001175	83	9	FALSE	EPHB2	98.72289157	83	0	8.18E-126	0	0.8420451	FALSE	0	EPHB2	4395564	0.05709826
87692	3.10028058	2.3778E-4		0.32255145	0.34741248	73	9	FALSE	EPHB3	90.65753425	73	0	5.89E-121	0	0.83843996	FALSE	0	EPHB3	3366648	0.06031772
87683	3.08365375	2.6555E-4		0.32429062	0.33873874	75	9	FALSE	EPHB4	97.21333333	75	0	1.44E-106	0	0.83971894	FALSE	0	EPHB4	3641136	0.06136364
87680	3.1027746	2.2774E-4		0.32229218	0.3556338	72	9	FALSE	EPHB6	91.47222222	72	0	2.82E-61	0	0.83824811	FALSE	0	EPHB6	3307318	0.06134958
87654	3.70549725	7.801E-5		0.26986931	0.66666667	4	9	FALSE	DLL3	47.0	4	0		0	0.79188483	FALSE	0	DLL3	566338	0.35338346
87607	3.69167619	1.0363E-4		0.27087966	0.61904762	7	9	FALSE	LFNG	35.42857143	7	0	2.58E-100	0	0.79294799	FALSE	0	LFNG	753496	0.25306122
87577	4.64096436	7.83E-6		0.21547246	0.33333333	3	10	FALSE	AASDH	12.33333333	3	0		0	0.71992582	FALSE	0	AASDH	17328	0.35294118
87556	4.10235893	1.4216E-4		0.24376219	0.71794872	13	9	FALSE	AASDHPPT	97.53846154	13	0		0	0.76135701	FALSE	0	AASDHPPT	5499058	0.72250712
87538	3.78073366	1.173E-5		0.26449893	0.58333333	9	9	FALSE	SV2B	54.11111111	9	0		0	0.78609741	FALSE	0	SV2B	44662	0.29772867
87527	3.73698431	2.621E-5		0.26759545	0.64285714	8	10	FALSE	PDP2	47.125	8	0		0	0.78946275	FALSE	0	PDP2	81060	0.18217054
87520	3.82718487	6.63E-6		0.26128866	0.52747253	14	10	FALSE	PDPR	38.57142857	14	0		0	0.78252424	FALSE	0	PDPR	28176	0.17296605
87450	2.93993557	4.7805E-4		0.34014351	0.54834171	200	9	FALSE	RPL35	163.1	200	0		0	0.85077419	FALSE	0	RPL35	10010824	0.0668991
87304	4.21947418	1.1247E-4		0.23699636	0.46428571	8	10	FALSE	PRODH	19.625	8	0		0	0.75234814	FALSE	0	PRODH	404858	0.21291209
87277	4.25823548	3.71E-6		0.23483906	0.86666667	6	10	FALSE	ENSG00000255835	25.66666667	6	0		0	0.7493665	FALSE	0	ENSG00000255835	16808	0.28518519
87242	3.3969656	1.3969E-4		0.29438037	0.41025641	27	9	FALSE	PDHX	54.85185185	27	0		0	0.81561803	FALSE	0	PDHX	750078	0.08388634
87232	3.11753092	3.2176E-4		0.32076667	0.56513975	161	9	FALSE	MRPS2	150.1552795	161	0		0	0.83711301	FALSE	0	MRPS2	10574554	0.08609821
87224	3.75174062	2.2181E-4		0.26654295	0.78629501	42	9	FALSE	P4HA3	55.0952381	42	0		0	0.78832764	FALSE	0	P4HA3	3195914	0.2598832
87201	3.70134054	2.5E-7		0.27017238	0.8	5	10	FALSE	HSDL2	137.2	5	0		0	0.79220457	FALSE	0	HSDL2	2616	0.4247678
87147	4.19297516	0.0		0.23849414	1.0	3	10	FALSE	BCKDK	39.0	3	0		0	0.75438653	FALSE	0	BCKDK	0	0.54166667
87086	3.92580276	1.478E-5		0.25472497	0.33333333	4	10	FALSE	MZB1	42.75	4	0		0	0.77493825	FALSE	0	MZB1	20892	0.28311258
87033	3.95687416	6.64E-6		0.25272474	0.41666667	9	10	FALSE	NAGS	35.33333333	9	0		0	0.77254814	FALSE	0	NAGS	21998	0.17935702
87004	3.53642315	1.101E-4		0.28277159	0.03571429	8	10	FALSE	AIFM1	50.125	8	0		0	0.80489053	FALSE	0	AIFM1	261052	0.14107143
86960	3.35789255	3.0009E-4		0.29780584	0.21637427	19	10	FALSE	PDK1	101.89473684	19	0		0	0.81862365	FALSE	0	PDK1	1478290	0.15139411
86738	3.4685649	6.4528E-4		0.28830367	0.375	17	9	FALSE	CYBA	71.0	17	0	1.15E-46	0	0.81011039	FALSE	0	CYBA	3749700	0.13801785
86725	4.34542243	2.11E-6		0.23012722	0.33333333	3	10	FALSE	NOX5	14.66666667	3	0		0	0.74265981	FALSE	0	NOX5	3060	0.39814815
86462	5.73667256	0.0		0.17431708	1.0	3	11	FALSE	CMTM6	5.0	3	0	6.32E-107	0	0.63564057	FALSE	0	CMTM6	0	0.55555556
86458	5.73667256	0.0		0.17431708	1.0	3	11	FALSE	CMTM8	5.0	3	0	1.63E-158	0	0.63564057	FALSE	0	CMTM8	0	0.55555556
86443	4.87955939	3.813E-5		0.20493654	0.0	3	11	FALSE	GJB6	7.0	3	0		0	0.70157235	FALSE	0	GJB6	119212	0.33333333
86437	4.78655305	1.48E-5		0.20891861	0.6	5	11	FALSE	DFNB31	5.4	5	0	1.21E-37	0	0.70872669	FALSE	0	DFNB31	139424	0.36
86380	3.90460355	0.0		0.25610795	1.0	4	10	FALSE	FGL1	81.25	4	0		0	0.77656896	FALSE	0	FGL1	0	0.58453237
86371	3.32567806	3.066E-5		0.30069056	0.92684766	52	9	FALSE	ITIH3	69.75	52	0		0	0.82110169	FALSE	0	ITIH3	123300	0.09262948
86354	3.79268419	2.33E-6		0.26366551	0.73333333	6	9	FALSE	ITIH2	60.5	6	0		0	0.78517814	FALSE	0	ITIH2	11492	0.27752294
86308	3.7510132	2.59E-6		0.26659464	0.0	2	10	FALSE	PGRMC2	58.0	2	0		0	0.7883836	FALSE	0	PGRMC2	3294	0.5
86087	3.60157955	7.98E-6		0.27765595	0.0	4	9	FALSE	AHR	87.25	4	0		0	0.7998785	FALSE	0	AHR	38538	0.25593472
86058	3.34001871	7.346E-5		0.29939952	0.30913491	58	9	FALSE	IFNAR2	78.01724138	58	0		0	0.81999856	FALSE	0	IFNAR2	874180	0.0852459
85901	3.59492882	2.085E-5		0.27816962	0.47619048	7	8	FALSE	SCGB1A1	58.0	7	0		0	0.80039009	FALSE	0	SCGB1A1	50352	0.15108452
85758	3.19775538	2.8848E-4		0.31271936	0.16666667	13	9	FALSE	NR0B2	108.92307692	13	0	2.48E-84	0	0.83094189	FALSE	0	NR0B2	844962	0.09777655
85698	3.45962797	0.0		0.28904842	1.0	2	9	FALSE	FBXO11	269.5	2	0		0	0.81079785	FALSE	0	FBXO11	0	0.5094518
85621	3.51886106	8.321E-5		0.28418286	0.21794872	13	10	FALSE	PDIA2	53.46153846	13	0		0	0.80624146	FALSE	0	PDIA2	306224	0.10119918
85571	4.03657903	1.2E-7		0.24773453	0.0	2	10	FALSE	NCOA7	15.5	2	0	2.46E-95	0	0.766417	FALSE	0	NCOA7	390	0.53703704
85448	3.19432609	6.7E-7		0.31305508	0.98360882	121	9	FALSE	CHRM5	194.23140496	121	0		0	0.83120569	FALSE	0	CHRM5	32984	0.13009471
85197	3.25979424	0.00154242		0.30676783	0.24784314	51	9	FALSE	GGT1	40.68627451	51	0	5.35E-13	0	0.82616967	FALSE	0	GGT1	5453070	0.04957093
85147	3.96570716	1.718E-4		0.25216184	0.1	5	10	FALSE	DPP3	46.4	5	0	9.9E-86	0	0.77186868	FALSE	0	DPP3	1249086	0.20538117
84932	3.88797672	0.0		0.25720319	1.0	2	10	FALSE	RGS17	218.5	2	0		0	0.77784794	FALSE	0	RGS17	0	0.88821138
84930	3.19505352	2.0824E-4		0.3129838	0.97823691	121	9	FALSE	BRS3	193.38016529	121	0		0	0.83114973	FALSE	0	BRS3	1754214	0.12986696
84864	2.75090928	0.00340428		0.36351617	0.22672065	209	8	FALSE	AURKA	137.55502392	209	0	7.4E-165	0	0.86531467	FALSE	0	AURKA	24243074	0.03886428
84814	3.13841837	2.0929E-4		0.31863183	0.86919831	79	9	FALSE	HAUS4	106.55696203	79	0		0	0.83550628	FALSE	0	HAUS4	629846	0.06450179
84611	3.57539229	2.2077E-4		0.27968959	0.175	16	10	FALSE	HAP1	34.8125	16	0		0	0.8018929	FALSE	0	HAP1	688762	0.08292978
83158	3.1191936	1.3624E-4		0.32059568	0.86887374	79	9	FALSE	CEP41	107.92405063	79	0		0	0.83698511	FALSE	0	CEP41	453392	0.06177679
83014	4.10984101	0.0		0.24331842	0.0	1	10	FALSE	MICAL3	134.0	1	0	4.75E-45	0	0.76078146	FALSE	0	MICAL3	0	0.0
82722	3.02005612	4.0028E-4		0.33111968	0.53850535	133	9	FALSE	B9D2	120.67669173	133	0		0	0.84461107	FALSE	0	B9D2	4272664	0.05453081
82634	3.15140808	2.486E-5		0.31731847	0.91421736	77	9	FALSE	CNTRL	108.83116883	77	0		0	0.83450707	FALSE	0	CNTRL	105996	0.06725475
81883	3.15857841	1.0028E-4		0.31659812	0.75462718	62	9	FALSE	TUBGCP3	113.16129032	62	0		0	0.83395551	FALSE	0	TUBGCP3	831380	0.06640921
81848	3.1397693	1.0049E-4		0.31849474	0.8474639	74	9	FALSE	MARK4	106.17567568	74	0		0	0.83540236	FALSE	0	MARK4	533406	0.06581659
81833	3.16959368	1.4671E-4		0.31549785	0.73681516	63	9	FALSE	TUBGCP6	110.26984127	63	0	8.02E-65	0	0.83310818	FALSE	0	TUBGCP6	1243288	0.06691131
81830	3.14932973	5.8E-6		0.31752788	0.91866029	77	9	FALSE	HAUS8	110.51948052	77	0		0	0.83466694	FALSE	0	HAUS8	66904	0.06788666
81798	3.15120025	1.2234E-4		0.3173394	0.89144189	78	9	FALSE	HAUS2	107.41025641	78	0		0	0.83452306	FALSE	0	HAUS2	488528	0.06634358
81796	3.14932973	4.6954E-4		0.31752788	0.86854917	79	9	FALSE	ALMS1	106.15189873	79	0		0	0.83466694	FALSE	0	ALMS1	1675850	0.06531646
81782	3.176764	5.328E-5		0.31478574	0.97186701	69	9	FALSE	B9D1	110.85507246	69	0		0	0.83255662	FALSE	0	B9D1	626146	0.0719371
81779	3.15182376	3.58E-6		0.31727662	0.93859649	76	9	FALSE	CEP76	110.14473684	76	0		0	0.8344751	FALSE	0	CEP76	48888	0.06807462
81774	3.15182376	3.58E-6		0.31727662	0.93859649	76	9	FALSE	HAUS3	110.14473684	76	0		0	0.8344751	FALSE	0	HAUS3	48888	0.06807462
81707	3.96092695	2.7022E-4		0.25246616	0.19047619	7	10	FALSE	USH2A	18.0	7	0		0	0.77223639	FALSE	0	USH2A	1303376	0.15816327
81334	3.15182376	3.58E-6		0.31727662	0.93859649	76	9	FALSE	CEP70	110.14473684	76	0		0	0.8344751	FALSE	0	CEP70	48888	0.06807462
81323	3.15182376	3.58E-6		0.31727662	0.93859649	76	9	FALSE	HAUS1	110.14473684	76	0		0	0.8344751	FALSE	0	HAUS1	48888	0.06807462
81320	3.1732308	1.0962E-4		0.31513623	0.94409938	70	9	FALSE	AHI1	109.48571429	70	0		0	0.8328284	FALSE	0	AHI1	807622	0.07044493
81303	3.17738751	2.6E-7		0.31472397	0.99868306	68	9	FALSE	TTBK2	112.36764706	68	0	2.36E-76	0	0.83250865	FALSE	0	TTBK2	2862	0.07306089
81299	3.08843396	2.4563E-4		0.32378869	0.68229548	91	9	FALSE	CEP164	110.9010989	91	0		0	0.83935123	FALSE	0	CEP164	1275074	0.06017423
81274	3.14984932	4.0707E-4		0.3174755	0.89144189	78	9	FALSE	NINL	107.42307692	78	0	1.39E-46	0	0.83462698	FALSE	0	NINL	2153692	0.06618797
81253	3.15078458	2.0908E-4		0.31738127	0.91421736	77	9	FALSE	CEP72	108.77922078	77	0	2.97E-139	0	0.83455503	FALSE	0	CEP72	812420	0.06705686
81144	3.15182376	3.58E-6		0.31727662	0.93859649	76	9	FALSE	CEP57	110.14473684	76	0		0	0.8344751	FALSE	0	CEP57	48888	0.06807462
81129	3.17738751	2.6E-7		0.31472397	0.99868306	68	9	FALSE	CEP89	112.36764706	68	0		0	0.83250865	FALSE	0	CEP89	2862	0.07306089
81088	3.15005715	8.782E-5		0.31745456	0.89201878	72	9	FALSE	IQCB1	111.45833333	72	0		0	0.83461099	FALSE	0	IQCB1	478064	0.06787962
81072	3.15182376	3.58E-6		0.31727662	0.93859649	76	9	FALSE	CEP78	110.14473684	76	0		0	0.8344751	FALSE	0	CEP78	48888	0.06807462
81066	3.1491219	6.353E-5		0.31754884	0.85158228	80	9	FALSE	CEP63	106.025	80	0		0	0.83468293	FALSE	0	CEP63	399804	0.06516595
81064	3.13249506	1.813E-5		0.31923434	0.89277389	78	9	FALSE	HAUS7	110.19230769	78	0		0	0.83596192	FALSE	0	HAUS7	190182	0.06474284
81061	3.15078458	2.0585E-4		0.31738127	0.91421736	77	9	FALSE	SDCCAG8	108.72727273	77	0		0	0.83455503	FALSE	0	SDCCAG8	758494	0.06719054
81043	3.13706744	3.6557E-4		0.31876905	0.97014925	67	9	FALSE	CEP97	113.88059701	67	0		0	0.8356102	FALSE	0	CEP97	912034	0.06880101
81033	3.17738751	2.6E-7		0.31472397	0.99868306	68	9	FALSE	CCDC41	112.36764706	68	0		0	0.83250865	FALSE	0	CCDC41	2862	0.07306089
81016	3.15182376	3.58E-6		0.31727662	0.93859649	76	9	FALSE	CEP192	110.14473684	76	0		0	0.8344751	FALSE	0	CEP192	48888	0.06807462
81010	3.15182376	3.58E-6		0.31727662	0.93859649	76	9	FALSE	HAUS5	110.14473684	76	0		0	0.8344751	FALSE	0	HAUS5	48888	0.06807462
81000	3.17738751	2.6E-7		0.31472397	0.99868306	68	9	FALSE	KIF24	112.36764706	68	0		0	0.83250865	FALSE	0	KIF24	2862	0.07306089
80993	3.15182376	3.58E-6		0.31727662	0.93859649	76	9	FALSE	AZI1	110.14473684	76	0		0	0.8344751	FALSE	0	AZI1	48888	0.06807462
80989	3.13000104	2.04E-5		0.31948871	0.87439143	79	9	FALSE	HAUS6	110.55696203	79	0		0	0.83615377	FALSE	0	HAUS6	208852	0.06457766
80956	4.32889951	2.975E-5		0.23100559	0.33333333	3	10	FALSE	SLC4A1AP	13.66666667	3	0		0	0.74393081	FALSE	0	SLC4A1AP	117788	0.37037037
80946	3.78343552	1.7014E-4		0.26431004	0.16666667	4	10	FALSE	API5	45.0	4	0		0	0.78588958	FALSE	0	API5	707716	0.25284091
80945	4.63233919	0.0		0.21587366	1.0	2	11	FALSE	TBC1D23	7.5	2	0		0	0.72058929	FALSE	0	TBC1D23	0	0.57692308
80932	3.7357373	2.332E-5		0.26768478	0.19047619	7	10	FALSE	LAGE3	66.85714286	7	0	4.11E-122	0	0.78955867	FALSE	0	LAGE3	85108	0.20383275
80931	3.99854515	0.0		0.25009096	1.0	2	10	FALSE	TPRKB	82.5	2	0		0	0.76934268	FALSE	0	TPRKB	0	0.50613497
80903	4.48197028	9.396E-5		0.22311616	0.33333333	3	8	FALSE	TGM1	7.33333333	3	0		0	0.73215613	FALSE	0	TGM1	323996	0.36842105
80895	4.87290866	4.369E-5		0.20521624	0.16666667	4	8	FALSE	ALOXE3	6.75	4	0		0	0.70208395	FALSE	0	ALOXE3	92622	0.27173913
80889	2.99490803	0.00149253		0.33390007	0.21665523	94	9	FALSE	VCL	86.71276596	94	0	6.83E-43	0	0.84654554	FALSE	0	VCL	6534384	0.04056193
80830	3.36028266	1.7627E-4		0.29759401	0.45567376	48	9	FALSE	MYL6B	57.08333333	48	0		0	0.8184398	FALSE	0	MYL6B	1057156	0.07555188
80512	3.92372441	8.4E-7		0.2548599	0.0	2	10	FALSE	FLVCR1	45.5	2	0	7.66E-99	0	0.77509812	FALSE	0	FLVCR1	1908	0.5
80473	3.2842149	9.123E-5		0.30448677	0.40350877	57	9	FALSE	MYL12A	69.26315789	57	0		0	0.82429116	FALSE	0	MYL12A	964986	0.07888742
80424	2.8455783	0.00107006		0.35142242	0.40119826	136	9	FALSE	WASL	117.34558824	136	0		0	0.85803244	FALSE	0	WASL	8409632	0.03900872
80416	3.51221033	1.821E-5		0.28472099	0.66021505	31	9	FALSE	MYH13	59.67741935	31	0		0	0.80675305	FALSE	0	MYH13	264494	0.13144806
80414	2.91042295	0.00239428		0.34359267	0.24373391	122	9	FALSE	ACTN4	78.86065574	122	0		0	0.85304439	FALSE	0	ACTN4	11409494	0.03239288
80378	3.17250338	5.09E-4		0.31520849	0.30242567	72	9	FALSE	MYH9	68.20833333	72	0		0	0.83288436	FALSE	0	MYH9	2475114	0.05279069
80172	3.38511899	2.654E-5		0.29541059	0.5960961	37	9	FALSE	MYL7	61.94594595	37	0		0	0.81652931	FALSE	0	MYL7	317586	0.10138453
80055	3.29782812	2.7704E-4		0.30322987	0.14035088	39	9	FALSE	PFN1	57.71794872	39	0		0	0.82324399	FALSE	0	PFN1	1782016	0.06219607
80053	3.63057259	1.4182E-4		0.27543865	0.76449275	24	10	FALSE	SORBS3	55.95833333	24	0		0	0.79764826	FALSE	0	SORBS3	547664	0.14792769
80037	3.38834043	1.0699E-4		0.29512973	0.46531987	55	9	FALSE	MYH3	51.49090909	55	0	1.83E-81	0	0.81628151	FALSE	0	MYH3	917282	0.08251748
80025	3.28816377	1.0965E-4		0.3041211	0.47265306	50	9	FALSE	MYL12B	67.3	50	0		0	0.8239874	FALSE	0	MYL12B	855942	0.06696517
80000	3.43842876	6.352E-5		0.29083051	0.53306343	39	9	FALSE	MYH1	57.25641026	39	0		0	0.81242856	FALSE	0	MYH1	508670	0.10169877
79994	2.88911982	7.6394E-4		0.34612618	0.46905324	124	9	FALSE	ARPC3	121.94354839	124	0	3.84E-58	0	0.85468309	FALSE	0	ARPC3	7359414	0.04268238
79979	3.4386366	2.663E-5		0.29081293	0.58108108	37	9	FALSE	MYH4	59.67567568	37	0		0	0.81241257	FALSE	0	MYH4	347238	0.10599587
79919	3.6823236	1.83E-6		0.27156766	0.77368421	20	10	FALSE	AP5M1	66.05	20	0		0	0.79366742	FALSE	0	AP5M1	35188	0.22697595
79914	4.93785722	0.0		0.20251699	1.0	6	11	FALSE	PYURF	11.83333333	6	0		0	0.69708791	FALSE	0	PYURF	0	0.42261905
79904	4.29865946	4.79E-6		0.23263066	0.5	4	10	FALSE	UNC13D	20.0	4	0		0	0.74625696	FALSE	0	UNC13D	11774	0.30859375
79875	3.25397485	0.00104098		0.30731645	0.34327122	70	9	FALSE	SNAP23	67.3	70	0		0	0.82661732	FALSE	0	SNAP23	6059174	0.0638855
79822	4.1814403	3.91E-6		0.23915205	0.0	2	10	FALSE	BROX	22.5	2	0		0	0.75527382	FALSE	0	BROX	11136	0.5
79770	3.3558142	2.1E-7		0.29799028	0.57777778	10	9	FALSE	OR1I1	574.2	10	0		0	0.81878352	FALSE	0	OR1I1	19190	0.4870229
79766	3.3558142	2.1E-7		0.29799028	0.57777778	10	9	FALSE	OR4D10	574.2	10	0		0	0.81878352	FALSE	0	OR4D10	19190	0.4870229
79742	3.3558142	2.1E-7		0.29799028	0.57777778	10	9	FALSE	OR10C1	574.2	10	0		0	0.81878352	FALSE	0	OR10C1	19190	0.4870229
79738	3.3558142	2.1E-7		0.29799028	0.57777778	10	9	FALSE	OR4D2	574.2	10	0		0	0.81878352	FALSE	0	OR4D2	19190	0.4870229
79732	3.3558142	2.1E-7		0.29799028	0.57777778	10	9	FALSE	OR10S1	574.2	10	0		0	0.81878352	FALSE	0	OR10S1	19190	0.4870229
79695	3.27756417	4.21E-5		0.30510463	0.77886863	93	9	FALSE	ADRB1	181.65591398	93	0		0	0.82480276	FALSE	0	ADRB1	715360	0.14269907
79689	3.3558142	2.1E-7		0.29799028	0.57777778	10	9	FALSE	OR2A7	574.2	10	0		0	0.81878352	FALSE	0	OR2A7	19190	0.4870229
79680	3.3558142	2.1E-7		0.29799028	0.57777778	10	9	FALSE	OR52B2	574.2	10	0		0	0.81878352	FALSE	0	OR52B2	19190	0.4870229
79656	3.3558142	2.1E-7		0.29799028	0.57777778	10	9	FALSE	OR13C2	574.2	10	0		0	0.81878352	FALSE	0	OR13C2	19190	0.4870229
79608	3.3558142	2.1E-7		0.29799028	0.57777778	10	9	FALSE	OR52E8	574.2	10	0		0	0.81878352	FALSE	0	OR52E8	19190	0.4870229
79602	3.3558142	2.1E-7		0.29799028	0.57777778	10	9	FALSE	OR5M11	574.2	10	0		0	0.81878352	FALSE	0	OR5M11	19190	0.4870229
79554	3.3558142	2.1E-7		0.29799028	0.57777778	10	9	FALSE	OR1D5	574.2	10	0		0	0.81878352	FALSE	0	OR1D5	19190	0.4870229
79532	3.3558142	2.1E-7		0.29799028	0.57777778	10	9	FALSE	OR4A47	574.2	10	0		0	0.81878352	FALSE	0	OR4A47	19190	0.4870229
79525	3.3558142	2.1E-7		0.29799028	0.57777778	10	9	FALSE	OR5M10	574.2	10	0		0	0.81878352	FALSE	0	OR5M10	19190	0.4870229
79523	3.3558142	2.1E-7		0.29799028	0.57777778	10	9	FALSE	OR5M1	574.2	10	0		0	0.81878352	FALSE	0	OR5M1	19190	0.4870229
79506	3.3558142	2.1E-7		0.29799028	0.57777778	10	9	FALSE	OR10G2	574.2	10	0		0	0.81878352	FALSE	0	OR10G2	19190	0.4870229
79497	3.3558142	2.1E-7		0.29799028	0.57777778	10	9	FALSE	OR9A4	574.2	10	0		0	0.81878352	FALSE	0	OR9A4	19190	0.4870229
79495	3.37057051	2.0E-7		0.29668568	0.5	8	9	FALSE	OR11H12	540.625	8	0		0	0.81764842	FALSE	0	OR11H12	18012	0.47298775
79418	3.81731269	9.345E-5		0.26196439	0.24976873	47	10	FALSE	ADH5	44.4893617	47	0		0	0.78328364	FALSE	0	ADH5	1280648	0.15176821
79416	3.82884755	6.873E-5		0.26117519	0.25507246	46	10	FALSE	ADH4	44.52173913	46	0		0	0.78239634	FALSE	0	ADH4	1181688	0.16181818
79412	3.80556999	1.5264E-4		0.26277273	0.26445578	49	10	FALSE	ADH1B	43.26530612	49	0	3.75E-214	0	0.78418692	FALSE	0	ADH1B	1666934	0.14766316
79401	3.98545152	1.1147E-4		0.2509126	0.1	5	11	FALSE	PIGG	52.4	5	0		0	0.77034988	FALSE	0	PIGG	347298	0.232287
79332	3.82884755	6.873E-5		0.26117519	0.25507246	46	10	FALSE	ADH7	44.52173913	46	0		0	0.78239634	FALSE	0	ADH7	1181688	0.16181818
79217	3.98846514	0.0		0.25072301	0.0	1	10	FALSE	E2F8	165.0	1	0	6.54E-89	0	0.77011807	FALSE	0	E2F8	0	0.0
79124	3.42762132	3.4E-7		0.29174751	0.7	5	9	FALSE	E2F7	169.6	5	0	2.85E-156	0	0.8132599	FALSE	0	E2F7	3250	0.27532468
79080	3.43531123	1.4E-6		0.29109444	0.71323529	17	9	FALSE	CCNI	123.23529412	17	0		0	0.81266837	FALSE	0	CCNI	20806	0.16409493
78882	3.37805258	3.351E-5		0.29602855	0.76598465	69	9	FALSE	KIF20B	100.13043478	69	0	7.32E-171	0	0.81707288	FALSE	0	KIF20B	693642	0.12563417
78857	3.19089681	4.2431E-4		0.31339152	0.32194122	77	9	FALSE	MSH2	106.32467532	77	0	1.88E-130	0	0.83146948	FALSE	0	MSH2	3042466	0.07200929
78754	3.66185181	1.549E-5		0.27308587	0.57309942	19	9	FALSE	DSCC1	96.89473684	19	0	4.46E-172	0	0.79524217	FALSE	0	DSCC1	232618	0.18421053
78617	3.21126468	3.65E-6		0.31140379	0.94556452	32	9	FALSE	CCNY	122.03125	32	0		0	0.82990272	FALSE	0	CCNY	26300	0.08920413
78477	3.14745921	1.6868E-4		0.31771659	0.45173454	52	9	FALSE	CDK14	98.07692308	52	0		0	0.83481083	FALSE	0	CDK14	1128036	0.05694407
78475	3.56676712	9.42E-6		0.28036594	0.47058824	18	9	FALSE	CDK15	67.33333333	18	0		0	0.80255638	FALSE	0	CDK15	98244	0.11029144
78448	4.12906578	0.0		0.24218553	1.0	2	10	FALSE	CINP	65.0	2	0		0	0.75930263	FALSE	0	CINP	0	0.625
78431	3.18133638	2.99E-6		0.31433331	0.9326484	73	9	FALSE	MAD1L1	143.60273973	73	0		0	0.83220489	FALSE	0	MAD1L1	41710	0.09670218
78329	3.38709342	9.009E-5		0.29523839	0.72739541	39	9	FALSE	SETD8	216.28205128	39	0		0	0.81637743	FALSE	0	SETD8	1836550	0.25296146
78168	3.35965915	2.0247E-4		0.29764924	0.46078431	52	9	FALSE	CDC7	93.32692308	52	0		0	0.81848776	FALSE	0	CDC7	1950618	0.10009492
78166	3.09612387	7.7616E-4		0.32298449	0.19254079	66	9	FALSE	KITLG	98.42424242	66	0	5.69E-43	0	0.8387597	FALSE	0	KITLG	4395198	0.06103842
78130	3.19359867	5.328E-5		0.31312638	0.67804878	41	9	FALSE	ORC6	162.34146341	41	0	2.74E-154	0	0.83126164	FALSE	0	ORC6	936472	0.11281547
78058	2.77148498	0.00114055		0.3608174	0.3120743	171	9	FALSE	PPP2R5C	139.79532164	171	0		0	0.86373192	FALSE	0	PPP2R5C	20252738	0.04078043
77801	3.18725969	7.354E-5		0.31374914	0.6030303	45	9	FALSE	ORC3	153.13333333	45	0		0	0.83174925	FALSE	0	ORC3	1200066	0.10374887
77567	3.2660293	3.76E-5		0.30618219	0.43300111	43	9	FALSE	CKS1B	144.09302326	43	0	1.42E-152	0	0.82569005	FALSE	0	CKS1B	282182	0.1173396
77461	3.01569157	1.5165E-4		0.3315989	0.51798246	96	8	FALSE	RFC1	165.55208333	96	0		0	0.8449468	FALSE	0	RFC1	2333818	0.07692941
77369	3.29377533	4.813E-5		0.30360298	0.56122449	49	9	FALSE	CLSPN	109.26530612	49	0	1.3E-132	0	0.82355574	FALSE	0	CLSPN	374534	0.10122752
77362	3.56167515	4.25E-6		0.28076676	0.76806723	35	9	FALSE	DBF4	100.51428571	35	0	1.81E-181	0	0.80294807	FALSE	0	DBF4	92442	0.16108059
77320	3.29637327	6.809E-5		0.3033637	0.28571429	7	8	FALSE	BNIP3L	176.28571429	7	0		0	0.8233559	FALSE	0	BNIP3L	336806	0.20739496
77279	3.20118466	3.011E-5		0.31238435	0.47666667	25	9	FALSE	CCNG1	146.84	25	0		0	0.8306781	FALSE	0	CCNG1	218382	0.11132676
77276	3.47303336	1.89E-6		0.28793274	0.67099567	22	9	FALSE	ckshs1	108.36363636	22	0		0	0.80976666	FALSE	0	ckshs1	17264	0.15262484
77270	3.40725346	2.81E-6		0.29349152	0.64052288	18	9	FALSE	CCNG2	109.27777778	18	0		0	0.81482666	FALSE	0	CCNG2	32154	0.14221644
77182	3.18871454	4.1648E-4		0.313606	0.53660001	183	9	FALSE	SNRPD3	134.56284153	183	0	1.99E-79	0	0.83163734	FALSE	0	SNRPD3	10992134	0.10027037
77135	3.26467837	2.5635E-4		0.30630889	0.57411477	91	9	FALSE	AAAS	120.15384615	91	0		0	0.82579397	FALSE	0	AAAS	4366502	0.093134
76178	3.83477086	1.2176E-4		0.26077177	0.50909091	11	10	FALSE	NNT	32.45454545	11	0		0	0.7819407	FALSE	0	NNT	481346	0.13752914
75944	3.5090928	1.65E-5		0.28497394	0.7779661	60	10	FALSE	DDX39A	135.25	60	0		0	0.80699286	FALSE	0	DDX39A	261974	0.16843088
75936	3.57466487	1.38E-6		0.2797465	0.90505051	55	10	FALSE	FYTTD1	140.21818182	55	0		0	0.80194886	FALSE	0	FYTTD1	41936	0.21374723
75883	3.14714746	5.3937E-4		0.31774806	0.61453085	166	9	FALSE	CPSF3	145.89156627	166	0	3.33E-134	0	0.83483481	FALSE	0	CPSF3	7117224	0.0915829
75664	3.04676296	8.999E-4		0.3282172	0.29038702	90	9	FALSE	EIF2C2	177.18888889	90	0		0	0.8425567	FALSE	0	EIF2C2	10410374	0.09310445
75403	3.38688559	3.2913E-4		0.2952565	0.22580645	31	9	FALSE	DNAJC10	73.93548387	31	0		0	0.81639342	FALSE	0	DNAJC10	1760092	0.0938603
74879	3.49641484	2.1E-6		0.28600725	0.92917548	44	9	FALSE	ZCRB1	202.61363636	44	0		0	0.80796809	FALSE	0	ZCRB1	77084	0.23369508
74871	3.37254494	5.46E-4		0.29651199	0.60140474	68	10	FALSE	THOC2	121.88235294	68	0		0	0.81749654	FALSE	0	THOC2	4206220	0.11864941
74723	3.23984205	5.359E-5		0.30865702	0.73265946	152	9	FALSE	U2AF1L4	155.91447368	152	0	1.8E-106	0	0.82770446	FALSE	0	U2AF1L4	2107518	0.12413573
74706	3.35903564	1.6909E-4		0.29770449	0.43310418	62	9	FALSE	IPO8	212.61290323	62	0		0	0.81853572	FALSE	0	IPO8	2712440	0.18438575
74653	2.99314143	4.8194E-4		0.33409714	0.4498708	216	9	FALSE	CASC3	178.31018519	216	0		0	0.84668143	FALSE	0	CASC3	14298774	0.08028374
74651	3.23433441	8.29E-5		0.30918262	0.69826303	156	9	FALSE	U2AF1	153.23076923	156	0		0	0.82812812	FALSE	0	U2AF1	3059808	0.12113104
74590	2.99740206	6.5309E-4		0.33362224	0.40008271	156	9	FALSE	NUP37	127.3525641	156	0	1.52E-175	0	0.84635369	FALSE	0	NUP37	14005288	0.05667671
74577	3.00363712	7.5738E-4		0.3329297	0.38004658	161	9	FALSE	NUP133	124.7826087	161	0		0	0.84587407	FALSE	0	NUP133	15462270	0.05651386
74571	3.24597319	1.3729E-4		0.30807402	0.55633474	93	9	FALSE	NUPL2	120.38709677	93	0		0	0.82723283	FALSE	0	NUPL2	4010930	0.08891218
74566	3.25657279	2.1841E-4		0.30707129	0.57264957	91	9	FALSE	POM121	121.13186813	91	0		0	0.82641748	FALSE	0	POM121	6138646	0.09183614
74559	3.39073054	7.609E-5		0.2949217	0.5380117	19	9	FALSE	PFKFB2	65.47368421	19	0		0	0.81609765	FALSE	0	PFKFB2	1010786	0.13726139
74552	3.11836226	1.7658E-4		0.32068115	0.29	25	9	FALSE	MAP3K8	192.68	25	0		0	0.83704906	FALSE	0	MAP3K8	1100388	0.12187342
74513	3.25200042	3.8983E-4		0.30750304	0.51020408	98	9	FALSE	NUP155	113.83673469	98	0	6.1E-130	0	0.8267692	FALSE	0	NUP155	7180036	0.08584203
74503	2.98420451	0.00139971		0.33509768	0.34873111	168	9	FALSE	NUP85	118.54166667	168	0		0	0.84736888	FALSE	0	NUP85	19412064	0.05215208
74488	3.26166476	4.0788E-4		0.3065919	0.26559715	34	9	FALSE	BAG4	87.58823529	34	0		0	0.82602579	FALSE	0	BAG4	2468884	0.08794
74450	3.26644498	1.5112E-4		0.30614323	0.54747197	94	9	FALSE	NUP205	116.94680851	94	0		0	0.82565808	FALSE	0	NUP205	5297172	0.09100919
74113	3.26779591	1.15E-4		0.30601666	0.57557998	91	9	FALSE	TMEM48	120.10989011	91	0		0	0.82555416	FALSE	0	TMEM48	3903644	0.0937626
74092	3.57466487	1.38E-6		0.2797465	0.90505051	55	10	FALSE	LUZP4	140.21818182	55	0		0	0.80194886	FALSE	0	LUZP4	41936	0.21374723
74086	3.19089681	1.738E-5		0.31339152	0.97263581	71	9	FALSE	NSL1	139.02816901	71	0		0	0.83146948	FALSE	0	NSL1	139558	0.09581542
74077	3.18840278	2.386E-5		0.31363666	0.94600939	72	9	FALSE	DSN1	137.56944444	72	0	8.83E-161	0	0.83166132	FALSE	0	DSN1	205672	0.0943549
74071	3.65748727	4.44E-6		0.27341175	0.22222222	9	9	FALSE	CBX5	84.0	9	0		0	0.7955779	FALSE	0	CBX5	21590	0.21184063
73989	4.4909072	1.562E-5		0.22267216	0.33333333	3	10	FALSE	FMO2	55.66666667	3	0	2.44E-72	0	0.73146868	FALSE	0	FMO2	98356	0.54785479
73967	4.17198379	5.1E-7		0.23969412	0.16666667	4	10	FALSE	DHPS	24.75	4	0		0	0.75600125	FALSE	0	DHPS	1094	0.49489796
73958	3.1380027	1.5237E-4		0.31867404	0.6192743	138	9	FALSE	PNO1	149.50724638	138	0	2.06E-99	0	0.83553825	FALSE	0	PNO1	3045786	0.08692282
73951	3.17624441	1.1462E-4		0.31483723	0.72615059	107	9	FALSE	NOB1	162.59813084	107	0	9.8E-168	0	0.83259658	FALSE	0	NOB1	1640592	0.10149696
73927	3.6670477	2.807E-5		0.27269893	0.75362319	24	10	FALSE	EIF5AL1	158.75	24	0		0	0.79484248	FALSE	0	EIF5AL1	623846	0.35181079
73916	2.97983997	1.0741E-4		0.33558849	0.63014271	170	9	FALSE	RPLP2	166.17647059	170	0		0	0.84770462	FALSE	0	RPLP2	3895548	0.07288442
73911	2.92881638	5.1601E-4		0.34143486	0.4760828	227	9	FALSE	RPS23	161.08810573	227	0		0	0.85162951	FALSE	0	RPS23	11073138	0.06290047
73908	2.97682635	1.7852E-4		0.33592823	0.60317274	185	9	FALSE	RPL21	165.05405405	185	0		0	0.84793643	FALSE	0	RPL21	5572726	0.07280487
73906	2.991167	1.6419E-4		0.33431768	0.61892973	178	9	FALSE	RPL38	166.2247191	178	0		0	0.84683331	FALSE	0	RPL38	4471208	0.07443757
73896	3.63805466	4.577E-5		0.27487218	0.71384615	26	10	FALSE	EIF5A2	149.11538462	26	0	3.48E-72	0	0.79707272	FALSE	0	EIF5A2	711070	0.30238727
73879	3.79299595	1.2829E-4		0.26364384	0.30735931	22	10	FALSE	ASS1	27.13636364	22	0	1.55E-57	0	0.78515416	FALSE	0	ASS1	367524	0.099631
73863	3.24389484	5.484E-5		0.3082714	0.34661076	54	9	FALSE	GH2	98.88888889	54	0		0	0.8273927	FALSE	0	GH2	621718	0.09181884
73830	4.57185909	2.325E-5		0.2187294	0.2	5	11	FALSE	DAZAP1	7.2	5	0		0	0.72524161	FALSE	0	DAZAP1	60414	0.25925926
73823	4.31081783	0.0		0.23197454	1.0	2	10	FALSE	SEMA4G	20.5	2	0	7.65E-12	0	0.74532171	FALSE	0	SEMA4G	0	0.68333333
73797	3.34240881	6.9177E-4		0.29918542	0.23913043	24	9	FALSE	PLXNB1	59.41666667	24	0		0	0.81981471	FALSE	0	PLXNB1	2888264	0.08040144
73782	3.49163463	1.2E-7		0.28639881	0.75	8	9	FALSE	DUSP7	129.0	8	0		0	0.8083358	FALSE	0	DUSP7	1556	0.28603104
73780	3.49277772	3.0E-8		0.28630508	0.95238095	7	9	FALSE	DUSP9	142.57142857	7	0		0	0.80824787	FALSE	0	DUSP9	392	0.32183167
73697	3.49745402	3.13E-6		0.28592227	0.21428571	8	9	FALSE	EEF2K	84.625	8	0		0	0.80788815	FALSE	0	EEF2K	22728	0.22899729
73683	3.11555648	1.354E-5		0.32096995	0.59333333	25	9	FALSE	CYLD	189.8	25	0		0	0.83726489	FALSE	0	CYLD	183336	0.12174471
73669	3.23360698	7.042E-5		0.30925218	0.3608871	32	9	FALSE	NOD2	100.75	32	0		0	0.82818408	FALSE	0	NOD2	432168	0.08965939
73639	3.93359659	2.696E-5		0.25422027	0.66666667	10	8	FALSE	HBZ	16.7	10	0		0	0.77433872	FALSE	0	HBZ	74586	0.20243902
73585	3.51699054	2.6665E-4		0.284334	0.35714286	8	10	FALSE	MAPK15	87.5	8	0		0	0.80638534	FALSE	0	MAPK15	1154750	0.2122871
73572	3.45827704	5.9E-7		0.28916133	0.74545455	11	9	FALSE	DUSP3	102.18181818	11	0	1.31E-25	0	0.81090177	FALSE	0	DUSP3	6044	0.20726535
73531	3.67494544	5.92E-6		0.27211288	0.85714286	14	10	FALSE	ARHGEF28	70.21428571	14	0		0	0.79423497	FALSE	0	ARHGEF28	43058	0.21450415
73530	3.65125221	1.4223E-4		0.27387864	0.28571429	7	9	FALSE	NEFM	93.28571429	7	0	8.78E-86	0	0.79605752	FALSE	0	NEFM	1221100	0.37142857
73498	3.05310194	6.7549E-4		0.32753574	0.421391	59	9	FALSE	MAPK6	151.52542373	59	0		0	0.84206908	FALSE	0	MAPK6	3329976	0.07949917
73477	3.48519173	2.9E-7		0.28692826	0.77272727	12	9	FALSE	DUSP4	94.33333333	12	0	1.12E-70	0	0.80883141	FALSE	0	DUSP4	2454	0.20462762
73423	3.48654266	4.614E-5		0.28681708	0.8	11	9	FALSE	DUSP2	95.72727273	11	0	7.75E-67	0	0.80872749	FALSE	0	DUSP2	317228	0.21347403
73418	3.48581523	1.3E-7		0.28687694	0.85454545	11	9	FALSE	DUSP6	98.63636364	11	0	8.8E-55	0	0.80878344	FALSE	0	DUSP6	1582	0.21630781
73393	2.96466798	0.0012689		0.3373059	0.32495704	97	8	FALSE	CDC25A	135.77319588	97	0	1.02E-165	0	0.84887169	FALSE	0	CDC25A	7225106	0.05934143
73383	3.44580692	8.337E-5		0.29020779	0.22792023	27	9	FALSE	PKMYT1	97.77777778	27	0	1.18E-151	0	0.81186101	FALSE	0	PKMYT1	466310	0.1186174
73382	3.2301777	8.558E-5		0.30958049	0.30687831	28	9	FALSE	CDC25B	134.14285714	28	0		0	0.82844787	FALSE	0	CDC25B	699302	0.10612568
73375	3.40683778	3.97E-6		0.29352733	0.60714286	8	9	FALSE	DUSP16	151.25	8	0	1.47E-84	0	0.81485863	FALSE	0	DUSP16	61250	0.25441919
73340	3.12605217	5.1208E-4		0.31989229	0.23126735	47	9	FALSE	VASP	101.40425532	47	0		0	0.83645753	FALSE	0	VASP	2393218	0.05921903
73322	3.32287229	1.5323E-4		0.30094446	0.18939394	33	9	FALSE	PFN2	55.60606061	33	0		0	0.82131752	FALSE	0	PFN2	1059188	0.06511248
73251	3.55585576	1.478E-5		0.28122626	0.48717949	13	10	FALSE	PI4K2A	75.38461538	13	0		0	0.80339571	FALSE	0	PI4K2A	101056	0.19084713
73233	3.47999584	4.526E-5		0.28735667	0.0	6	9	FALSE	RAVER1	84.66666667	6	0		0	0.80923109	FALSE	0	RAVER1	120816	0.17180014
73228	3.84703315	0.0		0.25994057	1.0	4	10	FALSE	MESDC1	62.25	4	0		0	0.78099745	FALSE	0	MESDC1	0	0.34392265
73220	3.88662579	5.44E-6		0.25729259	0.33333333	3	10	FALSE	SRFBP1	85.66666667	3	0		0	0.77795186	FALSE	0	SRFBP1	18748	0.43097643
73205	3.55180297	1.2732E-4		0.28154715	0.42857143	7	10	FALSE	ABLIM3	92.42857143	7	0	5.31E-58	0	0.80370746	FALSE	0	ABLIM3	796402	0.18457143
73191	3.613634	3.528E-5		0.27672974	0.13333333	6	10	FALSE	LPP	67.66666667	6	0	4.55E-83	0	0.79895123	FALSE	0	LPP	129750	0.20292044
73168	3.77574561	0.0		0.26484835	1.0	3	10	FALSE	SCAI	76.0	3	0		0	0.78648111	FALSE	0	SCAI	0	0.35185185
73159	2.94783332	3.4458E-4		0.33923221	0.28995434	73	9	FALSE	MAP2K2	137.54794521	73	0		0	0.85016667	FALSE	0	MAP2K2	3003954	0.0538981
73123	3.03460459	3.5937E-4		0.32953222	0.43724696	39	9	FALSE	PEBP1	125.64102564	39	0		0	0.84349195	FALSE	0	PEBP1	1839740	0.06350626
73035	2.94585888	5.2627E-4		0.33945957	0.28291909	62	9	FALSE	IQGAP1	134.22580645	62	0		0	0.85031855	FALSE	0	IQGAP1	4322138	0.05305368
73024	3.24004988	1.84E-6		0.30863722	0.94461538	26	9	FALSE	KSR2	120.11538462	26	0		0	0.82768847	FALSE	0	KSR2	12498	0.09540539
72991	3.15213551	2.9811E-4		0.31724524	0.58635236	156	9	FALSE	MRPS15	149.05769231	156	0		0	0.83445111	FALSE	0	MRPS15	8857886	0.09530133
72959	3.35519069	1.7067E-4		0.29804565	0.78589744	40	10	FALSE	SEC23IP	71.525	40	0		0	0.81883149	FALSE	0	SEC23IP	543470	0.08224971
72807	3.67671204	0.0		0.27198214	1.0	5	9	FALSE	RPS19BP1	76.4	5	0		0	0.79409907	FALSE	0	RPS19BP1	0	0.31701245
72784	2.91457965	7.8466E-4		0.34310265	0.18993964	71	9	FALSE	RPS6KB1	112.30985915	71	0		0	0.85272464	FALSE	0	RPS6KB1	4933552	0.04570443
72776	2.85326821	0.00106502		0.35047529	0.18289729	129	9	FALSE	AKT3	155.8372093	129	0	9.96E-84	0	0.85744091	FALSE	0	AKT3	15624512	0.05208463
72737	3.25480619	3.185E-4		0.30723796	0.61231884	24	9	FALSE	RRAGB	71.0	24	0		0	0.82655337	FALSE	0	RRAGB	1640538	0.07521186
72731	3.02067962	1.3256E-4		0.33105133	0.35265306	50	9	FALSE	TSC2	107.1	50	0		0	0.84456311	FALSE	0	TSC2	959146	0.05900826
72700	3.75174062	1.951E-5		0.26654295	0.875	16	9	FALSE	CDH13	33.8125	16	0		0	0.78832764	FALSE	0	CDH13	54804	0.15771028
72641	3.31788424	5.36E-6		0.30139689	0.38888889	9	9	FALSE	MYCN	126.11111111	9	0		0	0.82170121	FALSE	0	MYCN	24754	0.16314503
72637	3.76930271	0.0		0.26530106	1.0	2	10	FALSE	MTSS1	62.5	2	0		0	0.78697671	FALSE	0	MTSS1	0	0.51229508
72567	3.30998649	6.54E-6		0.30211604	0.57142857	7	9	FALSE	HIC1	165.71428571	7	0	5.83E-61	0	0.82230873	FALSE	0	HIC1	42556	0.20333041
72565	2.77730437	0.00515994		0.36006136	0.19240482	144	9	FALSE	TGFB1	98.31944444	144	0		0	0.86328428	FALSE	0	TGFB1	27377840	0.03018499
72554	3.00966435	8.9722E-4		0.33226297	0.20721554	47	9	FALSE	PARD6A	128.78723404	47	0		0	0.84541043	FALSE	0	PARD6A	5956102	0.06232621
72550	3.44248155	7.992E-5		0.29048812	0.32051282	13	10	FALSE	TGFBR3	81.15384615	13	0	5.57E-76	0	0.8121168	FALSE	0	TGFBR3	279524	0.10519481
72545	3.35300842	2.2157E-4		0.29823963	0.85779203	87	10	FALSE	FSHB	166.10344828	87	0		0	0.81899935	FALSE	0	FSHB	1772216	0.14750618
72534	3.76909488	5.27E-5		0.26531569	0.46323529	17	10	FALSE	ZFYVE16	30.64705882	17	0		0	0.7869927	FALSE	0	ZFYVE16	208824	0.17923875
72516	3.44268939	2.2888E-4		0.29047058	0.30039526	23	10	FALSE	INHBE	55.56521739	23	0		0	0.81210082	FALSE	0	INHBE	1482468	0.09759645
72514	3.16096851	4.2937E-4		0.31635873	0.52323232	45	9	FALSE	ACVR1C	95.22222222	45	0		0	0.83377165	FALSE	0	ACVR1C	3297460	0.06260501
72511	3.588382	3.4534E-4		0.27867713	0.30882353	17	10	FALSE	INHBA	40.82352941	17	0	4.05E-123	0	0.80089369	FALSE	0	INHBA	1877652	0.12448282
72488	3.69832693	2.699E-5		0.27039254	0.45714286	15	10	FALSE	FST	33.86666667	15	0	4.74E-73	0	0.79243639	FALSE	0	FST	108472	0.14506438
72487	3.53798192	3.1105E-4		0.28264701	0.36206897	29	10	FALSE	ACVR2A	42.79310345	29	0		0	0.80477062	FALSE	0	ACVR2A	1616086	0.08517654
72461	4.18777928	2.736E-5		0.23879004	0.0	2	11	FALSE	TMED1	68.5	2	0		0	0.75478621	FALSE	0	TMED1	65064	0.5
72459	4.48197028	3.48E-6		0.22311616	0.0	2	10	FALSE	IL1RL1	5.5	2	0	3.22E-61	0	0.73215613	FALSE	0	IL1RL1	14796	0.5
72426	2.89971942	5.2326E-4		0.34486095	0.48345324	140	9	FALSE	PSMB5	154.67142857	140	0		0	0.85386774	FALSE	0	PSMB5	9859272	0.05995017
72393	2.9054349	3.7348E-4		0.34418255	0.4559282	146	9	FALSE	PSMD12	150.19863014	146	0		0	0.85342808	FALSE	0	PSMD12	10103424	0.05862554
72374	3.92746545	2.34E-6		0.25461713	0.6	5	10	FALSE	SYBU	73.8	5	0		0	0.77481035	FALSE	0	SYBU	10144	0.27984791
72371	4.58765458	0.0		0.21797631	0.33333333	3	11	FALSE	STXBP5L	36.66666667	3	0		0	0.72402657	FALSE	0	STXBP5L	60	0.80740741
72369	3.59731892	2.1429E-4		0.27798481	0.69518717	34	10	FALSE	STX11	74.0	34	0		0	0.80020624	FALSE	0	STX11	1410838	0.15711253
72364	3.37929959	3.8286E-4		0.29591931	0.51697192	91	10	FALSE	STX18	89.6043956	91	0		0	0.81697695	FALSE	0	STX18	4079048	0.11456957
72359	3.61966123	6.344E-5		0.27626895	0.71724138	30	10	FALSE	STX19	75.1	30	0	1.25E-30	0	0.7984876	FALSE	0	STX19	1666234	0.17256705
72357	3.61113998	1.88E-6		0.27692086	0.84677419	32	10	FALSE	SNAP47	78.5	32	0		0	0.79914308	FALSE	0	SNAP47	21020	0.17290749
72348	3.34157747	1.1712E-4		0.29925986	0.51750503	71	10	FALSE	SEC22A	74.07042254	71	0		0	0.81987866	FALSE	0	SEC22A	1135056	0.08523639
72347	3.63015692	1.36E-6		0.27547019	0.8688172	31	10	FALSE	VAMP5	71.96774194	31	0	2.5E-33	0	0.79768024	FALSE	0	VAMP5	12620	0.16393563
72332	4.18455783	5.71E-6		0.23897388	0.33333333	3	10	FALSE	STXBP6	31.33333333	3	0		0	0.75503401	FALSE	0	STXBP6	13758	0.38271605
72331	3.65426582	3.131E-5		0.27365278	0.74166667	16	10	FALSE	STXBP5	77.1875	16	0		0	0.79582571	FALSE	0	STXBP5	205138	0.20419974
72316	3.4122415	4.738E-5		0.29306249	0.67806268	27	9	FALSE	CALD1	76.14814815	27	0	1.65E-58	0	0.81444296	FALSE	0	CALD1	259786	0.10600433
72314	3.68170009	8.08E-6		0.27161365	0.85714286	15	9	FALSE	BCL7C	56.8	15	0		0	0.79371538	FALSE	0	BCL7C	48518	0.20407674
72169	3.64761509	2.7631E-4		0.27415173	0.66497175	60	10	FALSE	NDUFS2	55.01666667	60	0		0	0.7963373	FALSE	0	NDUFS2	1023090	0.1328905
72165	3.89639406	5.42E-6		0.25664755	0.84	50	10	FALSE	ENSG00000255339	57.38	50	0		0	0.77720046	FALSE	0	ENSG00000255339	40642	0.25389381
72138	4.05684298	7.5E-7		0.24649709	0.75824176	14	10	FALSE	UQCR11	54.0	14	0		0	0.76485823	FALSE	0	UQCR11	5738	0.28421053
72130	3.85867193	1.534E-5		0.25915652	0.69857218	62	10	FALSE	NDUFA5	54.38709677	62	0		0	0.78010216	FALSE	0	NDUFA5	145404	0.22381521
72121	4.4069417	1.672E-5		0.22691473	0.39285714	8	11	FALSE	SCO1	20.0	8	0		0	0.73792756	FALSE	0	SCO1	30090	0.19110577
72119	3.78073366	1.2698E-4		0.26449893	0.58994032	69	10	FALSE	NDUFB10	52.65217391	69	0		0	0.78609741	FALSE	0	NDUFB10	449028	0.14146018
72095	4.10932142	1.3523E-4		0.24334918	0.28571429	14	10	FALSE	COX10	20.21428571	14	0		0	0.76082143	FALSE	0	COX10	356198	0.13428571
72093	4.09020056	5.54E-6		0.24448679	0.59288538	23	11	FALSE	COX6A2	41.86956522	23	0		0	0.76229226	FALSE	0	COX6A2	37684	0.20226843
72062	3.88766497	6.43E-6		0.25722381	0.84841629	52	10	FALSE	MT-ND1	54.84615385	52	0	2.87E-54	0	0.77787193	FALSE	0	MT-ND1	43670	0.25749368
72056	3.86449132	2.472E-5		0.25876627	0.81712627	53	10	FALSE	MT-ND4	53.94339623	53	0	3.22E-25	0	0.77965451	FALSE	0	MT-ND4	85916	0.24631688
72054	3.86646576	4.068E-5		0.25863413	0.79245283	54	10	FALSE	MT-ND5	53.53703704	54	0	9.13E-50	0	0.77950263	FALSE	0	MT-ND5	142260	0.22773838
72051	3.42647823	0.00123521		0.29184484	0.79245283	54	10	FALSE	MT-ND2	58.81481481	54	0	9.6E-31	0	0.81334783	FALSE	0	MT-ND2	3084100	0.1130698
72048	3.88756105	8.95E-6		0.25723069	0.82075472	53	10	FALSE	MT-ND3	54.01886792	53	0	3.91E-26	0	0.77787992	FALSE	0	MT-ND3	59382	0.25360971
72041	3.90990336	4.7E-6		0.2557608	0.8640148	47	10	FALSE	MT-ND4L	56.25531915	47	0	2.31E-28	0	0.77616128	FALSE	0	MT-ND4L	26206	0.26788247
72033	3.79933493	8.148E-5		0.26320396	0.65441176	17	10	FALSE	COX6B2	48.82352941	17	0		0	0.78466654	FALSE	0	COX6B2	302988	0.21482249
71857	3.79756833	8.834E-5		0.2633264	0.41755319	48	10	FALSE	UQCRB	46.0	48	0		0	0.78480244	FALSE	0	UQCRB	617694	0.15231788
71789	2.958329	3.0023E-4		0.33802866	0.54182363	204	9	FALSE	RPS21	167.45098039	204	0	6.11E-82	0	0.84935931	FALSE	0	RPS21	6546652	0.06959725
71712	4.21323911	8.4E-7		0.23734708	0.72380952	15	11	FALSE	COA6	48.46666667	15	0	6.96E-96	0	0.75282776	FALSE	0	COA6	5026	0.28509804
71649	3.33700509	3.0434E-4		0.29966991	0.51591837	50	10	FALSE	ATP6V1D	55.1	50	0		0	0.82023038	FALSE	0	ATP6V1D	2686314	0.06989848
71633	4.08292632	1.41E-6		0.24492237	0.73	25	11	FALSE	ENSG00000259112	57.72	25	0		0	0.76285182	FALSE	0	ENSG00000259112	20198	0.31369565
71598	3.924244	2.457E-5		0.25482615	0.52173913	23	10	FALSE	ATP5L2	55.65217391	23	0		0	0.77505815	FALSE	0	ATP5L2	333482	0.18929311
71593	3.924244	1.859E-5		0.25482615	0.44159544	27	10	FALSE	ENSG00000249209	49.7037037	27	0		0	0.77505815	FALSE	0	ENSG00000249209	145316	0.19415509
71590	3.97048737	2.64E-6		0.25185825	0.91754757	44	10	FALSE	NDUFA3	56.40909091	44	0		0	0.77150097	FALSE	0	NDUFA3	19668	0.29379735
71589	3.90647407	2.474E-5		0.25598532	0.47666667	25	10	FALSE	ATP5EP2	58.0	25	0		0	0.77642507	FALSE	0	ATP5EP2	295574	0.19141914
71571	3.8150265	5.295E-5		0.26212138	0.53658537	41	10	FALSE	USMG5	50.70731707	41	0		0	0.7834595	FALSE	0	USMG5	455650	0.17606707
71569	3.70695209	1.1196E-4		0.2697634	0.5087108	42	10	FALSE	MT-ATP6	50.33333333	42	0	9.86E-25	0	0.79177292	FALSE	0	MT-ATP6	795662	0.1405959
71567	3.86147771	1.283E-5		0.25896822	0.73333333	30	10	FALSE	PTCD1	49.06666667	30	0		0	0.77988633	FALSE	0	PTCD1	189136	0.18871795
71558	3.77668087	5.399E-5		0.26478276	0.54471545	42	10	FALSE	ATP5J2	50.88095238	42	0	2.47E-67	0	0.78640916	FALSE	0	ATP5J2	847928	0.14454816
71540	3.86417957	7.8E-7		0.25878715	0.94	25	10	FALSE	C14orf2	53.2	25	0		0	0.77967849	FALSE	0	C14orf2	8350	0.20700389
71531	3.1967162	7.141E-4		0.31282101	0.74168179	58	9	FALSE	OLA1	69.5862069	58	0	3.49E-167	0	0.83102183	FALSE	0	OLA1	1642030	0.06548799
71515	3.4351034	4.2922E-4		0.29111205	0.26143791	18	9	FALSE	TBL1Y	74.38888889	18	0		0	0.81268435	FALSE	0	TBL1Y	1684408	0.11391867
71512	4.30250442	7.346E-5		0.23242277	0.23809524	7	10	FALSE	AMELY	8.57142857	7	0		0	0.7459612	FALSE	0	AMELY	325638	0.19601329
71491	3.91416398	7.824E-4		0.2554824	0.14102564	13	9	FALSE	MMP20	30.53846154	13	0		0	0.77583354	FALSE	0	MMP20	4661510	0.14787155
71482	3.03637119	2.1299E-4		0.3293405	0.51794872	40	9	FALSE	FGF10	158.05	40	0	6.3E-71	0	0.84335606	FALSE	0	FGF10	3123676	0.08247651
71477	3.04603554	1.7415E-4		0.32829558	0.55903272	38	9	FALSE	FGF7	165.10526316	38	0	5.01E-58	0	0.84261265	FALSE	0	FGF7	2401686	0.08766805
71476	3.99667463	0.0		0.25020801	1.0	4	10	FALSE	FGFBP2	39.25	4	0	2.27E-95	0	0.76948657	FALSE	0	FGFBP2	0	0.9127907
71474	3.07804219	2.157E-4		0.32488184	0.91640806	202	9	FALSE	CDC34	214.67326733	202	0		0	0.8401506	FALSE	0	CDC34	1300772	0.11979259
71409	3.15982542	6.8695E-4		0.31647318	0.80464345	135	9	FALSE	PHF5A	158.07407407	135	0		0	0.83385958	FALSE	0	PHF5A	4145392	0.11274898
71363	3.66278707	3.1204E-4		0.27301614	0.65679535	62	10	FALSE	NDUFB8	55.08064516	62	0		0	0.79517023	FALSE	0	NDUFB8	855296	0.13328907
71289	4.07274239	2.04E-6		0.2455348	0.0	2	9	FALSE	PCYOX1	46.5	2	0		0	0.7636352	FALSE	0	PCYOX1	9880	0.5
71274	3.28099345	3.068E-5		0.30478573	0.27619048	15	9	FALSE	SETD7	115.26666667	15	0		0	0.82453897	FALSE	0	SETD7	281764	0.12386078
71196	3.71557726	5.156E-5		0.26913718	0.59936575	44	10	FALSE	GSTA1	44.97727273	44	0		0	0.79110944	FALSE	0	GSTA1	430612	0.15187346
71188	3.36911566	2.5551E-4		0.29681379	0.69545958	43	10	FALSE	TRAPPC10	66.41860465	43	0		0	0.81776033	FALSE	0	TRAPPC10	1617480	0.08539104
71176	3.25293567	2.849E-5		0.30741462	0.95601306	149	9	FALSE	ADRA2B	199.13422819	149	0		0	0.82669726	FALSE	0	ADRA2B	375490	0.15448217
71109	3.75652084	0.0		0.26620377	1.0	2	10	FALSE	PECR	280.0	2	0		0	0.78795994	FALSE	0	PECR	0	0.98591549
71107	4.01028785	0.0		0.24935866	1.0	2	10	FALSE	JAGN1	113.5	2	0		0	0.7684394	FALSE	0	JAGN1	0	0.81071429
71088	3.84952717	3.25E-6		0.25977216	0.6	5	10	FALSE	HOPX	48.0	5	0		0	0.7808056	FALSE	0	HOPX	7520	0.25561497
71040	3.37140185	1.3156E-4		0.29661252	0.4	15	9	FALSE	RIT2	78.73333333	15	0		0	0.81758447	FALSE	0	RIT2	427556	0.10203199
71036	3.37722124	3.4431E-4		0.29610142	0.26	25	9	FALSE	AMBP	61.48	25	0		0	0.81713683	FALSE	0	AMBP	1177196	0.08110964
71033	3.63930167	2.427E-5		0.27477799	0.77777778	9	9	FALSE	ICK	69.11111111	9	0		0	0.79697679	FALSE	0	ICK	73336	0.18157895
71028	3.462122	1.5614E-4		0.2888402	0.35238095	15	9	FALSE	CSTB	74.6	15	0	4.17E-75	0	0.810606	FALSE	0	CSTB	642740	0.09053999
71025	3.36163359	7.683E-5		0.29747442	0.51633987	18	9	FALSE	TCF23	58.27777778	18	0		0	0.81833588	FALSE	0	TCF23	305462	0.078361
71014	3.40205757	3.2275E-4		0.29393976	0.43859649	19	8	FALSE	MGP	51.68421053	19	0	8.69E-74	0	0.81522634	FALSE	0	MGP	921406	0.07870668
71012	3.63202743	7.69E-5		0.27532832	0.51551957	39	10	FALSE	TIMM23	37.33333333	39	0		0	0.79753635	FALSE	0	TIMM23	605370	0.09172809
71009	3.53735841	3.4538E-4		0.28269683	0.3	45	10	FALSE	ACO2	32.93333333	45	0		0	0.80481858	FALSE	0	ACO2	1006146	0.06675682
71006	3.69978177	3.262E-5		0.27028621	0.62962963	27	10	FALSE	TOMM22	38.14814815	27	0	4.54E-83	0	0.79232448	FALSE	0	TOMM22	118918	0.12832024
70979	3.53746233	5.1486E-4		0.28268852	0.25632653	50	10	FALSE	IDH3G	31.48	50	0		0	0.80481059	FALSE	0	IDH3G	1566806	0.05772059
70912	4.47001974	1.0E-8		0.22371266	0.93333333	6	11	FALSE	FXC1	24.66666667	6	0		0	0.7330754	FALSE	0	FXC1	30	0.5248227
70909	3.35072223	0.0		0.29844312	1.0	50	9	FALSE	QSOX1	70.9	50	0		0	0.81917521	FALSE	0	QSOX1	0	0.10275362
70896	3.69895043	9.903E-5		0.27034696	0.5978836	28	10	FALSE	TIMM10	39.17857143	28	0	3.39E-90	0	0.79238843	FALSE	0	TIMM10	718034	0.1153603
70890	3.71557726	3.2E-7		0.26913718	0.88461538	13	10	FALSE	SLC25A12	56.38461538	13	0	6.11E-61	0	0.79110944	FALSE	0	SLC25A12	2470	0.20653705
70882	3.94492362	1.708E-5		0.25349033	0.16666667	4	9	FALSE	ZFAND6	57.25	4	0		0	0.77346741	FALSE	0	ZFAND6	58238	0.25222222
70867	3.01236621	4.2789E-4		0.33196495	0.71567852	231	9	FALSE	UBE2B	200.65800866	231	0		0	0.8452026	FALSE	0	UBE2B	3144018	0.09438288
70860	3.76483425	3.1064E-4		0.26561594	0.15384615	14	10	FALSE	SCLY	24.78571429	14	0		0	0.78732044	FALSE	0	SCLY	1215156	0.10165975
70834	3.36402369	5.0E-8		0.29726307	0.66666667	4	9	FALSE	UBC-16	368.75	4	0		0	0.81815202	FALSE	0	UBC-16	314	0.37627551
70828	3.06952094	7.806E-5		0.32578374	0.97069597	196	9	FALSE	UBE2Z	220.46428571	196	0		0	0.84080608	FALSE	0	UBE2Z	408558	0.11770651
70821	3.59700717	1.31E-6		0.2780089	0.3	5	9	FALSE	MARCH1	184.4	5	0		0	0.80023022	FALSE	0	MARCH1	10640	0.36149312
70811	3.34043438	1.7E-7		0.29936226	0.72222222	9	9	FALSE	RNF11	285.11111111	9	0		0	0.81996659	FALSE	0	RNF11	1562	0.27761549
70714	3.69022134	6.672E-5		0.27098645	0.34210526	20	10	FALSE	MYO9A	82.45	20	0		0	0.7930599	FALSE	0	MYO9A	414000	0.20873418
70598	3.19692404	4.3787E-4		0.31280068	0.39931153	84	9	FALSE	NME7	134.75	84	0		0	0.83100584	FALSE	0	NME7	6421876	0.09293103
70593	3.96352489	2.96E-6		0.25230067	0.3	5	9	FALSE	ROBO3	26.4	5	0	5.45E-101	0	0.77203655	FALSE	0	ROBO3	13986	0.26938776
70474	3.25969033	8.912E-5		0.30677761	0.47060834	77	9	FALSE	NME6	141.03896104	77	0		0	0.82617767	FALSE	0	NME6	4056294	0.11010067
70334	3.25314351	2.7572E-4		0.30739498	0.44208861	80	9	FALSE	NME4	136.9875	80	0		0	0.82668127	FALSE	0	NME4	5811890	0.10543687
70097	3.63701548	0.0		0.27495071	1.0	10	9	FALSE	SLC7A6OS	353.7	10	0		0	0.79715266	FALSE	0	SLC7A6OS	0	0.65018382
69894	3.70601683	0.0		0.26983148	1.0	3	9	FALSE	GPN2	401.66666667	3	0		0	0.79184486	FALSE	0	GPN2	0	0.8675306
69812	3.63763899	0.0		0.27490359	1.0	14	9	FALSE	NFIX	179.35714286	14	0		0	0.79710469	FALSE	0	NFIX	0	0.3278924
69782	3.5061831	4.359E-5		0.28521043	0.44210526	20	9	FALSE	SALL4	198.65	20	0	3.26E-89	0	0.80721668	FALSE	0	SALL4	762444	0.29663677
69759	3.56406526	2.3E-7		0.28057848	0.87581699	18	9	FALSE	TCEANC2	256.27777778	18	0		0	0.80276421	FALSE	0	TCEANC2	3376	0.39732989
69535	3.26145693	2.754E-5		0.30661144	0.44761905	21	8	FALSE	BRD7	105.42857143	21	0		0	0.82604177	FALSE	0	BRD7	175772	0.09645798
69144	3.61217915	2.7E-7		0.2768412	0.66666667	7	9	FALSE	61E3.4	163.28571429	7	0		0	0.79906314	FALSE	0	61E3.4	2536	0.25673854
68841	4.05528421	1.97E-6		0.24659184	0.33333333	3	10	FALSE	FOXD3	21.33333333	3	0	5.2E-79	0	0.76497814	FALSE	0	FOXD3	6142	0.45652174
68824	3.87477917	3.615E-5		0.25807922	0.3	5	9	FALSE	ESRRB	61.2	5	0		0	0.77886314	FALSE	0	ESRRB	140172	0.36626506
68657	3.10464512	8.7959E-4		0.32209801	0.65150714	62	9	FALSE	CDK11A	112.80645161	62	0	2.55E-39	0	0.83810422	FALSE	0	CDK11A	3721816	0.06069655
68631	3.05019225	0.00148731		0.32784819	0.17458164	67	9	FALSE	CSNK2A1	77.58208955	67	0		0	0.8422929	FALSE	0	CSNK2A1	6403622	0.04101515
68602	3.28909903	5.167E-5		0.30403463	0.48784314	51	9	FALSE	MSH6	101.96078431	51	0		0	0.82391546	FALSE	0	MSH6	553040	0.09039077
68559	3.0857321	7.1936E-4		0.3240722	0.3943038	80	9	FALSE	SUPT16H	134.725	80	0		0	0.83955907	FALSE	0	SUPT16H	5652228	0.0752024
68107	4.13374208	0.0		0.24191156	0.0	1	10	FALSE	TMEM167A	112.0	1	0	7.12E-87	0	0.75894292	FALSE	0	TMEM167A	0	0.0
68006	3.35311234	5.232E-5		0.29823039	0.44444444	28	9	FALSE	SMAD6	78.5	28	0		0	0.81899136	FALSE	0	SMAD6	443814	0.10680272
67852	3.0487374	3.5219E-4		0.32800464	0.95139209	198	9	FALSE	LRR1	218.37373737	198	0	5.35E-70	0	0.84240482	FALSE	0	LRR1	891184	0.11553899
67802	3.45890055	8.792E-5		0.28910921	0.7124183	18	9	FALSE	ESRP1	270.88888889	18	0	2.28E-62	0	0.8108538	FALSE	0	ESRP1	1046888	0.35180375
67654	3.87602619	0.0		0.25799619	1.0	4	10	FALSE	ERMAP	136.25	4	0		0	0.77876722	FALSE	0	ERMAP	0	0.37328767
67357	3.79434688	5.29E-6		0.26354997	0.5	4	10	FALSE	EDIL3	87.0	4	0	2.6E-45	0	0.78505024	FALSE	0	EDIL3	23038	0.44035533
67343	3.50701444	2.182E-4		0.28514282	0.87701613	32	9	FALSE	HOXD3	310.5625	32	0		0	0.80715274	FALSE	0	HOXD3	3045416	0.38667497
67284	2.75901486	0.00490917		0.36244821	0.19012235	428	8	FALSE	POLR2C	141.31074766	428	0		0	0.86469116	FALSE	0	POLR2C	105677312	0.04172151
67261	3.13384599	4.2352E-4		0.31909673	0.42648005	112	9	FALSE	TAF9	120.25892857	112	0		0	0.835858	FALSE	0	TAF9	4337204	0.07404557
67206	3.41026707	5.08E-6		0.29323217	0.77109974	69	9	FALSE	SNAPC1	137.44927536	69	0		0	0.81459484	FALSE	0	SNAPC1	78490	0.15154275
67156	3.42367245	1.879E-5		0.29208402	0.96914701	58	9	FALSE	ASUN	147.10344828	58	0	5.37E-110	0	0.81356366	FALSE	0	ASUN	1005640	0.17006179
67051	3.57206692	3.1E-7		0.27994996	0.92631579	20	9	FALSE	GTF3C6	148.9	20	0		0	0.8021487	FALSE	0	GTF3C6	6246	0.22942989
67043	3.58983685	0.0		0.27856419	1.0	19	9	FALSE	GTF3C4	147.73684211	19	0		0	0.80078178	FALSE	0	GTF3C4	0	0.24459742
67011	2.991167	0.00128932		0.33431768	0.32666939	172	8	FALSE	TWISTNB	160.43023256	172	0		0	0.84683331	FALSE	0	TWISTNB	24555262	0.0722281
66959	3.02099137	1.4656E-4		0.33101716	0.49881188	101	8	FALSE	POLD3	162.94059406	101	0		0	0.84453913	FALSE	0	POLD3	3978094	0.07653386
66932	3.25969033	8.912E-5		0.30677761	0.47060834	77	9	FALSE	NME3	141.03896104	77	0		0	0.82617767	FALSE	0	NME3	4056294	0.11010067
66923	4.0587135	0.0		0.24638349	1.0	2	10	FALSE	HMGB3	78.0	2	0	4.45E-121	0	0.76471435	FALSE	0	HMGB3	0	0.80412371
66767	3.57788631	6.58E-6		0.27949463	0.81818182	22	9	FALSE	GTF3C5	131.13636364	22	0		0	0.80170105	FALSE	0	GTF3C5	53902	0.20749425
66758	3.41037099	4.82E-6		0.29322323	0.79060579	68	9	FALSE	SNAPC2	138.48529412	68	0		0	0.81458685	FALSE	0	SNAPC2	77160	0.152685
66749	3.50150681	1.38E-6		0.28559133	0.68939394	33	9	FALSE	BRF2	149.87878788	33	0		0	0.8075764	FALSE	0	BRF2	17372	0.21139462
66691	3.29803596	5.467E-5		0.30321076	0.58163643	74	9	FALSE	POLR3K	133.21621622	74	0	3.57E-151	0	0.823228	FALSE	0	POLR3K	1887580	0.11415271
66687	3.32993869	6.346E-5		0.30030583	0.44890873	64	9	FALSE	POLA2	97.765625	64	0		0	0.82077395	FALSE	0	POLA2	1320442	0.09214479
66683	3.01652291	3.2241E-4		0.33150751	0.40802781	113	8	FALSE	ZNRD1	185.5840708	113	0	2.66E-144	0	0.84488285	FALSE	0	ZNRD1	11000628	0.08766371
66666	3.25969033	8.912E-5		0.30677761	0.47060834	77	9	FALSE	NME5	141.03896104	77	0		0	0.82617767	FALSE	0	NME5	4056294	0.11010067
66602	3.28587758	6.156E-5		0.3043327	0.56990622	69	9	FALSE	POLR3F	133.47826087	69	0		0	0.82416326	FALSE	0	POLR3F	1940588	0.10773064
66597	3.22757976	1.4925E-4		0.30982968	0.53867028	67	9	FALSE	POLR3D	120.11940299	67	0		0	0.82864771	FALSE	0	POLR3D	2459532	0.09361222
66589	3.41037099	4.82E-6		0.29322323	0.79060579	68	9	FALSE	SNAPC5	138.48529412	68	0		0	0.81458685	FALSE	0	SNAPC5	77160	0.152685
66582	3.31040216	4.234E-5		0.3020781	0.59598096	62	9	FALSE	POLR3G	117.82258065	62	0	1.95E-91	0	0.82227676	FALSE	0	POLR3G	1547034	0.10653036
66565	3.42377637	0.0		0.29207515	1.0	57	9	FALSE	VWA9	149.57894737	57	0		0	0.81355566	FALSE	0	VWA9	0	0.17292364
66559	3.10828224	3.041E-5		0.32172111	0.68437226	68	8	FALSE	TAF1A	206.41176471	68	0		0	0.83782444	FALSE	0	TAF1A	772030	0.1232309
66555	3.27974644	1.1602E-4		0.30490162	0.45987346	78	9	FALSE	POLR3C	129.78205128	78	0		0	0.82463489	FALSE	0	POLR3C	3085512	0.10357706
66551	3.16221553	4.918E-4		0.31623398	0.61044205	170	9	FALSE	SRRT	145.25882353	170	0		0	0.83367573	FALSE	0	SRRT	2968924	0.10249907
66545	3.4298036	4.031E-5		0.29156188	0.48461538	40	9	FALSE	CRCP	111.45	40	0		0	0.81309203	FALSE	0	CRCP	757296	0.12636054
66536	3.29813987	5.372E-5		0.30320121	0.57762238	66	9	FALSE	POLR3E	124.72727273	66	0		0	0.82322001	FALSE	0	POLR3E	1727502	0.10921828
66440	3.37140185	7.8E-7		0.29661252	0.95921986	48	9	FALSE	TCEB3B	177.375	48	0		0	0.81758447	FALSE	0	TCEB3B	24910	0.16796875
66416	2.79164502	0.0028251		0.35821173	0.22664672	368	8	FALSE	POLR2I	137.32880435	368	0		0	0.86218115	FALSE	0	POLR2I	73311260	0.04271502
66413	3.38023485	4.155E-5		0.29583743	0.69208861	80	9	FALSE	ELL2	123.1	80	0		0	0.81690501	FALSE	0	ELL2	1164422	0.13026455
66409	3.3916658	1.0118E-4		0.29484037	0.5248227	48	9	FALSE	MLLT1	87.125	48	0		0	0.81602571	FALSE	0	MLLT1	595474	0.09968535
66389	3.2988673	7.288E-5		0.30313435	0.64886128	70	9	FALSE	SUPT4H1	138.87142857	70	0		0	0.82316405	FALSE	0	SUPT4H1	1568154	0.11476978
66384	4.01070352	0.0		0.24933282	1.0	4	10	FALSE	CHD2	72.0	4	0		0	0.76840742	FALSE	0	CHD2	0	0.62608696
66364	3.37140185	7.8E-7		0.29661252	0.95921986	48	9	FALSE	TCEB3C	177.375	48	0		0	0.81758447	FALSE	0	TCEB3C	24910	0.16796875
66359	3.31185701	2.2091E-4		0.3019454	0.60699301	66	9	FALSE	PAF1	135.12121212	66	0		0	0.82216485	FALSE	0	PAF1	2687786	0.11467819
66233	3.37140185	7.8E-7		0.29661252	0.95921986	48	9	FALSE	TCEB3	177.375	48	0		0	0.81758447	FALSE	0	TCEB3	24910	0.16796875
66222	3.37140185	7.8E-7		0.29661252	0.95921986	48	9	FALSE	TCEB3CL2	177.375	48	0		0	0.81758447	FALSE	0	TCEB3CL2	24910	0.16796875
66181	3.14371818	1.419E-5		0.31809467	0.82202112	52	8	FALSE	BAZ1B	227.75	52	0		0	0.8350986	FALSE	0	BAZ1B	313248	0.14983553
66141	3.45890055	8.792E-5		0.28910921	0.7124183	18	9	FALSE	ESRP2	270.88888889	18	0	5.07E-37	0	0.8108538	FALSE	0	ESRP2	1046888	0.35180375
66078	3.27808376	3.64E-5		0.30505627	0.55291005	28	9	FALSE	STAMBPL1	192.07142857	28	0		0	0.82476279	FALSE	0	STAMBPL1	330138	0.16583395
66046	3.44788527	0.0		0.29003285	1.0	39	9	FALSE	HOXC4	274.17948718	39	0		0	0.81170113	FALSE	0	HOXC4	0	0.30296076
65968	3.25927465	7.175E-5		0.30681673	0.62724014	63	9	FALSE	POLR2J3	158.85714286	63	0		0	0.82620964	FALSE	0	POLR2J3	1758448	0.12304968
65965	3.26727632	7.186E-5		0.30606533	0.53518519	81	9	FALSE	POLR3H	131.17283951	81	0		0	0.82559413	FALSE	0	POLR3H	2375226	0.10535971
65964	3.59700717	1.5E-7		0.2780089	0.94117647	17	9	FALSE	TCEANC	267.41176471	17	0		0	0.80023022	FALSE	0	TCEANC	2738	0.44127354
65938	3.43645433	0.0		0.29099761	1.0	42	9	FALSE	HOXA3	258.38095238	42	0		0	0.81258044	FALSE	0	HOXA3	0	0.28300214
65900	3.64106827	1.2E-7		0.27464467	0.74725275	14	9	FALSE	GPN3	199.5	14	0		0	0.7968409	FALSE	0	GPN3	912	0.37784091
65891	3.41037099	4.82E-6		0.29322323	0.79060579	68	9	FALSE	SNAPC3	138.48529412	68	0		0	0.81458685	FALSE	0	SNAPC3	77160	0.152685
65878	3.42377637	0.0		0.29207515	1.0	57	9	FALSE	INTS10	149.57894737	57	0		0	0.81355566	FALSE	0	INTS10	0	0.17292364
65873	3.36080224	1.523E-5		0.297548	0.83256528	63	9	FALSE	RPAP2	140.80952381	63	0		0	0.81839983	FALSE	0	RPAP2	157782	0.14251976
65864	3.42149018	3.6E-7		0.29227031	0.97943134	58	9	FALSE	INTS8	148.24137931	58	0		0	0.81373152	FALSE	0	INTS8	3358	0.16941872
65820	3.01517198	4.694E-4		0.33165604	0.15429573	59	9	FALSE	NEDD8	134.03389831	59	0		0	0.84498677	FALSE	0	NEDD8	2803746	0.06442308
65793	3.05019225	1.1481E-4		0.32784819	0.56603774	54	9	FALSE	COPS7A	194.2962963	54	0		0	0.8422929	FALSE	0	COPS7A	2659328	0.09788227
65766	3.03533202	1.4433E-4		0.32945325	0.96996337	196	9	FALSE	ZBTB16	220.02040816	196	0	4.65E-133	0	0.843436	FALSE	0	ZBTB16	671704	0.11604183
65752	3.28826769	3.9E-7		0.30411149	0.97888386	52	8	FALSE	PKNOX1	233.71153846	52	0		0	0.82397941	FALSE	0	PKNOX1	16156	0.20501012
65750	3.2219682	1.501E-4		0.3103693	0.82744496	63	8	FALSE	MLL3	210.25396825	63	0		0	0.82907937	FALSE	0	MLL3	2002500	0.16001063
65732	2.96040736	0.00125534		0.33779135	0.44679231	103	8	FALSE	AJUBA	181.77669903	103	0	5.87E-128	0	0.84919943	FALSE	0	AJUBA	12543620	0.0732085
65724	3.15016107	2.7596E-4		0.31744409	0.68965517	59	8	FALSE	CTCF	214.06779661	59	0		0	0.83460299	FALSE	0	CTCF	2431510	0.13769823
65705	3.29689286	8.0E-8		0.30331589	0.9964539	48	8	FALSE	HOXB3	249.02083333	48	0	2.8E-29	0	0.82331593	FALSE	0	HOXB3	2718	0.22017757
65687	3.10984101	5.416E-5		0.32155985	0.70815851	66	8	FALSE	TAF1C	208.74242424	66	0	2.16E-51	0	0.83770454	FALSE	0	TAF1C	1060260	0.12522041
65668	3.09498078	1.617E-5		0.32310378	0.95349433	198	9	FALSE	FBXO17	217.35353535	198	0	2.59E-80	0	0.83884763	FALSE	0	FBXO17	315314	0.12505957
65633	3.48477606	7.28E-6		0.28696249	0.57881773	29	9	FALSE	ENSG00000228049	195.27586207	29	0		0	0.80886338	FALSE	0	ENSG00000228049	75448	0.23358357
65617	2.8114933	0.00115867		0.35568287	0.28703276	198	8	FALSE	CDK7	129.96464646	198	0	2.58E-137	0	0.86065436	FALSE	0	CDK7	14454100	0.03969598
65607	2.74405071	0.00376082		0.36442475	0.20757807	402	8	FALSE	POLR2L	132.52736318	402	0		0	0.86584225	FALSE	0	POLR2L	84803428	0.03877337
65595	2.74332329	0.0037196		0.36452138	0.20790065	402	8	FALSE	POLR2H	133.35323383	402	0		0	0.86589821	FALSE	0	POLR2H	84272966	0.03894662
65505	4.02670685	7.89E-6		0.24834189	0.4	6	10	FALSE	POLRMT	51.66666667	6	0		0	0.7671764	FALSE	0	POLRMT	25140	0.23303167
65495	3.13436558	7.295E-5		0.31904383	0.62321446	142	9	FALSE	DDX49	152.86619718	142	0		0	0.83581803	FALSE	0	DDX49	1956260	0.08965759
65481	3.39031487	3.009E-4		0.29495785	0.54263566	130	9	FALSE	NAT10	122.56153846	130	0	8.32E-94	0	0.81612963	FALSE	0	NAT10	3655560	0.1161502
65478	3.71983789	5.331E-5		0.26882892	0.74890255	68	10	FALSE	GLTSCR2	119.95588235	68	0		0	0.7907817	FALSE	0	GLTSCR2	688952	0.2689264
65452	3.11846617	3.2575E-4		0.32067047	0.5275322	170	9	FALSE	UTP6	140.21764706	170	0		0	0.83704106	FALSE	0	UTP6	4683314	0.08002955
65448	3.44341681	1.1885E-4		0.29040922	0.63636364	55	9	FALSE	NSUN2	127.65454545	55	0		0	0.81204486	FALSE	0	NSUN2	710920	0.12646184
65418	3.43364855	2.63E-5		0.2912354	0.36190476	15	9	FALSE	GADD45B	73.66666667	15	0	5.78E-47	0	0.81279627	FALSE	0	GADD45B	207846	0.15003394
65404	3.85950327	3.27E-6		0.2591007	0.38095238	7	9	FALSE	IL18R1	41.14285714	7	0		0	0.78003821	FALSE	0	IL18R1	8962	0.22282609
65393	3.19443001	4.641E-5		0.31304489	0.97837466	121	9	FALSE	GPR68	193.47107438	121	0		0	0.83119769	FALSE	0	GPR68	319816	0.12941209
65391	4.53538398	0.0		0.2204885	0.0	1	10	FALSE	DIXDC1	12.0	1	0	9.93E-70	0	0.72804739	FALSE	0	DIXDC1	0	0.0
65387	3.86012678	6.6E-7		0.25905885	0.53333333	6	9	FALSE	IL18RAP	47.5	6	0		0	0.77999025	FALSE	0	IL18RAP	4534	0.25815217
65373	3.67037306	1.246E-5		0.27245187	0.42424242	12	10	FALSE	GADD45G	61.41666667	12	0	5.16E-29	0	0.79458669	FALSE	0	GADD45G	80398	0.19435654
65303	3.08178323	2.1325E-4		0.32448746	0.32075472	54	9	FALSE	CCL11	184.74074074	54	0	8.92E-46	0	0.83986283	FALSE	0	CCL11	1716492	0.09795373
65287	3.24524577	0.00112054		0.30814307	0.29951691	46	9	FALSE	VCAN	48.7173913	46	0		0	0.82728879	FALSE	0	VCAN	5256534	0.0511509
65229	3.26114517	2.2261E-4		0.30664075	0.34920635	36	9	FALSE	GP6	100.86111111	36	0		0	0.82606576	FALSE	0	GP6	2002260	0.08897225
65209	4.06027226	0.0		0.2462889	1.0	2	10	FALSE	HABP2	50.5	2	0		0	0.76459444	FALSE	0	HABP2	0	0.53157895
65144	4.03959264	0.0		0.24754971	1.0	3	9	FALSE	MMP11	58.33333333	3	0	2.65E-154	0	0.76618518	FALSE	0	MMP11	0	0.54517134
65087	3.92258132	0.0		0.25493417	0.0	1	9	FALSE	RECK	76.0	1	0	1.42E-62	0	0.77518605	FALSE	0	RECK	0	0.0
65048	3.70518549	5.842E-5		0.26989202	0.19444444	9	10	FALSE	SPR	29.88888889	9	0		0	0.79190881	FALSE	0	SPR	139922	0.12835249
65022	3.22539749	3.7549E-4		0.31003931	0.73554033	73	9	FALSE	EEF1B2	180.15068493	73	0	2.63E-54	0	0.82881558	FALSE	0	EEF1B2	5527410	0.13750915
65021	4.07648343	1.0E-8		0.24530947	0.33333333	3	10	FALSE	GSTT2	77.33333333	3	0		0	0.76334743	FALSE	0	GSTT2	136	0.64166667
65018	3.10641172	5.139E-5		0.32191483	0.74550545	117	9	FALSE	RPS4XP21	188.79487179	117	0		0	0.83796833	FALSE	0	RPS4XP21	1223378	0.10529552
65014	3.0945651	2.532E-5		0.32314718	0.83201643	113	9	FALSE	ENSG00000263809	194.92035398	113	0		0	0.83887961	FALSE	0	ENSG00000263809	986468	0.10473958
65010	2.99584329	7.154E-5		0.33379583	0.66105117	170	9	FALSE	RPL28	171.00588235	170	0	3.71E-45	0	0.84647359	FALSE	0	RPL28	3554266	0.07720356
64997	3.95895251	1.42E-6		0.25259207	0.33333333	4	10	FALSE	NAT9	22.75	4	0		0	0.77238827	FALSE	0	NAT9	4676	0.32142857
64981	3.41068274	1.553E-5		0.29319643	0.32769556	44	9	FALSE	CTF1	76.61363636	44	0	7.05E-74	0	0.81456287	FALSE	0	CTF1	136192	0.12297534
64978	3.24462226	7.293E-5		0.30820229	0.44852941	17	9	FALSE	LIF	113.76470588	17	0	1.15E-44	0	0.82733675	FALSE	0	LIF	357532	0.11331146
64940	3.07409332	6.7723E-4		0.32529917	0.34267745	106	9	FALSE	OAS3	115.35849057	106	0	2.86E-119	0	0.84045436	FALSE	0	OAS3	11457518	0.06215436
64935	3.0017666	8.9289E-4		0.33313716	0.23363095	64	9	FALSE	TAB1	106.6875	64	0		0	0.84601795	FALSE	0	TAB1	6008102	0.05129207
64913	3.27382313	2.775E-5		0.30545328	0.62681159	24	9	FALSE	USP18	122.20833333	24	0	3.11E-68	0	0.82509053	FALSE	0	USP18	332532	0.1160573
64748	3.70965395	2.76E-6		0.26956692	0.5	4	9	FALSE	DHX36	95.75	4	0		0	0.79156508	FALSE	0	DHX36	17224	0.27915452
64547	3.84630573	0.0		0.25998973	1.0	9	10	FALSE	LSM11	186.77777778	9	0		0	0.78105341	FALSE	0	LSM11	0	0.46577999
64538	3.93733763	5.2E-7		0.25397873	0.90909091	22	10	FALSE	WDR69	135.09090909	22	0		0	0.77405095	FALSE	0	WDR69	7202	0.40812963
64504	3.1632547	0.00150484		0.31613009	0.51543156	186	9	FALSE	SNRPG	135.55913978	186	0	1.72E-90	0	0.83359579	FALSE	0	SNRPG	15622604	0.08959271
64479	3.3024005	1.4382E-4		0.30281003	0.48538012	19	9	FALSE	RGL1	95.05263158	19	0	2.67E-64	0	0.82289227	FALSE	0	RGL1	777866	0.12890095
64425	3.19411826	0.00111882		0.31307545	0.5344545	182	9	FALSE	SNRPF	134.4010989	182	0	9.72E-149	0	0.83122167	FALSE	0	SNRPF	14173566	0.09975362
64403	3.97589109	3.0E-8		0.25151594	0.89010989	14	10	FALSE	SRRM3	114.07142857	14	0		0	0.7710853	FALSE	0	SRRM3	378	0.47728631
64400	3.53195469	1.4408E-4		0.28312934	0.70554765	38	9	FALSE	C10orf11	122.34210526	38	0		0	0.80523425	FALSE	0	C10orf11	537308	0.20250959
64396	3.29034605	2.3572E-4		0.3039194	0.78232271	140	9	FALSE	SNRPN	152.63571429	140	0	2.61E-45	0	0.82381953	FALSE	0	SNRPN	3713310	0.13850143
64385	3.64366622	7.09E-6		0.27444885	0.72195122	41	9	FALSE	LSM10	130.85365854	41	0		0	0.79664106	FALSE	0	LSM10	118620	0.20704693
64383	3.10267068	2.1347E-4		0.32230298	0.83230382	94	9	FALSE	UPF2	202.09574468	94	0		0	0.8382561	FALSE	0	UPF2	2378930	0.11302299
64370	4.15982542	0.0		0.2403947	1.0	2	10	FALSE	C8orf4	31.5	2	0		0	0.75693651	FALSE	0	C8orf4	0	0.51639344
64340	3.69593682	5.3E-6		0.2705674	0.44444444	10	10	FALSE	RALY	119.9	10	0		0	0.79262024	FALSE	0	RALY	35024	0.26043478
64338	3.19619661	4.1596E-4		0.31287187	0.54481277	181	9	FALSE	SNRPE	136.17679558	181	0	6.14E-109	0	0.8310618	FALSE	0	SNRPE	10602490	0.10094648
64306	3.5314351	2.6E-7		0.283171	0.9	5	9	FALSE	DAPK2	84.8	5	0	2.86E-14	0	0.80527422	FALSE	0	DAPK2	1452	0.22857143
64172	3.61488101	1.622E-5		0.27663428	0.49450549	14	10	FALSE	OPHN1	102.42857143	14	0		0	0.79885531	FALSE	0	OPHN1	121386	0.19418794
64165	3.31424712	2.979E-5		0.30172765	0.41304348	24	9	FALSE	RPS6KA4	95.04166667	24	0		0	0.82198099	FALSE	0	RPS6KA4	252218	0.12311097
64159	2.90688974	0.00107578		0.3440103	0.38694758	140	9	FALSE	AP2S1	112.4	140	0		0	0.85331617	FALSE	0	AP2S1	11694976	0.04114202
64141	3.27725242	5.936E-5		0.30513365	0.31076923	26	9	FALSE	RPS6KA6	79.38461538	26	0		0	0.82482674	FALSE	0	RPS6KA6	448220	0.08495306
64118	3.29200873	2.321E-5		0.3037659	0.6374269	19	10	FALSE	CAPN1	124.94736842	19	0		0	0.82369164	FALSE	0	CAPN1	109196	0.13001807
64099	3.43489556	1.3906E-4		0.29112967	0.0952381	7	9	FALSE	PTP4A3	109.71428571	7	0		0	0.81270034	FALSE	0	PTP4A3	368164	0.18214286
64080	3.76317157	9.22E-6		0.2657333	0.0	2	10	FALSE	LRRC4B	93.5	2	0	3.04E-105	0	0.78744834	FALSE	0	LRRC4B	5688	0.5
64064	3.33523849	2.587E-5		0.29982863	0.25	8	9	FALSE	MKNK2	126.5	8	0		0	0.82036627	FALSE	0	MKNK2	192214	0.15598027
64023	2.97838512	0.00148332		0.33575242	0.45004363	192	9	FALSE	GNAQ	156.99479167	192	0		0	0.84781653	FALSE	0	GNAQ	15395770	0.06983754
63983	3.4339603	6.77E-6		0.29120896	0.52865762	52	9	FALSE	IFNA21	83.13461538	52	0		0	0.81277228	FALSE	0	IFNA21	95596	0.1153046
63980	3.39530292	1.611E-5		0.29452453	0.49755416	54	9	FALSE	IFNA14	83.16666667	54	0		0	0.81574593	FALSE	0	IFNA14	222188	0.1067608
63976	3.4339603	6.77E-6		0.29120896	0.52865762	52	9	FALSE	IFNA8	83.13461538	52	0		0	0.81277228	FALSE	0	IFNA8	95596	0.1153046
63974	3.21001767	3.7E-5		0.31152477	0.68346774	32	9	FALSE	APBB1IP	115.0625	32	0		0	0.82999864	FALSE	0	APBB1IP	214626	0.08242299
63964	3.4339603	6.77E-6		0.29120896	0.52865762	52	9	FALSE	IFNA6	83.13461538	52	0		0	0.81277228	FALSE	0	IFNA6	95596	0.1153046
63932	3.28587758	6.558E-5		0.3043327	0.43589744	13	9	FALSE	ATP1B4	151.61538462	13	0		0	0.82416326	FALSE	0	ATP1B4	337314	0.12655708
63879	2.88735322	6.4592E-4		0.34633795	0.55321821	196	9	FALSE	RPL26	166.0	196	0		0	0.85481898	FALSE	0	RPL26	10378672	0.06082814
63819	3.29990647	6.623E-5		0.30303889	0.38095238	21	8	FALSE	ZFP36	97.71428571	21	0	1.42E-31	0	0.82308412	FALSE	0	ZFP36	438102	0.12416046
63638	3.0223423	4.2378E-4		0.33086921	0.19770115	30	9	FALSE	SNAI1	124.53333333	30	0		0	0.84443521	FALSE	0	SNAI1	1881508	0.06689964
63585	3.27621324	2.97E-5		0.30523044	0.34502924	19	8	FALSE	FOSB	93.21052632	19	0		0	0.82490667	FALSE	0	FOSB	195902	0.10953058
63575	3.01080744	8.7197E-4		0.33213682	0.3015873	63	8	FALSE	EGR1	89.6031746	63	0		0	0.8453225	FALSE	0	EGR1	4350176	0.04525293
63485	3.14829055	1.155E-5		0.31763269	0.32352941	17	8	FALSE	NR4A1	153.0	17	0		0	0.83474688	FALSE	0	NR4A1	100312	0.12408759
63443	3.34594201	5.396E-5		0.29886949	0.56043956	14	9	FALSE	NOX1	90.71428571	14	0	5.22E-69	0	0.81954292	FALSE	0	NOX1	590856	0.13934606
63416	3.42232152	4.404E-5		0.29219931	0.19047619	7	10	FALSE	HEATR2	139.57142857	7	0		0	0.81366758	FALSE	0	HEATR2	157494	0.14676692
63379	3.62090824	0.0		0.2761738	1.0	2	9	FALSE	DUSP22	146.5	2	0		0	0.79839167	FALSE	0	DUSP22	0	0.56130268
63336	3.3247428	7.66E-6		0.30077515	0.19047619	7	9	FALSE	ILKAP	131.71428571	7	0		0	0.82117363	FALSE	0	ILKAP	39000	0.17334839
63280	3.16761925	1.2231E-4		0.31569451	0.51111111	46	9	FALSE	ABI2	87.93478261	46	0		0	0.83326006	FALSE	0	ABI2	784300	0.06416934
63260	3.11753092	1.357E-5		0.32076667	0.59340659	14	9	FALSE	PI3	202.42857143	14	0	3.19E-32	0	0.83711301	FALSE	0	PI3	124452	0.14047784
63252	3.36901174	6.8E-6		0.29682295	0.19444444	9	9	FALSE	PRKCH	133.0	9	0		0	0.81776833	FALSE	0	PRKCH	66762	0.15681639
63218	3.51927673	1.37E-6		0.28414929	0.6	6	9	FALSE	DAPK3	79.0	6	0		0	0.80620948	FALSE	0	DAPK3	5582	0.19321895
63162	3.6200769	2.78E-6		0.27623723	0.63333333	16	10	FALSE	PPP1R3E	38.5625	16	0	1.55E-71	0	0.79845562	FALSE	0	PPP1R3E	19786	0.15804303
63148	3.54515224	5.1E-6		0.28207533	0.3	5	9	FALSE	IL17RD	94.0	5	0		0	0.80421906	FALSE	0	IL17RD	17828	0.29341693
63093	3.05154318	2.8567E-4		0.32770305	0.83806531	134	9	FALSE	EDNRA	197.37313433	134	0		0	0.84218899	FALSE	0	EDNRA	3680420	0.10152939
63029	3.43136236	1.1E-7		0.29142944	0.33333333	3	9	FALSE	PEA15	210.33333333	3	0		0	0.81297213	FALSE	0	PEA15	1224	0.42596349
62877	3.17281513	2.929E-5		0.31517752	0.9291565	152	9	FALSE	S1PR2	200.09210526	152	0		0	0.83286037	FALSE	0	S1PR2	680924	0.13052323
62871	3.09446119	1.4344E-4		0.32315804	0.89685798	155	9	FALSE	S1PR3	199.57419355	155	0	2.62E-21	0	0.8388876	FALSE	0	S1PR3	1623142	0.11429997
62857	3.17084069	2.995E-5		0.31537378	0.93660044	151	9	FALSE	S1PR4	200.11258278	151	0		0	0.83301225	FALSE	0	S1PR4	632882	0.12737911
62853	3.26405487	2.84E-6		0.3063674	0.96883618	148	9	FALSE	S1PR5	199.87837838	148	0		0	0.82584193	FALSE	0	S1PR5	163014	0.15726072
62772	3.98254183	1.3916E-4		0.25109592	0.78354978	22	10	FALSE	CLDN19	20.63636364	22	0		0	0.77057371	FALSE	0	CLDN19	451486	0.2475356
62757	3.60095604	0.0		0.27770403	1.0	2	9	FALSE	ERF	145.0	2	0		0	0.79992646	FALSE	0	ERF	0	0.51056338
62755	3.55471267	5.66E-5		0.28131669	0.78500452	82	9	FALSE	RBM19	129.06097561	82	0		0	0.80348364	FALSE	0	RBM19	505366	0.21907739
62753	3.52384911	1.009E-5		0.2837806	0.0	3	9	FALSE	TBX3	139.66666667	3	0		0	0.80585776	FALSE	0	TBX3	61864	0.33821138
62682	3.40018705	3.764E-5		0.29410147	0.56043956	14	9	FALSE	MLC1	120.57142857	14	0		0	0.81537023	FALSE	0	MLC1	114384	0.12638515
62676	3.36069833	2.446E-5		0.2975572	0.40952381	15	9	FALSE	CAPN2	116.33333333	15	0		0	0.81840782	FALSE	0	CAPN2	95972	0.15861755
62673	3.28442274	4.809E-5		0.30446751	0.93109677	125	9	FALSE	HNRNPR	165.896	125	0		0	0.82427517	FALSE	0	HNRNPR	946072	0.1517731
62620	5.34625377	1.0E-8		0.18704686	0.0	2	12	FALSE	TCN2	5.0	2	0		0	0.66567279	FALSE	0	TCN2	2	0.8
62595	3.44705393	1.38E-6		0.2901028	0.64761905	15	9	FALSE	CNTD2	109.46666667	15	0	5.35E-83	0	0.81176508	FALSE	0	CNTD2	20296	0.15267318
62577	3.49080328	4.1409E-4		0.28646702	0.25263158	20	9	FALSE	ELN	41.8	20	0	1.57E-29	0	0.80839975	FALSE	0	ELN	1596528	0.09028078
62547	4.51470435	5.52E-6		0.22149845	0.33333333	3	11	FALSE	VKORC1	37.33333333	3	0		0	0.72963813	FALSE	0	VKORC1	16078	0.45679012
62362	4.55180297	0.0		0.21969316	1.0	3	11	FALSE	EPHX2	63.0	3	0		0	0.72678439	FALSE	0	EPHX2	0	0.74117647
62073	3.74176452	6.025E-5		0.26725359	0.8091954	30	10	FALSE	CYP4F2	49.2	30	0	2.74E-16	0	0.78909504	FALSE	0	CYP4F2	1145160	0.20081633
62061	3.74290762	2.0E-7		0.26717197	0.86453202	29	10	FALSE	CYP4F3	50.82758621	29	0	3.49E-71	0	0.78900711	FALSE	0	CYP4F3	1468	0.20830978
62058	3.51106723	1.6828E-4		0.28481369	0.26713124	42	9	FALSE	DGKG	66.88095238	42	0		0	0.80684098	FALSE	0	DGKG	3054354	0.11527094
62052	3.46004365	2.2417E-4		0.2890137	0.44487179	40	9	FALSE	LPIN1	46.775	40	0		0	0.81076587	FALSE	0	LPIN1	1618078	0.0956544
62045	3.85347605	4.823E-5		0.25950596	0.43333333	45	10	FALSE	EPT1	47.22222222	45	0	1.0E-124	0	0.78050184	FALSE	0	EPT1	1004924	0.2166157
62043	3.52821365	1.2556E-4		0.28342955	0.48933144	38	9	FALSE	LPIN2	46.42105263	38	0		0	0.80552203	FALSE	0	LPIN2	1243080	0.10922601
62038	3.89940767	2.11E-6		0.25644921	0.73185484	32	10	FALSE	PEMT	47.59375	32	0		0	0.77696864	FALSE	0	PEMT	28254	0.30508814
62031	3.31580588	1.5208E-4		0.30158581	0.5070922	48	9	FALSE	PLA2G12A	56.25	48	0		0	0.82186109	FALSE	0	PLA2G12A	2963952	0.06641086
62008	3.51948457	1.4937E-4		0.28413251	0.2804878	41	9	FALSE	DGKD	68.17073171	41	0		0	0.80619349	FALSE	0	DGKD	2990286	0.11980796
62003	3.42720565	1.547E-4		0.2917829	0.36190476	21	9	FALSE	LCAT	58.42857143	21	0	2.48E-94	0	0.81329187	FALSE	0	LCAT	698072	0.11592971
62000	3.31580588	1.5208E-4		0.30158581	0.5070922	48	9	FALSE	PLA2G2C	56.25	48	0		0	0.82186109	FALSE	0	PLA2G2C	2963952	0.06641086
61996	3.56801413	1.5933E-4		0.28026795	0.38666667	51	10	FALSE	CHPT1	46.82352941	51	0		0	0.80246045	FALSE	0	CHPT1	1667610	0.11618742
61967	3.73968617	3.1E-6		0.26740212	0.5	4	10	FALSE	ACSM4	159.5	4	0		0	0.78925491	FALSE	0	ACSM4	60970	0.51370968
61888	3.50857321	6.1217E-4		0.28501614	0.30506329	80	10	FALSE	CYP2E1	45.975	80	0	2.39E-67	0	0.80703283	FALSE	0	CYP2E1	4579612	0.09842077
61857	3.71516159	1.099E-5		0.2691673	0.80689655	30	10	FALSE	ALOX12	49.7	30	0		0	0.79114142	FALSE	0	ALOX12	32476	0.19176319
61797	3.30863556	0.00111696		0.30223939	0.28208138	72	9	FALSE	CYP4A11	58.34722222	72	0		0	0.82241265	FALSE	0	CYP4A11	10091408	0.07536606
61795	3.73532163	1.055E-5		0.26771456	0.8091954	30	10	FALSE	CYP2U1	49.33333333	30	0		0	0.78959064	FALSE	0	CYP2U1	52370	0.19812584
61791	3.63691157	4.439E-5		0.27495857	0.4516129	31	10	FALSE	GPX6	42.61290323	31	0		0	0.79716065	FALSE	0	GPX6	316064	0.14157111
61785	3.58671932	8.938E-5		0.27880632	0.59009009	37	9	FALSE	ALOX15	51.83783784	37	0		0	0.80102159	FALSE	0	ALOX15	538902	0.12461019
61768	4.11139977	2.0E-7		0.24322617	0.59558824	17	10	FALSE	ENPP6	49.70588235	17	0		0	0.76066156	FALSE	0	ENPP6	1468	0.49705882
61745	3.8537878	6.47E-6		0.25948497	0.47953216	19	10	FALSE	ENPP2	70.57894737	19	0	4.32E-59	0	0.78047786	FALSE	0	ENPP2	99126	0.20637119
61731	3.47126676	1.2176E-4		0.28807927	0.49230769	40	9	FALSE	ALOX15B	52.575	40	0		0	0.80990256	FALSE	0	ALOX15B	730008	0.09143478
61718	3.2155253	4.2578E-4		0.31099118	0.24746009	53	9	FALSE	PLA2G4D	73.41509434	53	0		0	0.82957498	FALSE	0	PLA2G4D	7341492	0.05938206
61716	3.21718799	3.9996E-4		0.31083045	0.2571644	52	9	FALSE	PLA2G4B	74.51923077	52	0	4.22E-62	0	0.82944708	FALSE	0	PLA2G4B	7215696	0.06058474
61706	3.31580588	1.5208E-4		0.30158581	0.5070922	48	9	FALSE	PLA2G12B	56.25	48	0	2.51E-11	0	0.82186109	FALSE	0	PLA2G12B	2963952	0.06641086
61704	3.21718799	3.9996E-4		0.31083045	0.2571644	52	9	FALSE	PLA2G4F	74.51923077	52	0	1.74E-7	0	0.82944708	FALSE	0	PLA2G4F	7215696	0.06058474
61700	3.71381066	2.0E-7		0.26926521	0.7826087	23	10	FALSE	PAFAH2	54.34782609	23	0		0	0.79124533	FALSE	0	PAFAH2	1468	0.18612269
61694	3.71194014	9.2E-6		0.2694009	0.72463768	24	10	FALSE	PLA2G7	52.5	24	0	7.85E-49	0	0.79138922	FALSE	0	PLA2G7	94048	0.17736486
61691	3.21718799	3.9996E-4		0.31083045	0.2571644	52	9	FALSE	PLA2G4C	74.51923077	52	0	2.29E-29	0	0.82944708	FALSE	0	PLA2G4C	7215696	0.06058474
61685	3.31580588	1.5208E-4		0.30158581	0.5070922	48	9	FALSE	PLA2G2F	56.25	48	0		0	0.82186109	FALSE	0	PLA2G2F	2963952	0.06641086
61679	3.62267484	2.368E-5		0.27603913	0.5954416	27	10	FALSE	PAFAH1B3	50.03703704	27	0	7.44E-189	0	0.79825578	FALSE	0	PAFAH1B3	193808	0.1433726
61672	2.9142679	0.00118897		0.34313935	0.52446705	129	9	FALSE	PSME3	162.68217054	129	0	1.52E-75	0	0.85274862	FALSE	0	PSME3	9563156	0.06339309
61671	3.89691364	2.6527E-4		0.25661333	0.5	4	10	FALSE	PDXP	36.0	4	0		0	0.77716049	FALSE	0	PDXP	1159696	0.26286765
61662	4.80245246	0.0		0.20822694	1.0	3	11	FALSE	PHOSPHO2	5.33333333	3	0		0	0.70750366	FALSE	0	PHOSPHO2	0	0.59259259
61660	4.46295334	2.54E-5		0.22406687	0.4	5	11	FALSE	PNPO	10.8	5	0	2.45E-125	0	0.73361897	FALSE	0	PNPO	68886	0.24090909
61648	3.63608022	5.442E-5		0.27502143	0.13333333	6	9	FALSE	LGALS1	38.83333333	6	0	8.22E-12	0	0.7972246	FALSE	0	LGALS1	132174	0.18509615
61550	2.96685025	2.7787E-4		0.33705779	0.56762737	193	9	FALSE	RPL15	161.90673575	193	0		0	0.84870383	FALSE	0	RPL15	6653686	0.06996834
61547	3.08406942	3.5052E-4		0.32424692	0.47088765	180	9	FALSE	NOP58	146.57222222	180	0	1.0E-82	0	0.83968697	FALSE	0	NOP58	5026136	0.07478175
61534	2.9765146	2.2611E-4		0.33596341	0.5206653	210	9	FALSE	RPS12	165.14761905	210	0		0	0.84796042	FALSE	0	RPS12	6261608	0.07174093
61530	3.62693547	5.13E-6		0.27571486	0.62631579	20	9	FALSE	GAR1	154.7	20	0	3.53E-120	0	0.79792804	FALSE	0	GAR1	38916	0.23325792
61430	3.11638782	1.5356E-4		0.32088432	0.64096707	103	9	FALSE	CENPQ	167.76699029	103	0		0	0.83720094	FALSE	0	CENPQ	5423738	0.0943041
61415	3.11711524	5.462E-5		0.32080944	0.66574257	101	9	FALSE	CENPL	171.02970297	101	0	8.5E-145	0	0.83714498	FALSE	0	CENPL	3123316	0.09619218
61383	3.11545256	5.755E-5		0.32098065	0.65579499	102	9	FALSE	CENPI	170.56862745	102	0	6.6E-177	0	0.83727288	FALSE	0	CENPI	3314612	0.09561022
61380	3.51834147	5.71E-6		0.28422483	0.95454545	44	9	FALSE	CENPW	203.20454545	44	0	3.66E-183	0	0.80628143	FALSE	0	CENPW	78302	0.28337771
61360	2.93224566	5.9998E-4		0.34103555	0.2952381	175	8	FALSE	RPA3	140.15428571	175	0	1.63E-143	0	0.85136572	FALSE	0	RPA3	9511762	0.05548467
61328	3.2084589	2.6356E-4		0.31167611	0.39631336	63	9	FALSE	MLH1	134.63492063	63	0		0	0.83011855	FALSE	0	MLH1	3300126	0.10443681
61321	3.36547854	2.985E-5		0.29713456	0.56256921	43	9	FALSE	DMC1	158.58139535	43	0		0	0.81804011	FALSE	0	DMC1	439824	0.17659398
61310	3.09757872	2.0469E-4		0.3228328	0.50438982	68	9	FALSE	KIAA0101	155.52941176	68	0	9.51E-129	0	0.83864779	FALSE	0	KIAA0101	1898308	0.08474916
61280	3.0558038	2.759E-4		0.32724614	0.5043273	124	9	FALSE	MLF1IP	157.62096774	124	0		0	0.84186125	FALSE	0	MLF1IP	7785036	0.07908729
61271	3.34656552	1.3365E-4		0.29881381	0.47038328	42	9	FALSE	MND1	172.95238095	42	0	1.93E-198	0	0.81949496	FALSE	0	MND1	1683018	0.17175013
61264	3.32204094	4.664E-5		0.30101977	0.49647059	51	9	FALSE	TIMELESS	100.94117647	51	0	1.95E-132	0	0.82138147	FALSE	0	TIMELESS	303418	0.10082075
61235	3.74550556	2.1E-7		0.26698665	0.82857143	15	10	FALSE	RAD54B	81.53333333	15	0	1.9E-119	0	0.78880726	FALSE	0	RAD54B	3812	0.22711235
61203	3.70778344	1.59E-6		0.26970291	0.32142857	8	9	FALSE	ENSG00000255152	78.75	8	0		0	0.79170897	FALSE	0	ENSG00000255152	20902	0.18074713
61186	3.39925179	2.356E-5		0.29418239	0.68253968	28	9	FALSE	MSH5	193.32142857	28	0		0	0.81544217	FALSE	0	MSH5	296138	0.24409271
61179	3.4087083	2.265E-5		0.29336626	0.59770115	30	9	FALSE	MLH3	178.33333333	30	0		0	0.81471475	FALSE	0	MLH3	254766	0.23526825
61171	3.39675777	1.935E-5		0.29439838	0.54	25	9	FALSE	PMS2	100.08	25	0		0	0.81563402	FALSE	0	PMS2	189008	0.12930233
61164	3.67806297	2.0007E-4		0.27188224	0.55411255	22	9	FALSE	HFM1	131.59090909	22	0		0	0.79399516	FALSE	0	HFM1	1684584	0.22402044
61155	3.50337733	1.341E-5		0.28543885	0.76068376	27	9	FALSE	MSH4	195.92592593	27	0		0	0.80743251	FALSE	0	MSH4	213104	0.28983125
61150	3.6787904	6.4E-7		0.27182848	0.80526316	20	9	FALSE	BROVCA4	89.35	20	0		0	0.7939392	FALSE	0	BROVCA4	7812	0.21023529
[truncated: 7,626 more rows]

## Sheet: data for ML
Table S5 Dataset for Machine learning model construction
AverageShortestPathLength	BetweennessCentrality	ClosenessCentrality	ClusteringCoefficient	Degree	Eccentricity	NeighborhoodConnectivity	NumberOfDirectedEdges	Radiality	Stress	TopologicalCoefficient	Category
3.52551	0.000351	0.283647	0.115385	13	9	30.2308	13	0.80573	1037714	0.0968384	1
3.09072	0.000384	0.323549	0.840055	133	9	188	133	0.839175	2466280	0.104494	1
3.74893	0.00011	0.266742	0.815217	24	10	44.9167	24	0.788543	971478	0.208527	1
2.84714	0.00289418	0.35123	0.442837	121	9	117.909	121	0.857913	17041692	0.0407567	1
5.86792	0	0.170418	0	1	11	2	1	0.625545	0	0	1
3.73418	2.65e-05	0.267797	0.627907	43	10	45.8372	43	0.789679	360886	0.158606	1
3.85742	0	0.25924	1	15	10	31.3333	15	0.780198	0	0.213152	1
3.74748	2.07e-05	0.266846	0.288889	10	10	115.5	10	0.788655	66554	0.263098	1
3.18819	6.4e-05	0.313657	0.789916	35	9	113.829	35	0.831677	202466	0.0797477	1
2.97132	0.000208	0.336551	0.523325	209	9	166.995	209	0.84836	5640186	0.0716103	1
3.92715	1.63e-05	0.254637	0	3	10	48	3	0.774834	46366	0.333333	1
4.4164	6e-06	0.226429	0.5	4	11	18.75	4	0.7372	9322	0.355769	1
3.40351	2.25e-05	0.293814	0.566667	16	9	88.875	16	0.815114	128030	0.162546	1
3.37265	0.000454	0.296503	0.34	25	9	58.92	25	0.817489	2584724	0.0928076	1
3.24597	0.000477	0.308074	0.393273	78	10	78.8974	78	0.827233	3383748	0.073381	1
4.30874	0	0.232086	1	4	10	34.75	4	0.745482	0	0.723958	1
3.15068	0.000115	0.317392	0.225	16	8	129.625	16	0.834563	665432	0.0959722	1
4.06672	0.000417	0.245899	0	4	10	20.25	4	0.764099	1882752	0.25	1
2.99158	0.00141784	0.334271	0.275952	104	9	110.635	104	0.846801	15480686	0.0511206	1
3.27091	0.000304	0.305725	0.866786	130	9	162.354	130	0.825314	4485462	0.142416	1
3.50213	3.5e-05	0.28554	0.3	5	10	97.6	5	0.807528	134102	0.237073	1
3.32225	0.000179	0.301001	0.17316	22	9	62.2273	22	0.821365	846374	0.0935829	1
2.95126	0.000735	0.338838	0.644242	100	9	133.15	100	0.849903	6386626	0.052687	0
3.64055	2.47e-05	0.274684	0.0666667	6	10	53.5	6	0.796881	54786	0.176111	0
2.82355	0.00340586	0.354164	0.266711	182	9	115.451	182	0.859727	27017498	0.0370509	0
3.35924	2.11e-05	0.297686	0.789124	72	10	104.958	72	0.81852	569416	0.136843	0
3.39354	6.74e-06	0.294678	0.2	5	9	136.2	5	0.815882	55286	0.236111	0
3.76681	8e-07	0.265477	0.956044	14	10	80.7143	14	0.787169	9710	0.283208	0
3.66424	0.000207	0.272908	0.383333	16	10	43.5	16	0.795058	753470	0.157045	0
2.92165	0.00135145	0.342273	0.474298	124	9	119.669	124	0.852181	13223126	0.0445139	0
2.9842	5.48e-06	0.335098	0.975358	78	9	156.038	78	0.847369	109250	0.0644255	0
2.99428	3e-08	0.33397	0.996582	77	9	156.987	77	0.846593	492	0.0662113	0
2.99428	3e-08	0.33397	0.996582	77	9	156.987	77	0.846593	492	0.0662113	0
2.98867	0.000394	0.334597	0.949043	79	9	153.658	79	0.847025	1348624	0.0645028	0
3.36402	0	0.297263	1	3	9	873.667	3	0.818152	0	0.86932	0
3.62195	3.89e-05	0.276095	0.305556	9	9	55.4444	9	0.798312	116482	0.168013	0
4.02982	5.6e-05	0.24815	0.649573	27	10	48.037	27	0.766937	957952	0.274497	0
3.9974	1.03e-06	0.250162	0.966318	42	10	56.4286	42	0.769431	5274	0.337896	0
3.70124	0.00033	0.27018	0.748701	56	10	58.2679	56	0.792213	1315740	0.134217	0
3.64502	0.000329	0.274347	0.921373	43	9	57.7907	43	0.796537	870494	0.205578	0
3.80692	4.92e-05	0.262679	0.834543	53	10	54.7736	53	0.784083	186286	0.22258	0
3.76858	1.75e-05	0.265352	0.736264	14	10	65.5	14	0.787033	102880	0.226396	0
3.79497	0	0.263507	1	12	10	72.0833	12	0.785002	0	0.293022	0
4.29014	0	0.233093	1	5	10	30.8	5	0.746912	0	0.616	0
3.15785	0.00118381	0.316671	0.555413	69	8	73.4493	69	0.834011	5294858	0.0572255	1
3.46087	0.000388	0.288944	0.194581	29	9	45.9655	29	0.810702	2020368	0.0770655	1
4.43147	0	0.225659	0	1	11	41	1	0.736041	0	0	1
3.2282	0.000586	0.30977	0.190476	15	8	78.2667	15	0.8286	1419934	0.0765263	1
3.90772	4.29e-05	0.255904	0.361111	9	10	20.7778	9	0.776329	133004	0.163605	1
3.60033	6.29e-06	0.277752	0.277778	9	9	67.4444	9	0.799974	23174	0.178898	1
3.2652	0.000316	0.30626	0.191667	16	9	83.5	16	0.825754	970160	0.0971737	1
2.886	0.00330024	0.3465	0.185162	128	9	81.5547	128	0.854923	18844540	0.0320829	1
3.4747	1.06e-05	0.287795	0	2	9	246.5	2	0.809639	42326	0.50102	1
3.74052	0.000115	0.267343	0.588235	17	10	53.3529	17	0.789191	2915464	0.205542	0
3.79435	6.44e-05	0.26355	0.783333	16	10	56.9375	16	0.78505	2668596	0.229587	0
3.79123	6.44e-05	0.263767	0.794118	17	10	54.5294	17	0.78529	2668770	0.217249	0
3.79497	0	0.263507	1	12	10	72.0833	12	0.785002	0	0.293022	0
3.44986	9.1e-05	0.289867	0.471837	50	9	41.12	50	0.811549	1880038	0.0795358	0
3.21812	0.000569	0.31074	0.337853	60	9	50.3333	60	0.829375	5563794	0.046488	0
3.14663	0.00136964	0.317801	0.19916	85	9	53.7294	85	0.834875	10674288	0.040511	0
3.43053	0.000142	0.2915	0.454902	51	9	41.8824	51	0.813036	2371830	0.0734778	0
3.49049	5.27e-05	0.286493	0.702899	24	9	41.5417	24	0.808424	392566	0.126266	0
3.75943	8.56e-05	0.265998	0.466667	15	10	50	15	0.787736	1220924	0.172414	3
3.68503	9.5e-06	0.271369	0.230769	14	10	56.6429	14	0.79346	113326	0.171126	3
4.69864	0	0.212828	0	1	10	5	1	0.715489	0	0	3
3.65894	4.68e-05	0.273303	0	3	9	52.3333	3	0.795466	111622	0.344519	3
4.20274	0	0.23794	1	2	10	26	2	0.753635	0	0.604651	3
2.92217	0.000461	0.342212	0.447353	252	9	158.5	252	0.852141	11557416	0.0625	3
4.27569	0	0.23388	0	1	11	25	1	0.748024	0	0	3
3.71319	0.000256	0.26931	0.0952381	7	9	35.4286	7	0.791293	777446	0.151515	3
4.20565	4.54e-05	0.237775	0	4	10	14.25	4	0.753411	381056	0.33125	3
4.81949	0.000208	0.207491	0	2	11	21	2	0.706193	1840952	0.5	3
3.72244	0.000344	0.268641	0.507389	29	9	36.5172	29	0.790582	2564196	0.154952	3
3.33233	0.000267	0.30009	0.517389	137	9	112.35	137	0.82059	3522566	0.106385	3
3.66809	1.69e-05	0.272622	0.444444	10	10	61.7	10	0.794763	72826	0.119688	3
4.68658	3e-08	0.213375	0	2	10	11.5	2	0.716417	54	0.525	3
3.81679	5.56e-06	0.262	0.714286	8	10	48	8	0.783324	16342	0.164519	3
3.03325	0.000436	0.329679	0.348456	127	9	144.669	127	0.843596	6664522	0.0671943	3
2.96467	0.0012689	0.337306	0.324957	97	8	135.773	97	0.848872	7225106	0.0593414	3
3.00249	0.000939	0.333056	0.410714	112	9	115.08	112	0.845962	4939976	0.049557	3
3.44175	0.000197	0.29055	0.289474	20	9	41.65	20	0.812173	937398	0.0770872	3
4.72555	0	0.211615	0	1	10	12	1	0.713419	0	0	3
3.81783	0.000101	0.261929	0.238095	7	9	28.1429	7	0.783244	314340	0.154631	3
3.76795	0.000209	0.265396	0.488889	10	10	33.7	10	0.787081	1360820	0.183152	3
3.75174	0.000222	0.266543	0.786295	42	9	55.0952	42	0.788328	3195914	0.259883	3
2.92799	0.000529	0.341532	0.52484	206	9	163.388	206	0.851693	11690242	0.0649636	3
3.29835	0.000154	0.303182	0.438854	54	9	57.8333	54	0.823204	1173004	0.0718196	3
3.2971	0.000524	0.303297	0.392011	68	9	97.8676	68	0.8233	6306600	0.081059	3
3.02847	0.00186736	0.330199	0.216886	96	9	65.9688	96	0.843964	14225930	0.0316803	3
4.30905	2.31e-05	0.23207	0.333333	6	10	19.6667	6	0.745458	35850	0.213768	3
3.66944	0.000213	0.272521	0.551691	46	10	43.6522	46	0.794659	1275300	0.137203	3
4.45661	2.7e-06	0.224386	0	2	11	20	2	0.734107	4602	0.5	3
3.32537	9e-07	0.300719	0.6	5	9	184	5	0.821126	6114	0.22442	3
2.83737	0.00225757	0.352439	0.113927	128	9	106.203	128	0.858664	13843916	0.0372554	3
3.2414	0.000524	0.308509	0.176471	17	9	87.8235	17	0.827585	1947262	0.0754421	3
3.99023	0.000115	0.250612	0.9	20	10	72.35	20	0.769982	1302084	0.330137	3
3.21262	0.000378	0.311273	0.441884	63	9	92.6825	63	0.829799	4698764	0.0671498	3
4.0557	1.92e-05	0.246567	0.333333	4	10	26.75	4	0.764946	66140	0.272959	3
4.48228	7.91e-05	0.223101	0	4	11	8.25	4	0.732132	214842	0.402778	3
4.10392	4.77e-05	0.24367	0.383333	16	10	34.6875	16	0.761237	708718	0.251359	3
4.60657	0	0.217081	1	3	11	28.6667	3	0.722572	0	0.666667	3
3.52426	2.38e-06	0.283747	0.787879	12	10	91.75	12	0.805826	32300	0.196467	3
3.35904	0.000348	0.297704	0.28655	19	10	75.2632	19	0.818536	1793218	0.111345	3
4.46129	0	0.22415	0	1	10	30	1	0.733747	0	0	3
4.01912	0.000145	0.248811	0.1	5	10	20	5	0.76776	805700	0.258667	3
3.7852	7.68e-05	0.264187	0.133333	10	9	33.1	10	0.785754	227060	0.105806	3
3.48405	5.18e-05	0.287022	0.629339	121	9	118.95	121	0.808919	781356	0.153079	3
4.48135	0	0.223147	0	1	10	3	1	0.732204	0	0	3
3.5651	5.68e-05	0.280497	0.138889	9	10	74.1111	9	0.802684	175284	0.130383	3
3.8648	4.07e-05	0.258745	0.51087	24	10	23.5833	24	0.779631	277804	0.143801	3
3.87125	6.23e-06	0.258315	0.666667	6	9	53.8333	6	0.779135	18906	0.180089	3
3.86802	7.61e-05	0.25853	0.285714	15	10	29.7333	15	0.779383	197250	0.136728	3
3.49787	8.14e-06	0.285888	0.843697	35	9	85.5429	35	0.807856	139090	0.160493	3
4.3236	0	0.231289	1	2	10	28	2	0.744338	0	0.518519	3
4.12054	7.76e-06	0.242686	0.952632	20	10	21.6	20	0.759958	121480	0.3375	3
3.69355	1.98e-06	0.270742	0	2	10	271	2	0.792804	4168	0.500928	3
3.49319	0.00028	0.286271	0.266667	16	9	95.875	16	0.808216	2471392	0.220115	3
3.66705	6.24e-05	0.272699	0.860541	75	10	94.6933	75	0.794842	374574	0.19888	3
3.95989	0.000525	0.252532	0.0340909	33	10	9.51515	33	0.772316	7671544	0.0817348	3
3.72067	5.7e-05	0.268769	0.21978	14	10	72.7143	14	0.790718	216120	0.167051	3
4.15972	0.000143	0.240401	0	4	10	50	4	0.756945	911140	0.256545	3
3.8991	6.54e-05	0.25647	0.285714	7	9	34.5714	7	0.776993	191414	0.159546	3
3.31321	0.000137	0.301822	0.587459	102	10	94.8627	102	0.822061	1916490	0.106707	3
2.74925	0.00295485	0.363736	0.20991	326	8	130.006	326	0.865443	53320626	0.0380126	3
4.4324	0	0.225611	1	2	11	12	2	0.735969	0	0.545455	3
3.44487	0.000178	0.290287	0.175	16	9	62.75	16	0.811933	621490	0.0851191	3
4.43136	2.33e-06	0.225664	0.666667	4	10	32.25	4	0.736049	6020	0.441781	3
3.76224	3.6e-07	0.265799	0.972233	71	10	96.6479	71	0.78752	10322	0.306819	3
3.68367	1.78e-06	0.271468	0.8	6	10	100.333	6	0.793563	28828	0.271906	3
4.04271	5.57e-06	0.247359	0	2	10	101	2	0.765945	22460	0.5	3
3.62881	1.8e-07	0.275573	0.822222	10	10	63.3	10	0.797784	1210	0.23797	3
3.20721	3.44e-05	0.311797	0.626016	42	9	90.4286	42	0.830214	398734	0.0774881	3
3.26416	0.000271	0.306358	0.0989011	14	9	97	14	0.825834	874536	0.0946551	3
3.23839	0.00019	0.308796	0.238095	21	9	161.714	21	0.827816	1717382	0.120737	3
2.81617	0.00263712	0.355092	0.162444	106	9	140.481	106	0.860295	35099150	0.0440873	3
4.23194	5e-08	0.236298	0	2	10	18	2	0.751389	112	0.62963	3
3.44716	0	0.290094	1	41	9	263.488	41	0.811757	0	0.290505	3
3.57861	2.93e-05	0.279438	0.643275	19	9	44.8947	19	0.801645	136862	0.141905	3
4.03949	1.08e-05	0.247556	0.666667	6	9	40.5	6	0.766193	21828	0.39934	3
3.65447	0.000171	0.273637	0.371542	23	10	37.4783	23	0.79581	753240	0.102002	3
3.91624	0.00014	0.255347	0.215686	18	9	39.9444	18	0.775674	650454	0.32966	3
3.78884	5.93e-05	0.263933	0.218182	11	10	25.4545	11	0.785474	269716	0.127455	3
3.79445	0	0.263543	1	2	10	211	2	0.785042	0	0.608069	3
3.57518	8.78e-06	0.279706	0.704762	21	10	46.5714	21	0.801909	64260	0.107061	3
3.56562	0.000371	0.280456	0.12381	15	9	73.8	15	0.802644	1891790	0.155367	3
4.21885	0.000217	0.237031	0	5	9	8.4	5	0.752396	573984	0.205556	3
4.1407	4.04e-06	0.241505	0	2	11	32	2	0.758407	10512	0.5	3
5.02723	2.88e-06	0.198917	0.5	4	11	13.25	4	0.690213	17354	0.552083	3
3.0981	0	0.322779	1	193	9	221.886	193	0.838608	0	0.129079	3
3.51543	1.6e-05	0.28446	0.142857	7	10	156.429	7	0.806505	187066	0.36947	3
3.3288	0.000388	0.300409	0.19183	92	10	35.4022	92	0.820862	6969882	0.0379444	3
3.31248	0.000131	0.301889	0.698129	49	8	73.2041	49	0.822117	589394	0.0903862	3
4.10652	0.000216	0.243515	0.525641	13	10	23.6154	13	0.761037	3686536	0.213986	3
4.23672	0	0.236031	0	1	10	167	1	0.751021	0	0	3
4.11171	3.48e-05	0.243208	0	3	10	19.6667	3	0.760638	72796	0.333333	3
3.58869	9.3e-06	0.278653	0.760307	54	9	118.833	54	0.80087	180262	0.221291	3
3.90065	7.99e-05	0.256367	0.443995	39	10	45.9487	39	0.776873	542448	0.218681	3
3.45745	1.3e-05	0.289231	0.913306	32	9	92.5938	32	0.810966	146162	0.153555	3
3.37088	0	0.296658	1	80	10	177.825	80	0.817624	0	0.162546	3
3.31123	0.000161	0.302002	0.207483	49	9	51.6939	49	0.822213	1067794	0.0616141	3
3.97942	6.86e-06	0.251293	0	2	10	53	2	0.770814	34544	0.5	3
3.56905	0.00103575	0.280186	0.178253	34	9	36.2647	34	0.802381	5558218	0.0668153	3
3.53725	6.79e-06	0.282705	0.4	5	9	116.2	5	0.804827	45604	0.257778	3
3.26894	0.000692	0.30591	0.450734	54	9	64.5556	54	0.825466	4701676	0.0650762	3
3.85348	4.82e-05	0.259506	0.433333	45	10	47.2222	45	0.780502	1004924	0.216616	3
3.4033	6.68e-05	0.293832	0.752381	21	9	138.762	21	0.81513	382754	0.138623	3
4.01995	1.1e-07	0.248759	0.8	5	10	28.8	5	0.767696	3550	0.271698	3
3.14091	0.000222	0.318379	0.21309	73	9	85.1233	73	0.835314	2353136	0.0592368	3
3.56147	0.00042	0.280783	0.360777	47	10	53.0851	47	0.802964	3454020	0.0992245	3
3.08407	0.000351	0.324247	0.470888	180	9	146.572	180	0.839687	5026136	0.0747817	3
3.50753	0.000147	0.285101	0.277778	9	9	102.222	9	0.807113	763664	0.137652	3
3.5066	0.00283265	0.285177	0.413643	53	9	58.1509	53	0.807185	18567080	0.0985609	3
3.50494	6.76e-06	0.285312	0.5	4	10	176.5	4	0.807313	24222	0.381494	3
4.57965	0.000212	0.218357	0	3	11	4.66667	3	0.724642	960658	0.333333	3
3.38231	0	0.295656	0	1	9	939	1	0.816745	0	0	3
4.41047	7.1e-07	0.226733	0.333333	3	11	6.66667	3	0.737656	2434	0.395833	3
4.06682	4.59e-06	0.245892	0	3	10	38	3	0.764091	15626	0.336364	3
3.19537	0.00154537	0.312953	0.118951	67	9	41.8657	67	0.831126	7197784	0.0353988	3
3.268	0.000621	0.305997	0.543935	106	10	92.6321	106	0.825538	4133294	0.0910558	3
5.18227	2.81e-06	0.192966	0	2	11	2.5	2	0.678287	4984	0.5	3
3.1325	0.000227	0.319234	0.60596	152	9	154.303	152	0.835962	8833482	0.0902883	3
3.92508	9.8e-07	0.254772	0.466667	6	9	42	6	0.774994	9576	0.259259	3
3.38252	1.9e-05	0.295637	0.133333	6	9	123.833	6	0.816729	140258	0.191176	3
3.76369	0	0.265697	1	3	10	126	3	0.787408	0	0.496063	3
3.48519	2.9e-07	0.286928	0.772727	12	9	94.3333	12	0.808831	2454	0.204628	3
3.12117	0.00028	0.320393	0.367575	54	9	104.352	54	0.836833	1963170	0.0620035	3
5.28307	0	0.189284	0	1	12	7	1	0.670533	0	0	3
3.59316	8.02e-06	0.278306	0.761688	56	9	131.179	56	0.800526	174734	0.205287	3
3.50764	0.000138	0.285092	0.222222	18	10	65.1667	18	0.807105	544234	0.116162	3
3.11026	0.000152	0.321517	0.389831	60	9	143.95	60	0.837673	1648820	0.0807707	3
3.60605	4.33e-05	0.277312	0.551471	17	9	46.7059	17	0.799535	210720	0.122113	3
2.95719	0.0015546	0.338159	0.289076	120	9	89.7333	120	0.849447	6834510	0.0380962	3
4.65011	1.59e-05	0.215049	0.5	4	10	5.75	4	0.719222	123538	0.392857	3
3.29471	0.000335	0.303517	0.436652	52	9	72.6538	52	0.823484	2693276	0.074117	3
3.89213	2.12e-05	0.256929	0.142857	8	10	16.75	8	0.777528	71420	0.174202	3
3.31019	7.19e-05	0.302097	0.360294	17	9	103.647	17	0.822293	460760	0.121014	3
3.23548	9.82e-05	0.309073	0.392157	18	9	230.389	18	0.82804	648784	0.173663	3
3.36018	9.23e-05	0.297603	0.827586	30	9	126.733	30	0.818448	527440	0.129649	3
3.98722	0	0.250801	0	1	10	105	1	0.770214	0	0	3
4.00145	8.95e-06	0.249909	0.666667	6	10	68.5	6	0.769119	21428	0.354059	3
4.37223	0	0.228716	0	1	10	11	1	0.740597	0	0	3
2.9973	0.000791	0.333634	0.294956	96	8	103.125	96	0.846362	5079324	0.0524223	3
3.93869	5.93e-05	0.253892	0.473992	59	9	32.7627	59	0.773947	1143664	0.216972	3
3.15089	0.0014625	0.317371	0.364763	119	9	108.378	119	0.834547	24239172	0.0735095	3
5.0876	0	0.196556	1	2	11	9	2	0.685569	0	0.75	3
3.93619	4.26e-06	0.254052	0.692308	14	10	134.357	14	0.774139	23302	0.359053	3
3.63754	7.68e-05	0.274911	0.68	25	9	53.64	25	0.797113	746502	0.154467	3
3.24462	7.29e-05	0.308202	0.448529	17	9	113.765	17	0.827337	357532	0.113311	3
3.46856	0.000645	0.288304	0.375	17	9	71	17	0.81011	3749700	0.138018	3
3.29211	0.00123904	0.303756	0.212994	60	8	51.25	60	0.823684	6038552	0.0533333	3
3.17572	0.000457	0.314889	0.944099	70	9	109.371	70	0.832637	2531482	0.0707355	3
3.71693	4.28e-05	0.269039	0.4	6	9	42.8333	6	0.791006	120480	0.239292	3
3.09436	8.9e-05	0.323169	0.618693	238	9	179.87	238	0.838896	2788424	0.101564	3
4.02982	5.17e-05	0.24815	0.6	10	10	23.3	10	0.766937	414748	0.195763	3
2.99221	5.25e-06	0.334202	0.977549	73	9	159.205	73	0.846753	104276	0.0668931	3
3.27278	0.000392	0.30555	0.136302	39	9	50.1538	39	0.82517	2131540	0.060878	3
5.50909	0	0.181518	0	1	12	4	1	0.653147	0	0	3
3.35072	0	0.298443	1	50	9	70.9	50	0.819175	0	0.102754	3
3.11878	0.000961	0.320638	0.273874	75	9	59.6667	75	0.837017	3921696	0.0415993	3
3.33649	0.000151	0.299717	0.463415	42	9	63.3095	42	0.82027	958702	0.0799062	3
4.366	0	0.229043	0	1	11	83	1	0.741077	0	0	3
3.51699	2.07e-06	0.284334	0.956497	60	10	98.5667	60	0.806385	59196	0.187746	3
2.99231	0.000295	0.33419	0.971029	78	9	155.167	78	0.846745	1205930	0.0651086	3
3.82095	4.3e-07	0.261715	0.833333	12	10	117.75	12	0.783004	9170	0.351493	3
4.03648	1.1e-07	0.247741	0.833333	4	10	40.25	4	0.766425	1298	0.522727	3
4.4961	0	0.222415	0	1	10	9	1	0.731069	0	0	3
3.3608	2e-07	0.297548	0.906433	19	10	153.211	19	0.8184	714	0.165992	3
3.1539	0.000292	0.317068	0.323049	58	9	80.6034	58	0.834315	2811108	0.0569233	3
3.37629	0.000768	0.296183	0.483916	66	9	58.3182	66	0.817209	5118898	0.0880253	3
3.01559	0.000492	0.33161	0.46826	104	8	158.423	104	0.844955	6208748	0.073578	3
3.67079	4.82e-06	0.272421	0.818182	11	10	113.727	11	0.794555	141840	0.304655	3
3.53351	2.13e-06	0.283004	0.5	9	9	116	9	0.805114	21172	0.164306	3
3.82001	9.9e-07	0.261779	0.321429	8	10	79.125	8	0.783076	20974	0.356419	3
4.18165	4.14e-05	0.23914	0.3	5	10	50.4	5	0.755258	126980	0.37037	3
3.7904	2.32e-06	0.263825	0.333333	3	10	51.3333	3	0.785354	7352	0.386364	3
3.84714	0	0.259934	0	1	10	170	1	0.780989	0	0	3
4.18206	0	0.239116	0	1	9	48	1	0.755226	0	0	3
3.66144	0.00028	0.273117	0.166667	4	9	134.5	4	0.795274	991594	0.254269	3
3.1856	0.000524	0.313913	0.663609	109	9	163.275	109	0.831877	7189764	0.114647	3
4.74862	0	0.210587	0	2	11	11	2	0.711644	4	0.833333	3
3.44581	8.34e-05	0.290208	0.22792	27	9	97.7778	27	0.811861	466310	0.118617	3
3.15505	0.000506	0.316953	0.51446	73	9	110.89	73	0.834227	3385404	0.0722413	3
3.32963	0.000108	0.300334	0.314286	15	9	92.1333	15	0.820798	479674	0.122756	3
4.32485	2.94e-05	0.231222	0.333333	4	10	26.25	4	0.744243	99636	0.267857	3
4.2441	1.48e-05	0.235621	0.166667	4	10	7	4	0.750454	41792	0.270833	3
3.17043	0.000167	0.315415	0.478741	49	9	87.9388	49	0.833044	1093184	0.0684881	3
3.68929	3.21e-06	0.271055	0.435897	13	9	63.6923	13	0.793132	22366	0.255792	3
3.35581	2.1e-07	0.29799	0.577778	10	9	574.2	10	0.818784	19190	0.487023	3
3.46441	1.13e-05	0.28865	0.848348	37	9	68.3514	37	0.81043	32734	0.0822519	3
4.15806	0	0.240497	0	1	8	33	1	0.757072	0	0	3
3.2837	8.48e-06	0.304535	0.872727	11	9	261.545	11	0.824331	32052	0.223543	3
5.10392	0	0.195928	0	1	11	10	1	0.684314	0	0	3
3.47459	0.000565	0.287804	0.254433	48	10	30.1875	48	0.809647	4173606	0.0498623	3
3.36995	0.000134	0.296741	0.568011	133	9	127.549	133	0.817696	1700318	0.121584	3
3.59482	4.31e-05	0.278178	0.294118	17	9	58.5294	17	0.800398	207460	0.117293	3
3.69126	6.9e-05	0.27091	0.909091	22	10	316.727	22	0.79298	374050	0.40757	3
3.62184	0.000435	0.276102	0.311316	63	9	35.0794	63	0.79832	3008706	0.0906443	3
3.82885	2.35e-05	0.261175	0.111111	9	10	27.5556	9	0.782396	69032	0.139601	3
2.85046	0.00234496	0.35082	0.237906	195	8	126.221	195	0.857657	23720590	0.0439181	3
3.31539	1.16e-05	0.301624	0.638095	15	9	202.2	15	0.821893	158054	0.183591	3
2.9736	0.000237	0.336292	0.409524	85	8	172.624	85	0.848184	3307902	0.0762471	3
3.10776	0.000487	0.321775	0.488074	174	9	136.466	174	0.837864	6463228	0.0753505	3
3.29824	0.000102	0.303192	0.461538	13	9	107.846	13	0.823212	371934	0.148238	3
3.54785	5.18e-06	0.281861	0.925994	47	10	116.66	47	0.804011	184616	0.282469	3
3.83082	8.11e-05	0.261041	0.85	25	10	103.88	25	0.782244	2234324	0.387612	3
3.1486	0.000526	0.317601	0.390574	139	9	100.921	139	0.834723	7537828	0.0651944	3
3.08968	7.97e-05	0.323658	0.376068	27	8	125.185	27	0.839255	491798	0.0828492	3
4.45506	0	0.224464	1	2	10	20	2	0.734226	0	0.606061	3
3.03502	0.000185	0.329487	0.72735	146	9	187.801	146	0.84346	2577506	0.0921951	3
2.98275	7.79e-05	0.335261	0.947095	79	9	154.177	79	0.847481	333278	0.0635206	3
3.48207	0	0.287185	0	1	9	480	1	0.809071	0	0	3
3.31206	0	0.301926	1	110	9	189.8	110	0.822149	0	0.15963	3
4.89432	0	0.204319	0	1	10	4	1	0.700437	0	0	3
4.92081	1.39e-05	0.203218	0.333333	3	10	24.3333	3	0.698399	38080	0.615385	3
4.78655	1.48e-05	0.208919	0.6	5	11	5.4	5	0.708727	139424	0.36	3
3.35259	2.34e-05	0.298277	0.392857	8	9	119.125	8	0.819031	87306	0.164192	3
3.07368	0.000743	0.325343	0.332814	108	9	113.389	108	0.840486	11869228	0.0610603	3
3.16731	0.00122897	0.315726	0.0834499	66	9	60.5303	66	0.833284	8029828	0.0441596	3
3.76244	1e-08	0.265785	0.999574	69	10	98.4058	69	0.787504	114	0.312399	3
4.3474	0	0.230023	0	1	11	87	1	0.742508	0	0	3
3.58568	1.96e-05	0.278887	0.0952381	7	10	67.4286	7	0.801102	88972	0.149569	3
3.27694	9e-07	0.305163	0.978287	147	9	200.844	147	0.824851	32076	0.15978	3
3.12387	0.000144	0.320116	0.567165	153	9	147.229	153	0.836625	3248240	0.0848092	3
4.01954	0.000235	0.248785	0.144615	26	10	21.1923	26	0.767728	804060	0.101331	3
3.85919	0	0.259122	1	3	10	51.6667	3	0.780062	0	0.397436	3
4.00042	8.1e-07	0.249974	0.333333	3	10	44.6667	3	0.769199	1900	0.360434	3
3.92965	0	0.254476	0	1	10	117	1	0.774642	0	0	3
3.85213	8.69e-05	0.259597	0.352381	15	10	17.8	15	0.780606	434402	0.117778	3
3.31217	0.000377	0.301917	0.452032	155	9	108.542	155	0.822141	5557318	0.0958005	3
3.41962	0.00016	0.29243	0.690691	37	9	78.973	37	0.813875	843376	0.106144	3
3.33171	0.000357	0.300147	0.195849	91	10	35.6923	91	0.820638	6869358	0.0384201	3
3.30188	0.000299	0.302858	0.369565	24	9	60.25	24	0.822932	1270040	0.0826465	3
4.62361	0	0.216281	0	1	11	9	1	0.721261	0	0	3
3.19505	0.000125	0.312984	0.606272	42	9	95.2143	42	0.83115	990336	0.0851648	3
4.51689	0	0.221391	0	1	11	8	1	0.72947	0	0	3
3.68076	3.07e-05	0.271683	0.287879	12	10	125.75	12	0.793787	178660	0.204867	3
3.25824	0.000769	0.306915	0.218162	43	9	51.3953	43	0.82629	3472374	0.046596	3
3.22664	7.52e-05	0.309919	0.379085	18	9	202.556	18	0.82872	586322	0.155215	3
3.75964	1.23e-05	0.265983	0.743333	25	9	66.28	25	0.78772	191048	0.183094	3
3.84714	0	0.259934	0	1	10	170	1	0.780989	0	0	3
2.79788	0.00240511	0.357413	0.412839	235	9	171.723	235	0.861702	18138870	0.05363	3
4.14361	2.67e-05	0.241335	0.2	5	10	30	5	0.758184	70512	0.229457	3
3.0662	0.000325	0.326137	0.933668	200	9	217.475	200	0.841062	1864220	0.116606	3
4.26416	3.11e-06	0.234513	0.0666667	10	10	10.9	10	0.748911	14990	0.206	3
3.95157	6.98e-05	0.253064	0.668421	20	10	30.35	20	0.772956	163204	0.206122	3
3.4323	0.00140632	0.29135	0.238367	50	10	39.02	50	0.8129	4582382	0.0585285	3
3.60096	0.000123	0.277704	0.194444	9	9	43.6667	9	0.799926	605354	0.178326	3
3.61966	6.34e-05	0.276269	0.717241	30	10	75.1	30	0.798488	1666234	0.172567	3
3.70238	5.63e-05	0.270097	0.746009	53	9	53.7925	53	0.792125	705590	0.188745	3
3.11379	0.000336	0.321152	0.335997	73	8	88.8493	73	0.837401	3480970	0.0575449	3
3.23548	0.000353	0.309073	0.272727	23	8	106.043	23	0.82804	1391174	0.101937	3
4.18092	0	0.239182	1	3	10	54.6667	3	0.755314	0	0.354978	3
3.84672	6.97e-05	0.259962	0.3	5	9	26.2	5	0.781021	150540	0.245714	3
3.24348	0.000112	0.308311	0.371429	35	9	74.4571	35	0.827425	701874	0.0746064	3
3.84256	0	0.260243	1	16	9	49.25	16	0.781341	0	0.27983	3
2.91655	0.000463	0.34287	0.445495	257	9	161.089	257	0.852573	13469812	0.062632	3
3.18061	0.00124013	0.314405	0.718857	97	9	173.485	97	0.832261	22637728	0.120629	3
3.2625	6.89e-05	0.306514	0.487978	61	10	81.4426	61	0.825962	1497020	0.0892033	3
3.82001	9.9e-07	0.261779	0.321429	8	10	79.125	8	0.783076	20974	0.356419	3
3.67141	1.66e-05	0.272375	0.65	16	9	96.25	16	0.794507	97200	0.189596	3
4.02265	1e-08	0.248592	0.9	5	10	26.4	5	0.767488	16	0.377143	3
4.07763	0	0.245241	1	2	10	90	2	0.763259	0	0.505618	3
3.34127	8.59e-05	0.299288	0.466305	67	9	146.03	67	0.819903	915250	0.148404	3
3.58869	0.000174	0.278653	0.556098	41	10	60.0732	41	0.80087	1740918	0.139705	3
4.10049	1.1e-06	0.243873	0	2	10	41	2	0.761501	2728	0.5	3
3.97901	4.47e-06	0.251319	0.285714	7	10	26.1429	7	0.770845	36346	0.209677	3
3.99948	1.44e-05	0.250032	0	2	10	101	2	0.769271	36480	0.5	3
3.62683	0.000231	0.275723	0.227273	12	10	32.5833	12	0.797936	970398	0.116189	3
3.80048	0	0.263125	1	4	10	97.75	4	0.784579	0	0.503866	3
3.1883	0.000193	0.313647	0.564685	75	9	179.56	75	0.831669	2523950	0.118993	3
3.2705	0.00120275	0.305764	0.166008	23	9	127.261	23	0.825346	6588778	0.113455	3
4.045	4.56e-05	0.247219	0.78355	22	10	20.5455	22	0.76577	239558	0.252525	3
4.30874	0	0.232086	1	4	10	34.75	4	0.745482	0	0.723958	3
4.10444	2.51e-05	0.243639	0.327273	11	10	26.9091	11	0.761197	70958	0.154127	3
3.34844	3.09e-05	0.298647	0.960784	51	9	69.549	51	0.819351	88046	0.100621	3
4.99023	0	0.200392	0	1	11	8	1	0.693059	0	0	3
3.01735	9.78e-05	0.331416	0.643562	169	9	168.592	169	0.844819	3699026	0.0801291	3
5.16086	0	0.193766	1	6	11	9	6	0.679933	0	0.391304	3
3.24119	0.000253	0.308528	0.26738	34	10	100.412	34	0.827601	1679896	0.0987726	3
3.65291	0.000646	0.273754	0.15505	38	9	24.3684	38	0.79593	1886638	0.060487	3
4.08927	3.09e-05	0.244543	0.333333	6	10	33	6	0.762364	418072	0.231221	3
3.11421	0.000706	0.321109	0.499216	168	9	140.851	168	0.837369	8061960	0.0790855	3
3.72441	5.49e-05	0.268499	0.2	10	10	75.6	10	0.79043	450764	0.23817	3
4.53923	6.54e-06	0.220302	0	3	10	4	3	0.727752	12540	0.333333	3
2.98368	0.00127692	0.335156	0.228916	83	9	170.542	83	0.847409	9400456	0.0714412	3
3.24587	2.39e-05	0.308084	0.8	10	9	319.2	10	0.827241	140986	0.262202	3
3.45443	0.000304	0.289483	0.205128	13	10	53.6923	13	0.811198	754042	0.104868	3
3.30365	0.00112196	0.302696	0.166667	49	10	68.5714	49	0.822796	8034976	0.0670098	3
3.86221	0	0.258919	1	37	10	96.9189	37	0.77983	0	0.380074	3
3.58277	0.000311	0.279114	0.198529	17	10	42.1765	17	0.801325	976856	0.0887926	3
3.45828	5.9e-07	0.289161	0.745455	11	9	102.182	11	0.810902	6044	0.207265	3
3.20835	0.00147153	0.311686	0.235544	49	9	50.5714	49	0.830127	8640944	0.051103	3
3.26811	0.000106	0.305987	0.309244	35	9	81.4	35	0.82553	537368	0.0860465	3
4.09779	0	0.244034	1	2	10	194	2	0.761709	0	1	3
4.75891	0	0.210132	1	2	11	12	2	0.710853	0	0.545455	3
3.95428	2e-08	0.252891	0	2	10	125	2	0.772748	130	0.523207	3
3.73719	3.83e-06	0.267581	0.5	5	10	129.8	5	0.789447	62446	0.411429	3
3.28068	0.000175	0.304815	0.723232	45	9	120.044	45	0.824563	1236920	0.102671	3
3.95885	2.56e-05	0.252599	0.392857	8	10	29.875	8	0.772396	89252	0.208916	3
3.43916	0.000225	0.290769	0.627212	113	9	130.442	113	0.812373	4901684	0.156594	3
3.93879	5e-08	0.253885	0.836364	11	10	114.727	11	0.773939	808	0.387592	3
4.59015	0	0.217858	0	1	10	28	1	0.723835	0	0	3
4.02598	0	0.248387	0	1	10	103	1	0.767232	0	0	3
4.14652	3.3e-06	0.241166	0	2	10	46	2	0.75796	5528	0.5	3
3.26738	0.000164	0.306056	0.321569	85	9	146.2	85	0.825586	3551400	0.121631	3
4.31872	3e-08	0.23155	0.9	5	10	13	5	0.744714	416	0.309524	3
3.16492	7.01e-05	0.315964	0.447066	58	9	143.983	58	0.833468	728358	0.0931324	3
3.8303	1e-07	0.261076	0.733333	6	10	43.8333	6	0.782284	384	0.310875	3
4.3103	0.000156	0.232003	0	2	10	27.5	2	0.745362	457334	0.5	3
3.88465	1.98e-05	0.257423	0.596491	19	10	24.5789	19	0.778104	137574	0.16386	3
3.6923	2.25e-05	0.270834	0.142857	7	9	46.8571	7	0.7929	104220	0.161772	3
4.2786	4e-07	0.233721	0.166667	4	10	16.25	4	0.7478	2080	0.492188	3
4.91884	0	0.2033	0	1	11	7	1	0.698551	0	0	3
3.64564	0.000133	0.2743	0.599366	44	10	45.9091	44	0.796489	628222	0.136161	3
3.39291	0.00014	0.294732	0.435366	41	9	48.561	41	0.81593	796014	0.0853016	3
3.04084	0.000811	0.328857	0.314357	90	9	125.578	90	0.843012	6463034	0.0614619	3
3.09072	0.000398	0.323549	0.423961	117	9	178.41	117	0.839175	6426530	0.0983519	3
3.76515	0.000138	0.265594	0.166667	9	8	27.3333	9	0.787296	416438	0.131707	3
3.93744	1.46e-05	0.253972	0.2	5	10	72	5	0.774043	58998	0.337089	3
3.86522	6.36e-06	0.258718	0.238095	7	10	28.4286	7	0.779599	28906	0.166387	3
3.40725	0.000154	0.293492	0.410015	53	9	44.9811	53	0.814827	587250	0.0858617	3
2.98109	0.00204612	0.335448	0.129187	77	8	80.7792	77	0.847609	8620068	0.0371672	3
3.7983	0.000168	0.263276	0.444444	9	10	114.111	9	0.784746	1641846	0.39272	3
5.21875	0	0.191617	0	1	10	5	1	0.675481	0	0	3
3.37816	3.2e-05	0.296019	0.358974	13	9	75.9231	13	0.817065	127544	0.0990159	3
4.17562	5.49e-06	0.239485	0	2	10	52.5	2	0.755721	100164	0.5	3
4.42388	1.2e-07	0.226046	0.333333	3	11	17.6667	3	0.736625	644	0.641975	3
3.96612	1.02e-05	0.252135	0	2	10	85.5	2	0.771837	62240	0.5	3
3.42315	2.65e-05	0.292128	0.455882	17	9	69.1176	17	0.813604	160728	0.111822	3
2.88621	0.00106907	0.346475	0.351179	354	9	152.251	354	0.854907	28031266	0.0591268	3
3.22841	0.000148	0.30975	0.655271	27	9	193.37	27	0.828584	927456	0.13748	3
3.0769	0.00239515	0.325003	0.169086	53	9	84.3962	53	0.840239	12233198	0.0509332	3
4.77793	0	0.209296	0	1	11	16	1	0.70939	0	0	3
4.42378	2.3e-06	0.226051	0	2	10	11	2	0.736633	3424	0.5	3
3.72919	0.000183	0.268155	0.354978	22	10	31.6818	22	0.790062	1336302	0.100753	3
5.30344	0	0.188557	0	1	11	2	1	0.668966	0	0	3
3.78323	8.25e-06	0.264325	0.333333	3	9	48	3	0.785906	26786	0.375328	3
3.80786	2.86e-05	0.262615	0.333333	3	10	77.6667	3	0.784011	149828	0.468687	3
4.86553	6e-08	0.205527	0	2	11	4	2	0.702651	106	0.6	3
4.80276	0	0.208213	1	2	11	4.5	2	0.70748	0	0.9	3
3.14985	0.000407	0.317476	0.891442	78	9	107.423	78	0.834627	2153692	0.066188	3
3.97381	4.04e-06	0.251647	0	2	10	32.5	2	0.771245	4024	0.5	3
4.41359	6.39e-06	0.226573	0.666667	6	10	10.6667	6	0.737416	35392	0.323232	3
3.20056	0.000114	0.312445	0.456984	47	9	161.681	47	0.830726	1018310	0.108075	3
2.96124	0.000205	0.337697	0.585285	191	9	168.204	191	0.849135	6948876	0.0710622	3
3.41349	0.000146	0.292955	0.661645	89	9	138.809	89	0.814347	1532042	0.176602	3
3.29378	4.81e-05	0.303603	0.561224	49	9	109.265	49	0.823556	374534	0.101228	3
3.48197	8.49e-05	0.287194	0.616402	28	10	145.5	28	0.809079	892968	0.216787	3
3.8699	4e-08	0.258405	0.666667	4	10	71	4	0.779239	156	0.489655	3
4.25283	0	0.235137	0	1	10	79	1	0.749782	0	0	3
3.59285	2.3e-06	0.278331	0.448718	13	9	107.077	13	0.80055	31244	0.264387	3
4.17167	9.53e-06	0.239712	0.821053	20	9	53.65	20	0.756025	211788	0.630588	3
3.71547	0.000442	0.269145	0.0666667	10	10	49.9	10	0.791117	1858254	0.213913	3
3.43801	0.000245	0.290866	0.282759	30	10	53.9	30	0.812461	1648178	0.0995687	3
3.79237	0.000202	0.263687	0	2	9	73	2	0.785202	713836	0.5	3
3.29689	6.5e-07	0.303316	0.97602	122	9	169.574	122	0.823316	18412	0.156433	3
3.31643	0.000259	0.301529	0.252459	61	9	52.8852	61	0.821813	1678406	0.0610116	3
4.79549	0	0.208529	0	1	10	9	1	0.708039	0	0	3
3.54869	1e-08	0.281794	0.967033	14	9	118.929	14	0.803947	44	0.2261	3
3.26603	3.76e-05	0.306182	0.433001	43	9	144.093	43	0.82569	282182	0.11734	3
3.59098	1.49e-05	0.278476	0.25641	13	9	89.1538	13	0.800694	75774	0.150847	3
3.29991	6.62e-05	0.303039	0.380952	21	8	97.7143	21	0.823084	438102	0.12416	3
3.76504	1e-08	0.265601	0.666667	3	10	96	3	0.787304	66	0.492308	3
3.43812	0.00132126	0.290857	0.143791	18	9	50	18	0.812453	5863774	0.0951018	3
3.92258	0	0.254934	0	1	9	76	1	0.775186	0	0	3
3.05373	0.00121523	0.327469	0.12532	69	9	49.3043	69	0.842021	5673152	0.0295065	3
3.73044	5.75e-05	0.268065	0.463158	20	10	61.25	20	0.789966	294518	0.189009	3
3.30905	0.000447	0.302201	0.803226	125	9	152.712	125	0.822381	5402596	0.139831	3
3.91718	0	0.255286	1	5	10	32.6	5	0.775602	0	0.256693	3
3.50598	0.000116	0.285227	0.657682	106	9	125.736	106	0.807233	3095610	0.163069	3
3.44321	6.48e-06	0.290427	0.566667	16	9	103.688	16	0.812061	46678	0.142342	3
4.22332	0	0.236781	1	3	10	164.667	3	0.752052	0	0.940952	3
3.32173	0.000619	0.301048	0.219512	41	9	53.1951	41	0.821405	2755014	0.0734402	3
3.79268	0.000249	0.263666	0.691176	17	10	53.8824	17	0.785178	4042632	0.213585	3
3.54183	0.000119	0.28234	0.762404	54	10	120.704	54	0.804475	3689858	0.17621	3
3.55929	0.000109	0.280955	0.628571	15	10	36.6	15	0.803132	802748	0.0933674	3
3.65073	2.4e-05	0.273918	0.428571	8	10	39.375	8	0.796097	83502	0.163703	3
3.08365	0.000266	0.324291	0.338739	75	9	97.2133	75	0.839719	3641136	0.0613636	3
3.22134	0.000912	0.310429	0.24024	37	9	136.865	37	0.829127	3566528	0.106116	3
3.84714	0	0.259934	0	1	10	170	1	0.780989	0	0	3
3.23298	0.00094	0.309312	0.103387	34	9	51.1471	34	0.828232	3265198	0.0494289	3
3.00145	0.0019227	0.333172	0.150117	66	9	68.0606	66	0.846042	9566682	0.0356366	3
2.91572	0.000611	0.342968	0.25143	94	8	111.745	94	0.852637	5389766	0.0449858	3
2.88424	0.00219869	0.346712	0.205882	68	9	143.897	68	0.855059	12502088	0.0536274	3
5.37254	0	0.186132	0	1	11	9	1	0.66365	0	0	3
3.91053	1.64e-05	0.25572	0.2	6	10	41.6667	6	0.776113	37820	0.175926	3
4.2414	0	0.235771	0	1	10	40	1	0.750661	0	0	3
3.95293	6.93e-05	0.252977	0	4	10	48.5	4	0.772852	164224	0.25	3
4.15453	3.33e-05	0.240701	0	4	10	23.75	4	0.757344	71500	0.252778	3
3.18903	0.000546	0.313575	0.511833	188	9	132.553	188	0.831613	11759896	0.0957063	3
3.81908	2.47e-06	0.261843	0.5	4	9	111.25	4	0.783148	16910	0.362745	3
3.73002	0	0.268095	1	9	9	42.5556	9	0.789998	0	0.174408	3
3.48717	3.59e-05	0.286766	0.845714	50	9	63.32	50	0.80868	664892	0.14829	3
3.26333	0.000141	0.306436	0.66393	155	9	142.026	155	0.825898	2823936	0.120565	3
3.17084	0.000631	0.315374	0.456324	128	9	89.25	128	0.833012	5350510	0.0756997	3
3.22716	5.64e-05	0.30987	0.464615	26	9	145.462	26	0.82868	506690	0.104799	3
3.95978	8e-07	0.252539	0.5	4	10	38	4	0.772324	1400	0.292308	3
3.53289	2.83e-05	0.283054	0.52381	15	9	126.667	15	0.805162	521730	0.21041	3
4.73875	1.68e-06	0.211026	0	2	10	13	2	0.712404	1762	0.5	3
3.0663	0.000503	0.326126	0.471422	146	9	117.514	146	0.841054	9918110	0.0647102	3
4.22103	2.45e-05	0.236909	0	3	10	18.3333	3	0.752228	55412	0.333333	3
3.40663	0.000777	0.293545	0.436277	62	9	53.9032	62	0.814875	8248286	0.078966	3
3.09062	0.000103	0.32356	0.600925	243	9	178.658	243	0.839183	3304164	0.10037	3
5.10111	0	0.196036	0	1	12	11	1	0.68453	0	0	3
3.36662	4.15e-05	0.297034	0.965372	82	10	174.78	82	0.817952	1043196	0.158747	3
[truncated: 1,998 more rows]

## Sheet: final test data
Table S6 Final test data
[truncated: 2,402 more rows]

## Sheet: GO
Table S7 GO annotation results for predicted and confirmed biomarkers
[truncated: 44 more rows]
